# Supplementary material for: Discovery of a novel lymphocytic choriomeningitis virus strain associated with severe human disease in immunocompetent patient, New Mexico
Source: Emerg Microbes Infect. 2025 Aug 21;14(1):2542250. doi: 10.1080/22221751.2025.2542250 (PMC12372502; doi:10.1080/22221751.2025.2542250)
Supplement: LCMV Bayes tree raw posterior output and summary stats.xlsx [file TEMI_A_2542250_SM5405.xlsx]

## Sheet: S segment raw posterior output
MCMC File
[ Gen -- Generation]
[ <name1>(<name2>)$acc_run2 -- Acceptance rate of move <name1> changing parameter 1 in run 2]
[ Swap(1<>2)$acc_run3 -- Acceptance rate of swaps between chains 1 and 2 in run 3]
[ StdDev(s) -- Average standard deviation of split frequencies]
Gen	Dirichlet(Revmat)$acc_run1	Dirichlet(Revmat)$alpha_run1	Slider(Revmat)$acc_run1	Slider(Revmat)$delta_run1	Dirichlet(Pi)$acc_run1	Dirichlet(Pi)$alpha_run1	Slider(Pi)$acc_run1	Slider(Pi)$delta_run1	Multiplier(Alpha)$acc_run1	Multiplier(Alpha)$lambda_run1	Slider(Pinvar)$acc_run1	Slider(Pinvar)$delta_run1	ExtSPR(Tau)$acc_run1	ExtTBR(Tau)$acc_run1	NNI(Tau)$acc_run1	ParsSPR(Tau)$acc_run1	Multiplier(V)$acc_run1	Multiplier(V)$lambda_run1	Nodeslider(V)$acc_run1	TLMultiplier(V)$acc_run1	TLMultiplier(V)$lambda_run1	Swap(1<>2)$acc(1)	Swap(1<>3)$acc(1)	Swap(1<>4)$acc(1)	Swap(2<>3)$acc(1)	Swap(2<>4)$acc(1)	Swap(3<>4)$acc(1)	Dirichlet(Revmat)$acc_run2	Dirichlet(Revmat)$alpha_run2	Slider(Revmat)$acc_run2	Slider(Revmat)$delta_run2	Dirichlet(Pi)$acc_run2	Dirichlet(Pi)$alpha_run2	Slider(Pi)$acc_run2	Slider(Pi)$delta_run2	Multiplier(Alpha)$acc_run2	Multiplier(Alpha)$lambda_run2	Slider(Pinvar)$acc_run2	Slider(Pinvar)$delta_run2	ExtSPR(Tau)$acc_run2	ExtTBR(Tau)$acc_run2	NNI(Tau)$acc_run2	ParsSPR(Tau)$acc_run2	Multiplier(V)$acc_run2	Multiplier(V)$lambda_run2	Nodeslider(V)$acc_run2	TLMultiplier(V)$acc_run2	TLMultiplier(V)$lambda_run2	Swap(1<>2)$acc(2)
5000	NA	100	NA	0.15	NA	100	NA	0.2	NA	0.81093	NA	0.1	0.01	0.01	0.04	0.05	0.39	1.6597	0.15	0.05	1.35884	0.02457	0.002342	0	0.033573	0	0.087574	NA	100	NA	0.15	NA	100	NA	0.2	NA	0.81093	NA	0.1	0.04	0.07	0.11	0.12	0.48	1.67638	0.18	0.07	1.35884	0.057811
10000	0.3	99.005	NA	0.15	NA	100	NA	0.2	0.18	0.802861	0.45	0.101005	0.06	0.04	0.04	0.02	0.34	1.98702	0.19	0.07	1.31868	0.016199	0.001162	0	0.107759	0.006486	0.208116	0.26	99.005	NA	0.15	0.07	101.005	NA	0.2	0.18	0.802861	0.35	0.101005	0.06	0.03	0.11	0.02	0.36	2.00699	0.17	0.08	1.31868	0.128173
15000	0.3	99.005	0.3	0.151507	0.1	101.005	0.23	0.19801	0.16	0.794873	0.33	0.10202	0.07	0.04	0.09	0.06	0.31	2.35522	0.17	0.06	1.27971	0.091471	0.000784	0	0.081028	0.004351	0.170558	0.26	99.005	0.31	0.151507	0.07	101.005	0.2	0.19801	0.13	0.794873	0.26	0.10202	0.03	0.04	0.07	0.03	0.3	2.42695	0.17	0.1	1.27971	0.12087
20000	0.01	100	0.3	0.151507	0.1	101.005	0.23	0.19801	0.15	0.786964	0.31	0.103045	0.08	0.07	0.09	0.04	0.33	2.76388	0.14	0.02	1.25437	0.14148	0.000591	0	0.067313	0.003246	0.147673	0.01	100	0.31	0.151507	0.07	101.005	0.2	0.19801	0.13	0.786964	0.23	0.101005	0.01	0.02	0.07	0.07	0.24	2.79165	0.26	0.03	1.24189	0.162002
25000	0.01	100	0.18	0.15	0.05	102.02	0.14	0.19604	0.18	0.779133	0.27	0.104081	0.06	0	0.11	0.07	0.3	3.02416	0.18	0.05	1.2173	0.193109	0.001679	0	0.076417	0.002594	0.11927	0.01	100	0.2	0.15	0.01	102.02	0.13	0.19604	0.14	0.779133	0.2	0.1	0.05	0.02	0.1	0.06	0.29	3.11626	0.15	0.08	1.2173	0.15635
30000	0	101.005	0.18	0.15	0.05	102.02	0.14	0.19604	0.2	0.771381	0.27	0.105127	0.04	0.01	0.05	0.06	0.32	3.24344	0.17	0.04	1.18132	0.185544	0.001387	0	0.100395	0.002165	0.10054	0.01	101.005	0.2	0.15	0.01	102.02	0.13	0.19604	0.14	0.771381	0.27	0.101005	0.1	0.05	0.17	0.11	0.3	3.30896	0.25	0.07	1.18132	0.178731
35000	0	101.005	0.18	0.15	0.05	102.02	0.12	0.194089	0.19	0.763705	0.19	0.104081	0	0.03	0.05	0.06	0.24	3.37581	0.22	0.06	1.14641	0.166284	0.001194	0	0.125127	0.001849	0.087771	0.01	101.005	0.2	0.15	0	103.046	0.1	0.194089	0.16	0.763705	0.22	0.1	0.09	0.03	0.05	0.08	0.3	3.54889	0.16	0.06	1.14641	0.176903
40000	0	101.005	0.27	0.151507	0.01	103.046	0.12	0.194089	0.16	0.756106	0.3	0.105127	0.02	0.01	0.01	0.06	0.2	3.34222	0.17	0.06	1.12371	0.175609	0.001495	0	0.114375	0.001634	0.077804	0.01	101.005	0.27	0.151507	0	103.046	0.1	0.194089	0.16	0.756106	0.22	0.1	0.03	0.07	0.07	0.03	0.2	3.58455	0.2	0.05	1.11253	0.187404
45000	0.03	102.02	0.27	0.151507	0.01	103.046	0.13	0.192158	0.17	0.748583	0.26	0.106184	0.03	0.02	0.07	0.09	0.31	3.444	0.16	0.08	1.0905	0.189658	0.001865	0	0.112555	0.001452	0.080355	0	102.02	0.27	0.151507	0.01	104.081	0.1	0.194089	0.19	0.748583	0.29	0.101005	0.03	0.03	0.07	0.04	0.27	3.69372	0.13	0.04	1.0905	0.190689
50000	0.03	102.02	0.24	0.15	0.02	104.081	0.13	0.192158	0.08	0.741134	0.26	0.106184	0.05	0.02	0.08	0.04	0.27	3.54889	0.2	0.04	1.05827	0.185435	0.00192	0	0.110448	0.001309	0.081574	0	102.02	0.2	0.15	0.01	104.081	0.14	0.192158	0.13	0.741134	0.25	0.1	0.07	0.04	0.08	0.04	0.32	3.62058	0.2	0.07	1.05827	0.198678
55000	0.01	103.046	0.24	0.15	0.02	104.081	0.1	0.190246	0.2	0.73376	0.23	0.105127	0	0.03	0.06	0.07	0.31	3.444	0.19	0.1	1.03731	0.188671	0.001732	0	0.105843	0.001194	0.082663	0.03	103.046	0.2	0.15	0.02	105.127	0.14	0.192158	0.13	0.73376	0.28	0.101005	0.04	0.05	0.07	0.05	0.25	3.58455	0.18	0.1	1.02699	0.209292
60000	0.01	103.046	0.19	0.148507	0.02	105.127	0.1	0.190246	0.19	0.726459	0.25	0.104081	0.04	0.03	0.05	0.07	0.25	3.51358	0.2	0.03	1.00666	0.201629	0.00218	0	0.106575	0.001099	0.076214	0.03	103.046	0.33	0.151507	0.02	105.127	0.12	0.190246	0.13	0.73376	0.32	0.10202	0.01	0.03	0.1	0.04	0.24	3.58455	0.21	0.05	0.99664	0.205703
65000	0.01	104.081	0.19	0.148507	0.02	105.127	0.13	0.188353	0.19	0.719231	0.29	0.105127	0.08	0.05	0.05	0.03	0.24	3.47862	0.19	0.07	0.976905	0.197497	0.006051	0	0.136276	0.00101	0.070499	0.01	104.081	0.33	0.151507	0.03	106.184	0.12	0.190246	0.16	0.726459	0.32	0.103045	0.04	0.04	0.11	0.04	0.33	3.47862	0.21	0.16	0.967185	0.215508
70000	0.01	104.081	0.2	0.14703	0.02	106.184	0.13	0.188353	0.12	0.712074	0.27	0.106184	0.07	0.01	0.11	0.03	0.27	3.58455	0.16	0.05	0.948033	0.207053	0.007352	0	0.143065	0.00094	0.065308	0.01	104.081	0.33	0.151507	0.03	106.184	0.07	0.188353	0.13	0.719231	0.22	0.10202	0.02	0.02	0.05	0.05	0.26	3.84446	0.17	0.07	0.9386	0.230615
75000	0.01	105.127	0.2	0.14703	0.02	106.184	0.18	0.186479	0.12	0.712074	0.23	0.105127	0.08	0.02	0.04	0.07	0.27	3.444	0.15	0.07	0.929261	0.2122	0.008052	0	0.147115	0.000882	0.061237	0.01	105.127	0.27	0.15303	0.03	107.251	0.07	0.188353	0.15	0.712074	0.3	0.103045	0.05	0.02	0.04	0.03	0.3	3.54889	0.17	0.14	0.91086	0.226016
80000	0.01	105.127	0.22	0.145567	0.01	107.251	0.18	0.186479	0.13	0.704989	0.32	0.106184	0.02	0.04	0.04	0.04	0.21	3.40973	0.23	0.07	0.901797	0.216413	0.008214	0	0.147694	0.000825	0.057767	0.01	105.127	0.27	0.15303	0.03	107.251	0.12	0.186479	0.11	0.704989	0.24	0.10202	0.03	0.02	0.02	0.03	0.31	3.62058	0.24	0.08	0.88394	0.239589
85000	0.01	105.127	0.22	0.145567	0.01	107.251	0.1	0.184623	0.13	0.697974	0.25	0.105127	0.09	0.05	0.09	0.03	0.25	3.27604	0.13	0.13	0.875145	0.22047	0.013023	0	0.167021	0.000778	0.054517	0.01	106.184	0.26	0.154568	0.01	108.329	0.12	0.186479	0.19	0.697974	0.19	0.101005	0.04	0.01	0.06	0.07	0.18	3.30896	0.21	0.1	0.857816	0.226453
90000	0.01	106.184	0.19	0.144118	0.01	107.251	0.1	0.184623	0.18	0.691029	0.3	0.106184	0.03	0.02	0.08	0.07	0.16	3.24344	0.16	0.1	0.857816	0.232303	0.015918	0	0.17651	0.000739	0.051365	0.01	106.184	0.26	0.154568	0.01	108.329	0.1	0.184623	0.16	0.691029	0.31	0.10202	0.02	0.04	0.05	0.02	0.26	3.24344	0.19	0.1	0.84083	0.215187
95000	0.03	107.251	0.19	0.144118	0	108.329	0.07	0.182786	0.24	0.684153	0.27	0.107251	0.06	0.03	0.1	0.02	0.26	3.444	0.19	0.13	0.832464	0.225487	0.015976	0	0.188517	0.0007	0.048928	0.01	107.251	0.23	0.15303	0.01	108.329	0.1	0.184623	0.16	0.684153	0.18	0.101005	0.05	0.02	0.05	0.09	0.27	3.54889	0.15	0.13	0.81598	0.208424
100000	0.03	107.251	0.29	0.145567	0	108.329	0.07	0.182786	0.19	0.677346	0.26	0.108329	0.03	0.04	0.08	0.08	0.22	3.62058	0.14	0.05	0.807861	0.22204	0.015908	0	0.188725	0.000666	0.04711	0.01	107.251	0.23	0.15303	0.03	109.417	0.12	0.182786	0.17	0.677346	0.18	0.101005	0.02	0.02	0.06	0.04	0.34	3.27604	0.14	0.03	0.791864	0.205809
105000	0.02	108.329	0.29	0.145567	0.01	109.417	0.12	0.180968	0.17	0.670606	0.16	0.107251	0.06	0.02	0.09	0.02	0.22	3.54889	0.27	0.11	0.783985	0.22776	0.01545	0	0.187622	0.000633	0.0462	0.02	108.329	0.24	0.151507	0.03	109.417	0.12	0.182786	0.24	0.670606	0.32	0.10202	0.04	0.04	0.03	0.1	0.3	3.34222	0.16	0.13	0.768461	0.220342
110000	0.02	108.329	0.24	0.144118	0.01	109.417	0.12	0.180968	0.15	0.663933	0.34	0.108329	0	0.01	0.03	0.03	0.19	3.54889	0.17	0.09	0.768461	0.235572	0.015639	0	0.191306	0.000604	0.044657	0.02	108.329	0.24	0.151507	0.02	110.517	0.1	0.180968	0.18	0.663933	0.21	0.101005	0.08	0.02	0.09	0.06	0.27	3.30896	0.18	0.1	0.745749	0.224938
115000	0.02	108.329	0.24	0.144118	0.02	110.517	0.12	0.180968	0.16	0.657327	0.24	0.107251	0.04	0.04	0.08	0.07	0.27	3.65697	0.14	0.15	0.745749	0.235526	0.0156	0	0.19263	0.000576	0.04393	0	109.417	0.25	0.15	0.02	110.517	0.1	0.180968	0.23	0.657327	0.34	0.10202	0.04	0.05	0.09	0.04	0.23	3.30896	0.18	0.07	0.723709	0.226063
120000	0.01	109.417	0.21	0.142684	0.02	110.517	0.07	0.179167	0.23	0.650787	0.34	0.108329	0.07	0.03	0.04	0.07	0.19	3.47862	0.23	0.07	0.730982	0.240826	0.015378	0	0.192761	0.000552	0.044906	0	109.417	0.25	0.15	0	111.628	0.1	0.180968	0.23	0.657327	0.27	0.103045	0.07	0.06	0.09	0.07	0.31	3.76834	0.14	0.07	0.70232	0.231197
125000	0.01	109.417	0.21	0.142684	0.02	111.628	0.07	0.179167	0.15	0.644311	0.25	0.107251	0.05	0.05	0.12	0.05	0.24	3.54889	0.09	0.13	0.709379	0.240549	0.01563	0	0.20239	0.000529	0.043321	0.04	110.517	0.24	0.148507	0	111.628	0.12	0.179167	0.24	0.650787	0.21	0.10202	0.06	0.03	0.02	0.04	0.18	3.54889	0.15	0.15	0.688413	0.228243
130000	0.01	110.517	0.28	0.144118	0.02	111.628	0.14	0.177384	0.17	0.6379	0.22	0.106184	0.04	0.02	0.06	0.06	0.2	3.444	0.16	0.16	0.688413	0.240877	0.015515	0	0.204687	0.000554	0.041908	0.04	110.517	0.24	0.148507	0.03	112.75	0.12	0.179167	0.21	0.644311	0.26	0.103045	0.06	0.01	0.06	0.01	0.21	3.47862	0.25	0.12	0.668068	0.224724
135000	0.01	110.517	0.28	0.144118	0.01	112.75	0.14	0.177384	0.2	0.631553	0.19	0.105127	0.04	0.01	0.04	0.03	0.22	3.51358	0.19	0.11	0.674782	0.239072	0.014957	0	0.2085	0.000533	0.04033	0.04	110.517	0.22	0.14703	0.03	112.75	0.06	0.177384	0.2	0.6379	0.28	0.104081	0.05	0.02	0.09	0.02	0.3	3.54889	0.24	0.14	0.648323	0.226075
140000	0.01	110.517	0.23	0.142684	0.01	112.75	0.07	0.175619	0.17	0.625269	0.27	0.106184	0.07	0.02	0.16	0.05	0.23	3.58455	0.13	0.06	0.654839	0.243447	0.017845	0	0.216662	0.000514	0.039042	0	111.628	0.22	0.14703	0.04	113.883	0.06	0.177384	0.14	0.625269	0.28	0.104081	0.04	0.04	0.06	0.03	0.32	3.58455	0.22	0.14	0.635486	0.228998
145000	0.02	111.628	0.23	0.142684	0.03	113.883	0.07	0.175619	0.14	0.619047	0.28	0.107251	0.02	0.05	0.08	0.03	0.16	3.444	0.16	0.13	0.635486	0.249258	0.022236	0	0.224929	0.000579	0.037826	0	111.628	0.26	0.148507	0.04	113.883	0.15	0.175619	0.14	0.625269	0.28	0.105127	0.03	0	0.05	0.06	0.3	3.47862	0.22	0.11	0.616704	0.228714
150000	0.02	111.628	0.22	0.141265	0.03	113.883	0.12	0.173872	0.17	0.612888	0.27	0.108329	0	0.03	0.03	0.05	0.32	3.47862	0.14	0.09	0.616704	0.248929	0.021799	0	0.223726	0.000558	0.036887	0.01	112.75	0.26	0.148507	0.04	113.883	0.15	0.175619	0.19	0.619047	0.19	0.104081	0.04	0.02	0.04	0.02	0.29	3.62058	0.18	0.07	0.604493	0.224673
155000	0.03	112.75	0.22	0.141265	0.03	113.883	0.12	0.173872	0.21	0.606789	0.23	0.107251	0.07	0.03	0.12	0.1	0.22	3.444	0.19	0.16	0.598478	0.251644	0.022724	0	0.226845	0.00054	0.035937	0.01	112.75	0.26	0.15	0.03	115.027	0.08	0.173872	0.25	0.612888	0.26	0.105127	0.01	0.05	0.07	0.04	0.24	3.34222	0.2	0.12	0.586627	0.222568
160000	0.03	112.75	0.25	0.139859	0.02	115.027	0.09	0.172142	0.18	0.600752	0.23	0.107251	0	0	0.05	0.06	0.2	3.40973	0.17	0.23	0.58079	0.248589	0.022838	0	0.233431	0.000523	0.034896	0.01	112.75	0.26	0.15	0.03	115.027	0.08	0.173872	0.19	0.606789	0.27	0.106184	0.06	0.02	0.06	0.03	0.24	3.40973	0.22	0.13	0.56929	0.220675
165000	0.01	113.883	0.25	0.139859	0.02	115.027	0.09	0.172142	0.18	0.600752	0.27	0.108329	0.04	0.04	0.06	0.01	0.27	3.47862	0.19	0.11	0.56929	0.24406	0.022483	0	0.241057	0.000507	0.034031	0	113.883	0.26	0.15	0	116.183	0.15	0.172142	0.2	0.600752	0.22	0.105127	0.06	0.02	0.07	0.1	0.19	3.76834	0.27	0.14	0.552465	0.21922
170000	0.01	113.883	0.25	0.139859	0.03	116.183	0.11	0.170429	0.18	0.594774	0.26	0.109417	0.04	0.02	0.06	0.07	0.22	3.24344	0.14	0.12	0.546968	0.245769	0.024378	7e-05	0.246092	0.000634	0.033236	0	113.883	0.21	0.148507	0	116.183	0.15	0.172142	0.23	0.594774	0.21	0.104081	0.03	0.02	0.07	0.04	0.19	3.65697	0.27	0.11	0.536137	0.219952
175000	0.01	115.027	0.29	0.141265	0.03	116.183	0.11	0.170429	0.25	0.588856	0.24	0.108329	0.09	0.03	0.11	0.05	0.27	3.444	0.17	0.14	0.530802	0.246521	0.0262	6.8e-05	0.251994	0.000615	0.032293	0.02	115.027	0.21	0.148507	0.02	117.351	0.11	0.170429	0.17	0.588856	0.21	0.103045	0.04	0.04	0.07	0.03	0.21	3.47862	0.15	0.16	0.525521	0.224331
180000	0.01	115.027	0.29	0.141265	0.03	117.351	0.13	0.168733	0.18	0.582997	0.22	0.107251	0.07	0.02	0.03	0.06	0.27	3.62058	0.27	0.15	0.515115	0.246957	0.026927	6.6e-05	0.256822	0.000598	0.031618	0.02	115.027	0.24	0.14703	0.02	117.351	0.11	0.170429	0.17	0.582997	0.29	0.104081	0.05	0.03	0.12	0.02	0.29	3.51358	0.12	0.14	0.509989	0.228185
185000	0.01	115.027	0.24	0.139859	0.03	117.351	0.13	0.168733	0.23	0.577196	0.17	0.106184	0.08	0.02	0.07	0.08	0.25	3.65697	0.2	0.16	0.499891	0.249633	0.026304	6.5e-05	0.252273	0.000582	0.031136	0.02	116.183	0.24	0.14703	0.03	118.531	0.13	0.168733	0.22	0.577196	0.23	0.103045	0.07	0.03	0.06	0.04	0.23	3.65697	0.21	0.14	0.494917	0.227224
190000	0.02	116.183	0.24	0.139859	0.01	118.531	0.14	0.167054	0.2	0.571453	0.19	0.105127	0.03	0.02	0.04	0.03	0.27	3.37581	0.21	0.21	0.489992	0.246183	0.026066	6.3e-05	0.258613	0.000567	0.03034	0.02	116.183	0.24	0.145567	0.03	118.531	0.13	0.168733	0.23	0.571453	0.32	0.104081	0.04	0.02	0.06	0.07	0.22	3.34222	0.17	0.17	0.48029	0.226508
195000	0.02	116.183	0.29	0.141265	0.01	118.531	0.14	0.167054	0.21	0.565767	0.16	0.104081	0.04	0.01	0.03	0.06	0.24	3.58455	0.18	0.11	0.475511	0.24466	0.025744	6.1e-05	0.260482	0.000583	0.029828	0.02	116.183	0.24	0.145567	0	119.722	0.19	0.167054	0.18	0.565767	0.22	0.103045	0.04	0.05	0.09	0.09	0.3	3.37581	0.14	0.2	0.466095	0.23
200000	0.03	117.351	0.29	0.141265	0.05	119.722	0.16	0.165392	0.06	0.560137	0.32	0.105127	0.04	0.03	0.05	0.07	0.17	3.444	0.15	0.2	0.461457	0.24605	0.026877	6e-05	0.261401	0.000568	0.02913	0.01	117.351	0.31	0.14703	0	119.722	0.19	0.167054	0.17	0.560137	0.19	0.10202	0.07	0.05	0.03	0.05	0.22	3.34222	0.23	0.16	0.456866	0.237415
205000	0.03	117.351	0.24	0.139859	0.05	119.722	0.16	0.165392	0.19	0.554564	0.29	0.106184	0.05	0.02	0.11	0.06	0.29	3.54889	0.19	0.19	0.447819	0.246292	0.027806	5.8e-05	0.263901	0.000554	0.028933	0.01	117.351	0.31	0.14703	0	119.722	0.19	0.167054	0.24	0.554564	0.17	0.101005	0.04	0.05	0.04	0.03	0.34	3.34222	0.23	0.15	0.443363	0.235585
210000	0.03	118.531	0.24	0.139859	0.03	120.925	0.16	0.163746	0.19	0.554564	0.25	0.105127	0.01	0.03	0.04	0.05	0.22	3.40973	0.17	0.21	0.434584	0.24789	0.027282	5.7e-05	0.262514	0.001223	0.033147	0	118.531	0.31	0.14703	0.03	120.925	0.15	0.165392	0.23	0.549046	0.17	0.101005	0.09	0.05	0.04	0.07	0.27	3.444	0.2	0.13	0.43026	0.239749
215000	0.03	118.531	0.24	0.139859	0.03	120.925	0.16	0.163746	0.22	0.549046	0.24	0.104081	0.01	0.02	0.01	0.01	0.25	3.37581	0.26	0.18	0.425979	0.24682	0.026676	5.6e-05	0.261128	0.002113	0.043576	0	118.531	0.17	0.145567	0.03	120.925	0.15	0.165392	0.23	0.549046	0.31	0.10202	0.03	0	0.02	0.05	0.24	3.54889	0.15	0.17	0.417544	0.242594
220000	0.04	119.722	0.37	0.141265	0.03	120.925	0.13	0.162117	0.22	0.543583	0.27	0.105127	0	0.07	0.06	0.08	0.18	3.08526	0.16	0.2	0.413389	0.245055	0.026133	8.1e-05	0.260017	0.003508	0.055618	0	119.722	0.17	0.145567	0.03	122.14	0.13	0.163746	0.16	0.543583	0.26	0.103045	0.08	0.05	0.1	0.04	0.2	3.444	0.17	0.16	0.409276	0.239794
225000	0.04	119.722	0.37	0.141265	0.02	122.14	0.13	0.162117	0.19	0.538174	0.27	0.106184	0.04	0.09	0.03	0.03	0.25	3.17922	0.17	0.19	0.401172	0.247055	0.026487	0.000106	0.2616	0.003646	0.059073	0	119.722	0.34	0.14703	0.03	122.14	0.13	0.163746	0.21	0.538174	0.3	0.104081	0.06	0.05	0.07	0.05	0.32	3.40973	0.17	0.18	0.39718	0.241383
230000	0.02	120.925	0.34	0.142684	0.02	122.14	0.13	0.160504	0.2	0.532819	0.27	0.106184	0.03	0.06	0.05	0.03	0.16	3.21117	0.18	0.18	0.393228	0.247653	0.027096	0.00013	0.263613	0.005334	0.066078	0	119.722	0.34	0.14703	0.02	123.368	0.18	0.162117	0.19	0.532819	0.28	0.105127	0.03	0.06	0.09	0.03	0.28	3.54889	0.16	0.17	0.389315	0.242305
235000	0.02	120.925	0.34	0.142684	0	123.368	0.13	0.160504	0.3	0.538174	0.24	0.105127	0.07	0.01	0.05	0.05	0.22	3.37581	0.16	0.17	0.381606	0.251389	0.028382	0.000153	0.265908	0.00573	0.070511	0	120.925	0.24	0.145567	0.02	123.368	0.18	0.162117	0.21	0.527517	0.21	0.105127	0.04	0.01	0.08	0.02	0.24	3.40973	0.17	0.18	0.377809	0.2439
240000	0.03	122.14	0.26	0.144118	0	123.368	0.22	0.158907	0.26	0.543583	0.31	0.106184	0.06	0.05	0.13	0.01	0.27	3.47862	0.12	0.16	0.370328	0.252274	0.028122	0.000174	0.266429	0.005788	0.073022	0	120.925	0.24	0.145567	0.05	124.608	0.12	0.160504	0.18	0.522269	0.22	0.104081	0.02	0.01	0.11	0.06	0.29	3.47862	0.17	0.18	0.366643	0.239831
245000	0.03	122.14	0.26	0.144118	0	124.608	0.22	0.158907	0.22	0.538174	0.23	0.105127	0.03	0	0.04	0.05	0.27	3.47862	0.17	0.2	0.359383	0.252771	0.027545	0.000244	0.266647	0.00706	0.081707	0.02	122.14	0.23	0.144118	0.05	124.608	0.21	0.158907	0.18	0.522269	0.28	0.105127	0.04	0.05	0.12	0.05	0.27	3.51358	0.16	0.14	0.362995	0.236684
250000	0.02	123.368	0.27	0.145567	0	124.608	0.22	0.158907	0.24	0.532819	0.3	0.106184	0.05	0.03	0.03	0.04	0.27	3.37581	0.12	0.22	0.348762	0.253597	0.027982	0.000263	0.267375	0.008354	0.0903	0.02	122.14	0.23	0.144118	0.02	125.86	0.21	0.158907	0.25	0.517072	0.28	0.105127	0.04	0.04	0.11	0.07	0.23	3.34222	0.2	0.17	0.359383	0.236994
255000	0.02	123.368	0.27	0.145567	0	125.86	0.07	0.157326	0.18	0.527517	0.19	0.105127	0.03	0.03	0.02	0.04	0.25	3.444	0.13	0.29	0.348762	0.251422	0.027639	0.000258	0.268257	0.008704	0.095131	0	123.368	0.27	0.145567	0.02	125.86	0.21	0.158907	0.28	0.522269	0.33	0.106184	0.04	0.02	0.05	0.03	0.26	3.47862	0.19	0.25	0.348762	0.23679
260000	0	124.608	0.28	0.14703	0	125.86	0.07	0.157326	0.19	0.522269	0.24	0.104081	0.02	0.05	0.09	0.06	0.31	3.34222	0.21	0.24	0.345292	0.255965	0.027802	0.000299	0.267187	0.008928	0.100462	0	123.368	0.27	0.145567	0.02	127.125	0.12	0.157326	0.28	0.527517	0.35	0.107251	0.06	0.05	0.04	0.04	0.27	3.34222	0.16	0.17	0.341856	0.238559
265000	0	124.608	0.28	0.14703	0	127.125	0.14	0.15576	0.26	0.527517	0.29	0.105127	0.04	0.05	0.04	0.08	0.29	3.54889	0.17	0.16	0.335087	0.254701	0.027411	0.000316	0.268089	0.010856	0.108041	0	124.608	0.24	0.144118	0.02	127.125	0.12	0.157326	0.19	0.522269	0.29	0.108329	0.03	0	0.09	0.04	0.22	3.47862	0.18	0.22	0.331753	0.243212
270000	0.04	125.86	0.28	0.14703	0	127.125	0.14	0.15576	0.2	0.522269	0.34	0.106184	0.04	0.01	0.04	0.06	0.27	3.58455	0.24	0.29	0.338454	0.254708	0.027918	0.00031	0.269249	0.011237	0.110964	0	124.608	0.24	0.144118	0.02	127.125	0.21	0.15576	0.25	0.517072	0.26	0.109417	0.06	0.08	0.08	0.02	0.19	3.47862	0.15	0.25	0.328452	0.240831
275000	0.04	125.86	0.24	0.145567	0.04	128.403	0.14	0.15576	0.27	0.527517	0.28	0.107251	0.05	0.01	0.04	0.04	0.24	3.54889	0.26	0.19	0.328452	0.25541	0.02773	0.000304	0.267221	0.011171	0.115077	0	125.86	0.24	0.144118	0	128.403	0.21	0.15576	0.18	0.511927	0.17	0.108329	0.03	0.02	0.03	0.05	0.27	3.444	0.25	0.26	0.325184	0.240629
280000	0.04	125.86	0.24	0.145567	0.04	128.403	0.1	0.15421	0.29	0.532819	0.23	0.106184	0.03	0.02	0.08	0.04	0.21	3.34222	0.21	0.22	0.328452	0.256485	0.02743	0.000321	0.266776	0.011324	0.120374	0	125.86	0.29	0.145567	0	128.403	0.17	0.15421	0.2	0.506833	0.24	0.107251	0.06	0.06	0.05	0.05	0.29	3.54889	0.13	0.21	0.321948	0.239921
285000	0.02	127.125	0.16	0.144118	0.04	128.403	0.1	0.15421	0.29	0.538174	0.28	0.107251	0.03	0.05	0.12	0.06	0.24	3.47862	0.23	0.25	0.325184	0.254689	0.02766	0.000315	0.269324	0.012138	0.123836	0.02	127.125	0.29	0.145567	0.02	129.693	0.14	0.152676	0.24	0.50179	0.2	0.106184	0.04	0.02	0.07	0.06	0.27	3.62058	0.25	0.21	0.315573	0.242444
290000	0.02	127.125	0.16	0.144118	0.01	129.693	0.12	0.152676	0.26	0.543583	0.28	0.108329	0.04	0.03	0.06	0.06	0.28	3.73084	0.2	0.19	0.321948	0.252649	0.027572	0.000351	0.270816	0.013046	0.128519	0.02	127.125	0.29	0.14703	0.02	129.693	0.14	0.152676	0.24	0.496797	0.2	0.106184	0.03	0.04	0.13	0.06	0.24	3.62058	0.15	0.22	0.306246	0.2411
295000	0.01	128.403	0.19	0.142684	0.01	129.693	0.1	0.151157	0.27	0.549046	0.3	0.109417	0.04	0.05	0.08	0.04	0.25	3.54889	0.21	0.3	0.325184	0.253037	0.027843	0.000426	0.272429	0.014414	0.133105	0.02	128.403	0.29	0.14703	0.05	130.996	0.14	0.152676	0.21	0.491854	0.24	0.105127	0.02	0.03	0.09	0.08	0.21	3.58455	0.24	0.23	0.303199	0.240064
300000	0.01	128.403	0.19	0.142684	0.02	130.996	0.1	0.151157	0.15	0.543583	0.19	0.108329	0.02	0.01	0.04	0.12	0.21	3.65697	0.22	0.31	0.328452	0.253088	0.027816	0.000539	0.272767	0.016467	0.140678	0.02	128.403	0.29	0.14703	0.05	130.996	0.1	0.151157	0.28	0.496797	0.29	0.106184	0.04	0.04	0.06	0.02	0.14	3.65697	0.17	0.27	0.300182	0.239374
305000	0.03	129.693	0.27	0.144118	0.02	130.996	0.17	0.149653	0.15	0.543583	0.27	0.109417	0.01	0.05	0.02	0.02	0.19	3.47862	0.15	0.29	0.335087	0.254477	0.027452	0.00053	0.270328	0.016569	0.144904	0.01	129.693	0.29	0.148507	0.02	132.313	0.1	0.151157	0.2	0.491854	0.26	0.107251	0.02	0.03	0.07	0.04	0.26	3.54889	0.2	0.24	0.297195	0.240171
310000	0.03	129.693	0.27	0.144118	0.04	132.313	0.17	0.149653	0.34	0.543583	0.29	0.110517	0.04	0.01	0.07	0.01	0.3	3.47862	0.13	0.32	0.331753	0.25225	0.027044	0.000522	0.272234	0.017518	0.146973	0.01	129.693	0.29	0.148507	0.02	132.313	0.16	0.149653	0.23	0.48696	0.22	0.106184	0.04	0.04	0.1	0.04	0.23	3.51358	0.2	0.2	0.288412	0.241977
315000	0.06	130.996	0.27	0.145567	0.04	132.313	0.14	0.148164	0.34	0.543583	0.25	0.109417	0.02	0.01	0.07	0.04	0.22	3.54889	0.18	0.22	0.321948	0.253725	0.027026	0.000514	0.271621	0.017573	0.150648	0.01	129.693	0.28	0.15	0.04	133.643	0.16	0.149653	0.28	0.491854	0.28	0.107251	0.05	0.05	0.09	0.03	0.29	3.444	0.19	0.27	0.285542	0.238738
320000	0.06	130.996	0.27	0.145567	0.02	133.643	0.14	0.148164	0.15	0.538174	0.31	0.110517	0.05	0.02	0.07	0.08	0.27	3.34222	0.11	0.21	0.312433	0.252771	0.027098	0.000506	0.274228	0.018548	0.152418	0.03	130.996	0.28	0.15	0.04	133.643	0.16	0.149653	0.14	0.48696	0.27	0.108329	0.05	0.05	0.03	0.09	0.29	3.62058	0.14	0.14	0.288412	0.236421
325000	0.02	132.313	0.21	0.144118	0.02	133.643	0.17	0.146689	0.22	0.532819	0.3	0.111628	0.05	0.04	0.04	0.1	0.31	3.40973	0.19	0.31	0.309324	0.257147	0.029243	0.000498	0.276857	0.018494	0.152333	0.03	130.996	0.31	0.151507	0.05	134.986	0.13	0.148164	0.14	0.48696	0.21	0.107251	0.02	0.03	0.03	0.03	0.27	3.51358	0.19	0.2	0.288412	0.238103
330000	0.02	132.313	0.21	0.144118	0.01	134.986	0.17	0.146689	0.19	0.527517	0.23	0.110517	0.02	0.03	0.03	0.03	0.19	3.37581	0.14	0.22	0.312433	0.255691	0.029292	0.00069	0.280005	0.020112	0.155401	0.02	132.313	0.31	0.151507	0.05	134.986	0.13	0.148164	0.21	0.477318	0.21	0.106184	0.06	0.07	0.08	0.02	0.25	3.30896	0.24	0.26	0.297195	0.239413
335000	0.02	132.313	0.21	0.144118	0.01	134.986	0.15	0.14523	0.22	0.522269	0.23	0.110517	0.08	0.03	0.05	0.07	0.31	3.51358	0.15	0.24	0.306246	0.256665	0.02976	0.000698	0.280003	0.020275	0.158347	0.02	132.313	0.24	0.15	0.05	134.986	0.13	0.146689	0.21	0.477318	0.24	0.105127	0.04	0.02	0.07	0.04	0.27	3.40973	0.18	0.27	0.303199	0.240686
340000	0	133.643	0.31	0.145567	0.04	136.343	0.15	0.14523	0.2	0.517072	0.22	0.109417	0.02	0.03	0.06	0.03	0.31	3.47862	0.2	0.28	0.309324	0.255377	0.029422	0.000705	0.279566	0.020091	0.160529	0.02	133.643	0.24	0.15	0.03	136.343	0.12	0.14523	0.26	0.482115	0.24	0.104081	0.03	0.05	0.06	0.06	0.3	3.444	0.16	0.16	0.300182	0.241895
345000	0	133.643	0.31	0.145567	0.04	136.343	0.12	0.143785	0.2	0.511927	0.25	0.108329	0.05	0.02	0.15	0.05	0.26	3.54889	0.19	0.22	0.306246	0.253172	0.029024	0.000694	0.279195	0.019912	0.162087	0.02	133.643	0.24	0.148507	0.03	136.343	0.12	0.14523	0.23	0.477318	0.3	0.105127	0.07	0.04	0.1	0.08	0.17	3.40973	0.15	0.21	0.300182	0.242271
350000	0	134.986	0.25	0.144118	0.04	136.343	0.12	0.143785	0.23	0.506833	0.21	0.107251	0.01	0.01	0.04	0	0.26	3.51358	0.16	0.23	0.309324	0.25237	0.028712	0.000684	0.278412	0.01995	0.163565	0.01	134.986	0.24	0.148507	0.02	137.713	0.11	0.143785	0.23	0.472568	0.28	0.106184	0.09	0.03	0.06	0.03	0.23	3.27604	0.19	0.22	0.297195	0.242316
355000	0	134.986	0.25	0.144118	0.01	137.713	0.12	0.143785	0.26	0.511927	0.23	0.106184	0.06	0.02	0.08	0.05	0.3	3.444	0.21	0.24	0.306246	0.251016	0.028594	0.000725	0.281029	0.022959	0.1701	0.01	134.986	0.27	0.15	0.02	137.713	0.11	0.143785	0.3	0.477318	0.28	0.106184	0.04	0	0.08	0.07	0.25	3.30896	0.12	0.31	0.306246	0.245459
360000	0.01	136.343	0.18	0.142684	0.01	137.713	0.14	0.142354	0.24	0.506833	0.31	0.107251	0.05	0.06	0.08	0.06	0.26	3.47862	0.18	0.24	0.303199	0.250375	0.028279	0.000732	0.281275	0.024216	0.174332	0.08	136.343	0.27	0.15	0.01	139.097	0.19	0.142354	0.23	0.472568	0.21	0.105127	0.03	0.01	0.05	0.05	0.34	3.51358	0.17	0.24	0.303199	0.246005
365000	0.01	136.343	0.18	0.142684	0.06	139.097	0.14	0.142354	0.24	0.506833	0.21	0.106184	0.02	0.02	0.03	0.04	0.33	3.444	0.19	0.31	0.300182	0.251523	0.028614	0.000984	0.282838	0.026057	0.18006	0.08	136.343	0.26	0.151507	0.01	139.097	0.19	0.142354	0.35	0.477318	0.27	0.106184	0.04	0.03	0.08	0.09	0.33	3.54889	0.24	0.27	0.312433	0.247025
370000	0	137.713	0.28	0.144118	0.06	139.097	0.13	0.140938	0.21	0.50179	0.23	0.105127	0.04	0.02	0.08	0.06	0.29	3.444	0.22	0.28	0.303199	0.252143	0.029384	0.001278	0.285098	0.027513	0.184332	0.02	137.713	0.26	0.151507	0.03	140.495	0.19	0.142354	0.23	0.472568	0.24	0.105127	0.01	0.02	0.06	0.06	0.29	3.51358	0.21	0.33	0.315573	0.245343
375000	0	137.713	0.28	0.144118	0.01	140.495	0.13	0.140938	0.24	0.496797	0.29	0.106184	0.04	0.03	0.12	0.06	0.24	3.47862	0.24	0.28	0.312433	0.251964	0.029904	0.001484	0.288129	0.02965	0.188843	0.02	137.713	0.24	0.15	0.03	140.495	0.11	0.140938	0.21	0.467866	0.19	0.104081	0.06	0.05	0.08	0.08	0.25	3.37581	0.18	0.32	0.312433	0.247504
380000	0.03	139.097	0.26	0.145567	0.01	140.495	0.11	0.139535	0.3	0.50179	0.25	0.105127	0.02	0.01	0.06	0.06	0.19	3.58455	0.21	0.18	0.312433	0.252954	0.030582	0.001559	0.29076	0.030751	0.190876	0.04	139.097	0.24	0.15	0.02	141.907	0.11	0.140938	0.32	0.472568	0.27	0.105127	0.03	0.03	0.05	0.07	0.29	3.40973	0.13	0.29	0.315573	0.245882
385000	0.03	139.097	0.26	0.145567	0.1	141.907	0.11	0.139535	0.27	0.506833	0.24	0.104081	0.01	0.05	0.08	0.01	0.19	3.65697	0.21	0.29	0.315573	0.25265	0.030249	0.001584	0.290118	0.031135	0.19427	0.04	139.097	0.21	0.148507	0.02	141.907	0.19	0.139535	0.24	0.467866	0.25	0.104081	0.05	0.01	0.06	0.03	0.37	3.34222	0.18	0.23	0.309324	0.245283
390000	0.01	140.495	0.26	0.145567	0.1	141.907	0.1	0.138147	0.18	0.50179	0.22	0.103045	0.06	0	0.11	0.03	0.23	3.84446	0.16	0.31	0.325184	0.254662	0.030469	0.001565	0.289809	0.030762	0.193713	0.04	140.495	0.21	0.148507	0.02	141.907	0.19	0.139535	0.24	0.463211	0.29	0.105127	0.03	0.05	0.08	0.06	0.27	3.47862	0.08	0.17	0.306246	0.244235
395000	0.01	140.495	0.3	0.14703	0.01	143.333	0.1	0.138147	0.21	0.496797	0.2	0.10202	0.04	0.01	0.04	0	0.28	3.47862	0.27	0.28	0.321948	0.257725	0.030232	0.001545	0.287161	0.030512	0.195445	0.04	140.495	0.21	0.14703	0	143.333	0.12	0.138147	0.19	0.458602	0.32	0.106184	0.03	0.03	0.06	0.1	0.21	3.58455	0.21	0.31	0.309324	0.24383
400000	0.04	141.907	0.3	0.14703	0.01	143.333	0.1	0.138147	0.22	0.491854	0.26	0.103045	0.01	0.04	0.06	0.06	0.23	3.37581	0.19	0.24	0.312433	0.256372	0.030188	0.001526	0.289938	0.031228	0.196144	0.02	141.907	0.21	0.14703	0	143.333	0.12	0.138147	0.22	0.454039	0.24	0.105127	0.07	0.02	0.07	0.05	0.21	3.47862	0.15	0.22	0.300182	0.245389
405000	0.04	141.907	0.3	0.14703	0.07	144.774	0.1	0.136772	0.25	0.48696	0.26	0.104081	0.03	0.05	0.09	0.05	0.25	3.30896	0.2	0.22	0.303199	0.254859	0.030197	0.001507	0.290697	0.031371	0.197173	0.02	141.907	0.29	0.148507	0.01	144.774	0.15	0.136772	0.2	0.449521	0.22	0.104081	0.02	0.07	0.05	0.07	0.23	3.58455	0.17	0.24	0.297195	0.244331
410000	0.03	143.333	0.27	0.148507	0.07	144.774	0.1	0.136772	0.33	0.491854	0.24	0.103045	0.03	0.02	0.02	0	0.28	3.40973	0.24	0.22	0.303199	0.254123	0.02988	0.001489	0.289855	0.031509	0.200265	0.02	141.907	0.29	0.148507	0.01	144.774	0.15	0.136772	0.3	0.454039	0.19	0.103045	0.04	0.02	0.07	0.05	0.27	3.47862	0.24	0.24	0.297195	0.242044
415000	0.03	143.333	0.27	0.148507	0.07	144.774	0.15	0.135411	0.33	0.491854	0.24	0.103045	0.09	0.06	0.04	0.02	0.22	3.444	0.17	0.25	0.306246	0.255336	0.030083	0.001485	0.290754	0.031888	0.202165	0.04	143.333	0.28	0.15	0.04	146.228	0.18	0.135411	0.3	0.454039	0.28	0.104081	0.09	0.03	0.07	0.12	0.23	3.58455	0.22	0.32	0.294238	0.244613
420000	0.03	144.774	0.23	0.14703	0.05	146.228	0.15	0.135411	0.26	0.496797	0.22	0.10202	0.05	0.01	0.06	0.09	0.31	3.47862	0.19	0.26	0.303199	0.256063	0.030472	0.001539	0.292251	0.032175	0.203781	0.01	144.774	0.28	0.15	0.04	146.228	0.18	0.135411	0.26	0.458602	0.22	0.103045	0.04	0.02	0.1	0.06	0.25	3.73084	0.17	0.28	0.297195	0.245495
425000	0.03	144.774	0.23	0.14703	0.05	146.228	0.15	0.134064	0.2	0.491854	0.33	0.103045	0.04	0	0.06	0.02	0.25	3.11626	0.2	0.26	0.300182	0.255214	0.030245	0.00155	0.291927	0.032531	0.206306	0.01	144.774	0.23	0.148507	0.03	147.698	0.17	0.134064	0.18	0.454039	0.21	0.10202	0.06	0.03	0.09	0.03	0.31	3.69372	0.21	0.24	0.294238	0.245188
430000	0.03	144.774	0.19	0.145567	0.04	147.698	0.15	0.134064	0.28	0.496797	0.22	0.10202	0.06	0.02	0.1	0.04	0.28	3.27604	0.2	0.28	0.300182	0.255374	0.030167	0.001546	0.291681	0.032308	0.20623	0.01	144.774	0.23	0.148507	0.03	147.698	0.17	0.134064	0.25	0.449521	0.26	0.103045	0.03	0.02	0.05	0.02	0.32	3.76834	0.16	0.27	0.297195	0.244258
435000	0.02	146.228	0.19	0.145567	0.04	147.698	0.08	0.13273	0.25	0.491854	0.2	0.101005	0.05	0.08	0.03	0.03	0.26	3.24344	0.27	0.24	0.291311	0.255242	0.030117	0.001528	0.291357	0.032038	0.20548	0.01	146.228	0.23	0.14703	0.02	149.183	0.18	0.13273	0.4	0.454039	0.23	0.10202	0.01	0.08	0.1	0.05	0.3	3.73084	0.18	0.28	0.303199	0.243067
440000	0.02	146.228	0.29	0.14703	0.04	149.183	0.08	0.13273	0.27	0.496797	0.29	0.10202	0.04	0.01	0.04	0.03	0.23	3.58455	0.21	0.31	0.288412	0.255303	0.029954	0.00151	0.290776	0.032073	0.208272	0.05	147.698	0.23	0.14703	0.02	149.183	0.18	0.131409	0.23	0.449521	0.29	0.103045	0.04	0.02	0.08	0.01	0.33	3.65697	0.18	0.28	0.306246	0.243902
445000	0.06	147.698	0.29	0.14703	0.04	149.183	0.18	0.131409	0.22	0.491854	0.14	0.101005	0.01	0.02	0.03	0.05	0.29	3.58455	0.16	0.34	0.297195	0.256755	0.030392	0.00152	0.291427	0.032344	0.209374	0.05	147.698	0.23	0.14703	0.02	149.183	0.18	0.131409	0.3	0.454039	0.29	0.103045	0.04	0.03	0.09	0.09	0.24	3.76834	0.24	0.23	0.309324	0.246269
450000	0.06	147.698	0.24	0.145567	0.03	150.682	0.18	0.131409	0.25	0.48696	0.28	0.10202	0.05	0.04	0.1	0.02	0.27	3.62058	0.18	0.27	0.300182	0.258103	0.031061	0.00153	0.292907	0.032513	0.21008	0.05	147.698	0.26	0.148507	0.01	150.682	0.18	0.131409	0.24	0.449521	0.25	0.10202	0.05	0.05	0.12	0.04	0.23	3.62058	0.18	0.22	0.300182	0.247319
455000	0.02	149.183	0.24	0.145567	0.03	150.682	0.18	0.130102	0.19	0.482115	0.26	0.103045	0	0.02	0.05	0.04	0.23	3.58455	0.21	0.26	0.309324	0.257623	0.031274	0.001539	0.294134	0.032459	0.210302	0.02	149.183	0.26	0.148507	0.05	152.196	0.13	0.130102	0.39	0.454039	0.2	0.101005	0.09	0.03	0.08	0.05	0.27	3.62058	0.15	0.28	0.303199	0.246134
460000	0.02	149.183	0.18	0.144118	0.03	152.196	0.18	0.130102	0.2	0.477318	0.24	0.10202	0.03	0.02	0.08	0.02	0.24	3.62058	0.16	0.21	0.312433	0.259751	0.032186	0.001679	0.294588	0.032712	0.211336	0.02	149.183	0.26	0.15	0.05	152.196	0.13	0.130102	0.19	0.449521	0.3	0.10202	0.08	0	0.12	0.07	0.19	3.58455	0.17	0.25	0.303199	0.247159
465000	0.01	150.682	0.18	0.144118	0.03	152.196	0.18	0.128807	0.2	0.477318	0.22	0.101005	0.04	0.03	0.05	0.1	0.33	3.69372	0.2	0.18	0.315573	0.259764	0.032277	0.001764	0.295175	0.033054	0.212236	0	150.682	0.26	0.15	0.02	153.726	0.13	0.128807	0.19	0.449521	0.23	0.101005	0.03	0.02	0.12	0.03	0.21	3.40973	0.21	0.2	0.306246	0.246371
470000	0.01	150.682	0.19	0.142684	0.02	153.726	0.18	0.128807	0.26	0.482115	0.26	0.10202	0.06	0.03	0.04	0.04	0.23	3.69372	0.17	0.25	0.306246	0.259351	0.032139	0.001744	0.295497	0.033282	0.213859	0	150.682	0.15	0.148507	0.02	153.726	0.13	0.128807	0.26	0.454039	0.24	0.1	0.05	0.03	0.12	0.06	0.21	3.27604	0.2	0.27	0.309324	0.244779
475000	0.03	152.196	0.19	0.142684	0.02	153.726	0.09	0.127526	0.23	0.477318	0.26	0.103045	0.03	0.01	0.08	0.08	0.22	3.58455	0.23	0.25	0.297195	0.258346	0.031942	0.001725	0.295347	0.033569	0.216471	0	152.196	0.15	0.148507	0.02	155.271	0.13	0.128807	0.32	0.458602	0.35	0.101005	0.03	0.05	0.05	0.07	0.21	3.51358	0.14	0.38	0.312433	0.247144
480000	0.03	152.196	0.19	0.142684	0.03	155.271	0.09	0.127526	0.19	0.472568	0.34	0.104081	0.06	0.04	0.02	0.1	0.22	3.73084	0.11	0.26	0.297195	0.257909	0.031613	0.00172	0.293825	0.033394	0.217054	0	152.196	0.21	0.14703	0.02	155.271	0.09	0.127526	0.19	0.454039	0.29	0.10202	0.06	0.05	0.09	0.01	0.21	3.40973	0.1	0.2	0.315573	0.245969
485000	0.02	153.726	0.24	0.141265	0.03	155.271	0.11	0.126257	0.24	0.467866	0.25	0.103045	0.05	0.06	0.09	0.06	0.28	3.62058	0.19	0.26	0.294238	0.259667	0.03159	0.001728	0.292686	0.033552	0.219512	0.03	153.726	0.21	0.14703	0.03	156.831	0.09	0.127526	0.2	0.449521	0.25	0.101005	0.1	0.04	0.07	0.08	0.21	3.21117	0.17	0.31	0.318744	0.244696
490000	0.02	153.726	0.24	0.141265	0.03	155.271	0.11	0.126257	0.27	0.472568	0.35	0.104081	0.05	0.06	0.04	0.04	0.19	3.76834	0.15	0.23	0.288412	0.260145	0.031828	0.001857	0.293547	0.034044	0.220299	0.03	153.726	0.21	0.14703	0.03	156.831	0.16	0.126257	0.2	0.445048	0.23	0.1	0.02	0.02	0.09	0.04	0.24	3.11626	0.26	0.27	0.321948	0.244684
495000	0.02	155.271	0.3	0.142684	0.01	156.831	0.21	0.125	0.26	0.477318	0.35	0.104081	0.03	0.04	0.06	0.02	0.23	3.58455	0.14	0.29	0.297195	0.262306	0.031911	0.001837	0.292382	0.033933	0.22161	0.01	155.271	0.23	0.145567	0.03	156.831	0.16	0.126257	0.23	0.44062	0.28	0.101005	0.03	0.02	0.07	0.06	0.3	3.27604	0.2	0.21	0.312433	0.244787
500000	0.02	155.271	0.3	0.142684	0.01	156.831	0.21	0.125	0.26	0.477318	0.19	0.103045	0.04	0.01	0.06	0.04	0.23	3.51358	0.18	0.27	0.300182	0.263248	0.031941	0.001844	0.291221	0.033651	0.222983	0.01	155.271	0.23	0.145567	0.04	158.407	0.15	0.125	0.23	0.436235	0.27	0.10202	0.05	0.01	0.07	0.09	0.26	3.24344	0.15	0.25	0.306246	0.245665
505000	0.02	156.831	0.19	0.141265	0.03	158.407	0.16	0.123757	0.22	0.472568	0.18	0.10202	0.05	0.02	0.04	0.05	0.25	3.34222	0.2	0.22	0.297195	0.262217	0.031678	0.001825	0.292058	0.034021	0.224132	0.02	156.831	0.23	0.145567	0.04	158.407	0.15	0.125	0.33	0.44062	0.21	0.101005	0.08	0.02	0.08	0.05	0.29	3.444	0.17	0.33	0.309324	0.244983
510000	0.02	156.831	0.19	0.141265	0.03	158.407	0.16	0.123757	0.14	0.467866	0.2	0.101005	0.04	0.03	0.03	0.09	0.26	3.65697	0.19	0.25	0.297195	0.262304	0.031433	0.001808	0.291549	0.034237	0.226503	0.02	156.831	0.25	0.144118	0.03	159.999	0.13	0.123757	0.16	0.436235	0.19	0.1	0.05	0.04	0.07	0.05	0.26	3.444	0.17	0.32	0.318744	0.244412
515000	0.02	156.831	0.19	0.141265	0.03	159.999	0.14	0.122525	0.27	0.472568	0.3	0.10202	0.08	0.03	0.08	0.05	0.19	3.58455	0.19	0.28	0.306246	0.26174	0.031446	0.001791	0.292488	0.034862	0.228484	0.04	158.407	0.25	0.144118	0.03	159.999	0.13	0.123757	0.24	0.431895	0.32	0.101005	0.05	0.04	0.09	0.08	0.21	3.47862	0.21	0.24	0.315573	0.244714
520000	0.05	158.407	0.26	0.142684	0.03	159.999	0.14	0.122525	0.22	0.467866	0.29	0.103045	0.05	0.03	0.11	0.02	0.3	3.51358	0.19	0.33	0.312433	0.259911	0.031131	0.001774	0.292765	0.034735	0.22898	0.04	158.407	0.28	0.145567	0.02	161.607	0.22	0.122525	0.24	0.431895	0.24	0.1	0.02	0.05	0.1	0.08	0.25	3.27604	0.15	0.2	0.312433	0.244205
525000	0.05	158.407	0.26	0.142684	0.08	161.607	0.15	0.121306	0.26	0.472568	0.22	0.10202	0.05	0.01	0.05	0.05	0.2	3.54889	0.17	0.22	0.309324	0.260242	0.031016	0.001882	0.293064	0.035331	0.231128	0.04	158.407	0.28	0.145567	0.02	161.607	0.22	0.122525	0.21	0.427597	0.3	0.101005	0.05	0	0.07	0.05	0.22	3.37581	0.2	0.25	0.315573	0.243894
530000	0.02	159.999	0.27	0.144118	0.08	161.607	0.15	0.121306	0.24	0.467866	0.29	0.103045	0.04	0	0.04	0.05	0.27	3.54889	0.14	0.18	0.309324	0.259736	0.030815	0.001865	0.293061	0.035073	0.231108	0.02	159.999	0.24	0.144118	0.05	163.232	0.22	0.122525	0.32	0.431895	0.3	0.101005	0.04	0.01	0.04	0.02	0.28	3.444	0.2	0.22	0.312433	0.244396
535000	0.02	159.999	0.27	0.144118	0.01	163.232	0.22	0.120099	0.27	0.472568	0.2	0.10202	0.04	0.06	0.05	0.03	0.34	3.37581	0.14	0.26	0.306246	0.260156	0.030637	0.001849	0.292468	0.034824	0.231351	0.02	159.999	0.24	0.144118	0.05	163.232	0.14	0.121306	0.31	0.436235	0.22	0.1	0.05	0.02	0.05	0.04	0.27	3.51358	0.2	0.22	0.312433	0.245499
540000	0.04	161.607	0.28	0.145567	0.01	163.232	0.22	0.120099	0.27	0.472568	0.22	0.101005	0.05	0.01	0.05	0.12	0.31	3.54889	0.23	0.2	0.297195	0.259829	0.030612	0.001865	0.293834	0.035788	0.232625	0.04	161.607	0.24	0.144118	0.05	163.232	0.14	0.121306	0.3	0.44062	0.21	0.099005	0.03	0.05	0.06	0.04	0.24	3.47862	0.2	0.29	0.315573	0.245297
545000	0.04	161.607	0.28	0.145567	0.07	164.872	0.18	0.118904	0.25	0.467866	0.29	0.10202	0.02	0.03	0.04	0.02	0.29	3.34222	0.2	0.23	0.300182	0.260922	0.030387	0.001848	0.292678	0.035693	0.234439	0.04	161.607	0.22	0.142684	0.03	164.872	0.19	0.120099	0.22	0.436235	0.22	0.0980199	0.03	0.06	0.06	0.02	0.29	3.47862	0.25	0.24	0.318744	0.244751
550000	0.04	163.232	0.25	0.144118	0.07	164.872	0.18	0.118904	0.21	0.463211	0.26	0.103045	0.01	0.02	0.12	0.02	0.22	3.40973	0.25	0.36	0.297195	0.260909	0.030288	0.001853	0.292527	0.035673	0.234643	0.04	163.232	0.22	0.142684	0.03	164.872	0.19	0.120099	0.25	0.431895	0.24	0.0970445	0.06	0.03	0.04	0.04	0.18	3.51358	0.16	0.32	0.318744	0.245553
555000	0.04	163.232	0.25	0.144118	0.07	164.872	0.09	0.117721	0.23	0.458602	0.26	0.103045	0.03	0.02	0.09	0.05	0.25	3.30896	0.15	0.21	0.297195	0.261564	0.030129	0.001836	0.292159	0.035666	0.23668	0.04	163.232	0.23	0.141265	0.07	166.529	0.16	0.118904	0.22	0.427597	0.3	0.0980199	0.05	0.03	0.07	0.02	0.23	3.51358	0.15	0.27	0.315573	0.244186
560000	0.04	163.232	0.25	0.144118	0.02	166.529	0.09	0.117721	0.21	0.454039	0.23	0.10202	0.05	0.04	0.07	0.05	0.23	3.47862	0.26	0.25	0.294238	0.261911	0.029932	0.001819	0.291027	0.035735	0.237826	0.06	164.872	0.23	0.141265	0.07	166.529	0.16	0.118904	0.22	0.423343	0.25	0.0970445	0.03	0.02	0.09	0.08	0.14	3.51358	0.21	0.28	0.312433	0.244264
565000	0.02	164.872	0.26	0.145567	0.02	166.529	0.09	0.117721	0.27	0.458602	0.2	0.101005	0.06	0.02	0.12	0.05	0.2	3.30896	0.25	0.31	0.297195	0.262389	0.029771	0.001803	0.290703	0.03577	0.239302	0.06	164.872	0.31	0.142684	0.08	168.203	0.16	0.117721	0.25	0.41913	0.32	0.0980199	0.01	0.02	0.04	0.01	0.21	3.34222	0.21	0.31	0.312433	0.244255
570000	0.02	164.872	0.26	0.145567	0.02	168.203	0.2	0.11655	0.28	0.463211	0.3	0.10202	0.03	0.04	0.05	0.04	0.19	3.17922	0.17	0.26	0.300182	0.26172	0.029734	0.001809	0.292443	0.036119	0.23924	0.03	166.529	0.31	0.142684	0.08	168.203	0.16	0.117721	0.31	0.423343	0.25	0.0970445	0.03	0.02	0.07	0.06	0.25	3.444	0.2	0.27	0.309324	0.245812
575000	0.04	166.529	0.26	0.14703	0.02	168.203	0.2	0.11655	0.14	0.458602	0.24	0.101005	0.05	0.02	0.06	0.1	0.26	3.47862	0.25	0.33	0.303199	0.260806	0.029525	0.001793	0.292259	0.036077	0.239151	0.03	166.529	0.27	0.144118	0.06	169.893	0.1	0.11655	0.21	0.41913	0.32	0.0980199	0.05	0.07	0.08	0.03	0.34	3.54889	0.19	0.21	0.300182	0.245309
580000	0.04	166.529	0.26	0.14703	0.03	169.893	0.12	0.11539	0.28	0.463211	0.17	0.1	0.03	0.05	0.11	0.05	0.26	3.58455	0.24	0.28	0.303199	0.261935	0.02958	0.001778	0.291884	0.035849	0.23789	0.04	168.203	0.27	0.144118	0.06	169.893	0.1	0.11655	0.36	0.423343	0.34	0.099005	0.05	0.06	0.04	0.1	0.22	3.40973	0.15	0.2	0.300182	0.245021
585000	0.04	168.203	0.23	0.145567	0.03	169.893	0.12	0.11539	0.32	0.467866	0.21	0.099005	0.05	0.03	0.08	0.11	0.19	3.58455	0.18	0.24	0.294238	0.261642	0.029827	0.001834	0.292285	0.036047	0.239911	0.04	168.203	0.17	0.142684	0.03	171.601	0.1	0.11655	0.31	0.427597	0.26	0.1	0.06	0.04	0.08	0.08	0.24	3.37581	0.19	0.27	0.297195	0.244448
590000	0.04	168.203	0.23	0.145567	0.02	171.601	0.21	0.114242	0.24	0.463211	0.36	0.1	0.03	0.04	0.09	0.05	0.31	3.58455	0.16	0.28	0.297195	0.263057	0.029965	0.001859	0.291909	0.035959	0.241507	0.03	169.893	0.17	0.142684	0.03	171.601	0.19	0.11539	0.26	0.431895	0.26	0.1	0.02	0.05	0.08	0.09	0.16	3.40973	0.19	0.28	0.300182	0.244704
595000	0.06	169.893	0.25	0.144118	0.02	171.601	0.21	0.114242	0.28	0.467866	0.25	0.099005	0.08	0.04	0.12	0.09	0.32	3.444	0.11	0.24	0.294238	0.264971	0.030069	0.001843	0.291017	0.035674	0.242105	0.03	169.893	0.25	0.141265	0.03	171.601	0.19	0.11539	0.37	0.436235	0.37	0.101005	0.06	0.03	0.04	0.04	0.22	3.40973	0.26	0.21	0.303199	0.245238
600000	0.06	169.893	0.25	0.144118	0.02	171.601	0.16	0.113105	0.15	0.463211	0.29	0.1	0.06	0.03	0.07	0.06	0.26	3.54889	0.28	0.32	0.291311	0.26599	0.030506	0.001839	0.291418	0.035807	0.243246	0.02	171.601	0.25	0.141265	0.04	173.325	0.2	0.114242	0.37	0.436235	0.27	0.10202	0.06	0.04	0.04	0.05	0.24	3.40973	0.18	0.23	0.300182	0.245511
605000	0.04	171.601	0.23	0.142684	0.02	173.325	0.16	0.113105	0.27	0.467866	0.28	0.101005	0.03	0.04	0.15	0.1	0.24	3.69372	0.21	0.21	0.285542	0.266946	0.030589	0.001823	0.291495	0.035515	0.241875	0.02	171.601	0.25	0.141265	0.03	175.067	0.2	0.114242	0.28	0.44062	0.3	0.103045	0.03	0.03	0.03	0.02	0.22	3.37581	0.21	0.27	0.300182	0.246339
610000	0.04	171.601	0.23	0.142684	0.02	173.325	0.12	0.11198	0.22	0.463211	0.32	0.10202	0.04	0.05	0.1	0.05	0.28	3.80621	0.25	0.22	0.282701	0.267197	0.030615	0.001837	0.291398	0.035296	0.241437	0.02	171.601	0.24	0.139859	0.03	175.067	0.18	0.113105	0.28	0.445048	0.31	0.104081	0.02	0.02	0.1	0.04	0.29	3.51358	0.1	0.25	0.303199	0.246566
615000	0.05	173.325	0.22	0.141265	0.01	175.067	0.12	0.11198	0.2	0.458602	0.31	0.103045	0.01	0.03	0.06	0.02	0.22	3.51358	0.21	0.26	0.279888	0.266764	0.030531	0.001821	0.291819	0.035176	0.241411	0.04	173.325	0.24	0.139859	0.03	175.067	0.18	0.113105	0.25	0.44062	0.28	0.105127	0.03	0.03	0.1	0.04	0.37	3.62058	0.2	0.18	0.300182	0.24768
620000	0.05	173.325	0.22	0.141265	0.01	175.067	0.22	0.110866	0.3	0.463211	0.27	0.104081	0.08	0.04	0.04	0.11	0.27	3.65697	0.11	0.2	0.282701	0.266197	0.030332	0.001808	0.291224	0.035137	0.242663	0.04	173.325	0.21	0.138467	0.03	176.827	0.24	0.11198	0.26	0.445048	0.25	0.104081	0.04	0	0.06	0.04	0.29	3.54889	0.24	0.28	0.297195	0.247401
625000	0.04	175.067	0.35	0.142684	0.04	176.827	0.22	0.110866	0.3	0.463211	0.27	0.104081	0.07	0.03	0.15	0.05	0.24	3.54889	0.17	0.25	0.282701	0.265258	0.030249	0.001812	0.291993	0.035643	0.24342	0.03	175.067	0.21	0.138467	0.03	176.827	0.24	0.11198	0.27	0.449521	0.25	0.103045	0.09	0.05	0.03	0.02	0.28	3.34222	0.2	0.3	0.294238	0.247242
630000	0.04	175.067	0.35	0.142684	0.04	176.827	0.22	0.110866	0.25	0.458602	0.33	0.106184	0.04	0.01	0.07	0.04	0.22	3.69372	0.18	0.26	0.291311	0.264468	0.030015	0.001798	0.292001	0.035667	0.244287	0.03	175.067	0.22	0.13709	0.02	178.604	0.18	0.110866	0.21	0.445048	0.22	0.10202	0.05	0.02	0.08	0.03	0.27	3.444	0.22	0.24	0.288412	0.246092
635000	0.04	176.827	0.35	0.144118	0.05	178.604	0.08	0.109762	0.27	0.463211	0.33	0.106184	0.04	0.05	0.03	0.04	0.16	3.58455	0.18	0.25	0.294238	0.26399	0.030088	0.00183	0.29236	0.035596	0.245037	0.02	176.827	0.25	0.135726	0.02	178.604	0.18	0.110866	0.25	0.44062	0.26	0.103045	0.07	0.03	0.11	0.07	0.3	3.444	0.15	0.24	0.285542	0.244941
640000	0.04	176.827	0.35	0.144118	0.05	178.604	0.08	0.109762	0.21	0.454039	0.29	0.107251	0.03	0.03	0.04	0.02	0.28	3.40973	0.19	0.29	0.297195	0.263406	0.02989	0.001816	0.291895	0.035573	0.246648	0.02	176.827	0.25	0.135726	0.07	180.399	0.1	0.109762	0.25	0.436235	0.29	0.104081	0.02	0.01	0.08	0.03	0.32	3.51358	0.23	0.29	0.288412	0.243663
645000	0.07	178.604	0.25	0.142684	0.05	180.399	0.16	0.10867	0.21	0.454039	0.26	0.108329	0.02	0.01	0.06	0.06	0.2	3.58455	0.16	0.26	0.297195	0.264391	0.029766	0.00182	0.29056	0.035549	0.247718	0.06	178.604	0.25	0.135726	0.07	180.399	0.1	0.109762	0.2	0.431895	0.32	0.105127	0.05	0.08	0.09	0.06	0.39	3.47862	0.14	0.32	0.291311	0.243921
650000	0.07	178.604	0.25	0.142684	0.05	180.399	0.16	0.10867	0.34	0.458602	0.2	0.107251	0	0.02	0.1	0.1	0.25	3.51358	0.17	0.3	0.300182	0.264493	0.030141	0.001825	0.291977	0.03639	0.248462	0.06	178.604	0.31	0.13709	0.07	182.212	0.12	0.10867	0.33	0.436235	0.21	0.104081	0.07	0.03	0.08	0.04	0.31	3.54889	0.19	0.34	0.294238	0.244852
655000	0.03	180.399	0.27	0.144118	0.09	182.212	0.2	0.107589	0.22	0.454039	0.28	0.108329	0.07	0	0.11	0.04	0.15	3.54889	0.23	0.27	0.306246	0.264574	0.030304	0.001839	0.293146	0.036775	0.249531	0.06	178.604	0.31	0.13709	0.07	182.212	0.12	0.10867	0.25	0.431895	0.24	0.103045	0.02	0.03	0.07	0.04	0.27	3.58455	0.17	0.21	0.288412	0.24416
660000	0.03	180.399	0.27	0.144118	0.09	182.212	0.2	0.107589	0.28	0.458602	0.24	0.107251	0.03	0.02	0.06	0.03	0.27	3.40973	0.18	0.32	0.303199	0.264153	0.030259	0.001825	0.294272	0.036975	0.249975	0.08	180.399	0.21	0.135726	0.06	184.043	0.17	0.107589	0.23	0.427597	0.28	0.104081	0.02	0	0.06	0.03	0.28	3.76834	0.16	0.22	0.291311	0.244894
665000	0.06	182.212	0.23	0.142684	0.04	184.043	0.19	0.106518	0.21	0.454039	0.33	0.108329	0.04	0.03	0.07	0.02	0.21	3.47862	0.2	0.27	0.306246	0.2643	0.030121	0.001812	0.294107	0.036977	0.251214	0.08	180.399	0.21	0.135726	0.06	184.043	0.17	0.107589	0.24	0.423343	0.22	0.103045	0.05	0.08	0.1	0.05	0.24	3.69372	0.26	0.31	0.300182	0.245047
670000	0.06	182.212	0.23	0.142684	0.04	184.043	0.19	0.106518	0.21	0.449521	0.32	0.109417	0.04	0.07	0.1	0.03	0.33	3.51358	0.21	0.24	0.303199	0.264223	0.030101	0.001799	0.295189	0.037801	0.252379	0.05	182.212	0.28	0.13709	0.06	184.043	0.17	0.107589	0.27	0.427597	0.22	0.103045	0.02	0.04	0.06	0.08	0.26	3.73084	0.21	0.19	0.300182	0.245187
675000	0.06	184.043	0.23	0.142684	0.05	185.893	0.18	0.105458	0.3	0.454039	0.18	0.108329	0.02	0.03	0.08	0.05	0.25	3.444	0.17	0.28	0.309324	0.263769	0.030003	0.001785	0.296069	0.037911	0.253335	0.05	182.212	0.28	0.13709	0.02	185.893	0.15	0.106518	0.26	0.431895	0.26	0.104081	0.04	0.03	0.1	0.06	0.2	3.54889	0.22	0.36	0.303199	0.24463
680000	0.06	184.043	0.22	0.141265	0.05	185.893	0.18	0.105458	0.31	0.458602	0.3	0.109417	0.07	0.06	0.08	0.07	0.26	3.69372	0.19	0.3	0.318744	0.263074	0.029964	0.001825	0.297471	0.03892	0.25524	0.04	184.043	0.27	0.138467	0.02	185.893	0.15	0.106518	0.19	0.427597	0.24	0.103045	0.04	0.03	0.05	0.03	0.29	3.47862	0.16	0.16	0.300182	0.244575
685000	0.06	185.893	0.22	0.141265	0.05	185.893	0.14	0.104409	0.3	0.463211	0.25	0.108329	0.08	0.05	0.09	0.07	0.27	3.84446	0.14	0.27	0.315573	0.263234	0.029812	0.00183	0.296733	0.039145	0.257287	0.04	184.043	0.27	0.138467	0.02	187.761	0.21	0.105458	0.19	0.427597	0.37	0.104081	0.1	0.02	0.07	0.03	0.2	3.47862	0.18	0.23	0.303199	0.244744
690000	0.06	185.893	0.29	0.142684	0.04	187.761	0.14	0.104409	0.22	0.458602	0.24	0.107251	0.08	0.01	0.06	0.06	0.32	3.73084	0.18	0.29	0.318744	0.262854	0.029599	0.001817	0.295838	0.039039	0.258061	0.03	185.893	0.35	0.139859	0.02	187.761	0.21	0.105458	0.3	0.431895	0.24	0.103045	0.05	0.05	0.04	0.01	0.21	3.40973	0.2	0.24	0.306246	0.244771
695000	0.02	187.761	0.29	0.142684	0.04	187.761	0.14	0.104409	0.26	0.463211	0.23	0.106184	0.05	0.02	0.05	0.04	0.26	3.69372	0.13	0.31	0.328452	0.26294	0.029721	0.001821	0.295967	0.039242	0.258839	0.03	185.893	0.35	0.139859	0.07	189.648	0.19	0.104409	0.28	0.436235	0.25	0.10202	0.03	0.07	0.06	0.06	0.27	3.51358	0.2	0.24	0.300182	0.245176
700000	0.02	187.761	0.28	0.144118	0.04	189.648	0.22	0.10337	0.24	0.458602	0.22	0.105127	0.01	0.02	0.05	0.05	0.25	3.62058	0.17	0.3	0.325184	0.262906	0.029669	0.001825	0.295977	0.039324	0.259717	0.02	187.761	0.35	0.139859	0.07	189.648	0.19	0.104409	0.33	0.44062	0.3	0.103045	0.04	0.02	0.01	0.08	0.19	3.65697	0.17	0.24	0.303199	0.244679
705000	0.02	187.761	0.28	0.144118	0.04	189.648	0.22	0.10337	0.31	0.463211	0.2	0.104081	0.01	0.01	0.06	0.01	0.18	3.62058	0.27	0.29	0.325184	0.262662	0.029706	0.001812	0.296417	0.039166	0.260051	0.02	187.761	0.19	0.138467	0.02	191.554	0.22	0.10337	0.28	0.445048	0.19	0.10202	0.03	0.05	0.06	0.07	0.25	3.47862	0.16	0.19	0.306246	0.244239
710000	0.03	189.648	0.22	0.142684	0.02	191.554	0.28	0.104409	0.31	0.463211	0.24	0.103045	0.07	0.02	0.09	0.03	0.27	3.444	0.18	0.23	0.315573	0.261658	0.029557	0.001808	0.297138	0.039828	0.261693	0.01	189.648	0.19	0.138467	0.02	191.554	0.22	0.10337	0.3	0.449521	0.28	0.103045	0.06	0.08	0.1	0.07	0.3	3.37581	0.13	0.25	0.297195	0.24396
715000	0.03	189.648	0.22	0.142684	0.02	191.554	0.28	0.104409	0.28	0.472568	0.29	0.104081	0.04	0.02	0.08	0.06	0.23	3.47862	0.25	0.24	0.312433	0.260963	0.029397	0.001795	0.296846	0.040286	0.263512	0.01	189.648	0.31	0.139859	0.05	193.479	0.14	0.102342	0.21	0.445048	0.32	0.104081	0.07	0.02	0.07	0.06	0.26	3.58455	0.27	0.22	0.288412	0.24446
720000	0.05	191.554	0.23	0.141265	0.04	193.479	0.18	0.10337	0.28	0.472568	0.23	0.103045	0.04	0.07	0.13	0.06	0.31	3.40973	0.13	0.29	0.315573	0.260966	0.029556	0.001807	0.297509	0.040778	0.264878	0.02	191.554	0.31	0.139859	0.05	193.479	0.14	0.102342	0.24	0.44062	0.29	0.105127	0.06	0.03	0.06	0.03	0.24	3.54889	0.2	0.23	0.282701	0.245027
725000	0.05	191.554	0.23	0.141265	0.04	193.479	0.18	0.10337	0.25	0.467866	0.23	0.10202	0.03	0.04	0.06	0.06	0.27	3.54889	0.16	0.25	0.306246	0.260947	0.029477	0.00182	0.297153	0.04095	0.265921	0.02	191.554	0.31	0.139859	0.02	195.424	0.14	0.102342	0.24	0.436235	0.24	0.104081	0.04	0.02	0.05	0.04	0.28	3.444	0.2	0.23	0.279888	0.244685
730000	0.02	193.479	0.24	0.139859	0.05	195.424	0.24	0.102342	0.28	0.472568	0.22	0.101005	0.06	0.02	0.05	0.07	0.25	3.47862	0.16	0.26	0.312433	0.261149	0.029414	0.001808	0.296765	0.040887	0.266965	0.06	193.479	0.33	0.141265	0.02	195.424	0.22	0.101323	0.28	0.44062	0.24	0.104081	0.04	0.05	0.11	0.05	0.27	3.65697	0.19	0.26	0.282701	0.244495
735000	0.02	193.479	0.24	0.139859	0.05	195.424	0.24	0.102342	0.22	0.467866	0.31	0.10202	0.13	0.05	0.07	0.08	0.27	3.37581	0.06	0.29	0.309324	0.260797	0.029309	0.001836	0.297006	0.041669	0.268108	0.06	193.479	0.21	0.139859	0.02	195.424	0.17	0.100315	0.17	0.436235	0.23	0.103045	0.03	0.05	0.13	0.07	0.3	3.69372	0.2	0.33	0.291311	0.245498
740000	0.03	195.424	0.24	0.139859	0.03	197.388	0.2	0.101323	0.23	0.463211	0.23	0.101005	0.02	0.05	0.05	0.07	0.25	3.40973	0.2	0.21	0.306246	0.261276	0.029261	0.001832	0.296399	0.041552	0.268555	0.06	193.479	0.21	0.139859	0.03	197.388	0.17	0.100315	0.27	0.44062	0.25	0.10202	0.02	0.02	0.06	0.04	0.23	3.444	0.23	0.29	0.297195	0.245825
745000	0.03	195.424	0.29	0.141265	0.03	197.388	0.2	0.101323	0.22	0.458602	0.23	0.101005	0.01	0.03	0.06	0.05	0.28	3.27604	0.12	0.26	0.303199	0.25991	0.029098	0.00182	0.296689	0.04194	0.270457	0.03	195.424	0.21	0.139859	0.03	197.388	0.17	0.100315	0.25	0.436235	0.27	0.103045	0.03	0.03	0.12	0.01	0.22	3.34222	0.18	0.22	0.294238	0.245751
750000	0.04	197.388	0.29	0.141265	0.03	197.388	0.2	0.101323	0.22	0.458602	0.31	0.10202	0.05	0	0.03	0.04	0.34	3.54889	0.16	0.27	0.303199	0.259055	0.028913	0.001808	0.296447	0.042004	0.272227	0.03	195.424	0.28	0.141265	0.05	199.372	0.2	0.0993171	0.27	0.44062	0.28	0.104081	0.04	0.07	0.05	0.07	0.23	3.51358	0.13	0.23	0.291311	0.2459
755000	0.04	197.388	0.25	0.139859	0.03	199.372	0.21	0.100315	0.24	0.454039	0.21	0.101005	0.02	0.04	0.1	0.01	0.22	3.34222	0.21	0.32	0.306246	0.25754	0.028719	0.001796	0.296971	0.042179	0.273506	0.07	197.388	0.28	0.141265	0.05	199.372	0.2	0.0993171	0.27	0.445048	0.23	0.103045	0.07	0.05	0.08	0.05	0.25	3.62058	0.23	0.25	0.294238	0.246697
760000	0.02	199.372	0.25	0.139859	0.03	199.372	0.22	0.0993171	0.24	0.449521	0.29	0.10202	0.06	0.02	0.08	0.03	0.22	3.37581	0.24	0.24	0.297195	0.258054	0.029177	0.0018	0.298382	0.042355	0.273504	0.07	197.388	0.32	0.142684	0.05	201.375	0.21	0.0983288	0.21	0.44062	0.21	0.10202	0.03	0.02	0.05	0.03	0.23	3.47862	0.22	0.21	0.288412	0.246285
765000	0.02	199.372	0.29	0.141265	0.07	201.375	0.22	0.0993171	0.18	0.445048	0.29	0.103045	0.02	0.01	0.11	0.04	0.31	3.40973	0.18	0.23	0.291311	0.258801	0.029186	0.001852	0.298242	0.042545	0.274739	0.03	199.372	0.32	0.142684	0.05	201.375	0.21	0.0983288	0.21	0.44062	0.3	0.103045	0.03	0.05	0.11	0.08	0.24	3.47862	0.18	0.31	0.291311	0.246325
770000	0.03	201.375	0.29	0.141265	0.07	201.375	0.22	0.0993171	0.24	0.44062	0.32	0.104081	0.01	0.05	0.04	0.08	0.19	3.47862	0.19	0.21	0.291311	0.259079	0.02934	0.001879	0.298605	0.04304	0.276087	0.03	199.372	0.29	0.144118	0.08	203.399	0.24	0.0973505	0.22	0.436235	0.32	0.104081	0.04	0.03	0.09	0.02	0.28	3.444	0.18	0.24	0.282701	0.247035
775000	0.03	201.375	0.29	0.141265	0.04	203.399	0.18	0.0983288	0.3	0.445048	0.2	0.103045	0.04	0.03	0.09	0.04	0.26	3.40973	0.19	0.27	0.294238	0.258982	0.029747	0.002006	0.300154	0.044267	0.277499	0.04	201.375	0.29	0.144118	0.08	203.399	0.24	0.0973505	0.29	0.44062	0.22	0.103045	0.01	0.08	0.05	0.06	0.21	3.444	0.13	0.27	0.291311	0.247118
780000	0.03	201.375	0.34	0.142684	0.04	203.399	0.18	0.0983288	0.29	0.449521	0.31	0.104081	0.02	0.05	0.07	0.05	0.22	3.47862	0.17	0.25	0.291311	0.258983	0.029884	0.002016	0.300718	0.044764	0.278245	0.04	201.375	0.21	0.142684	0.02	205.443	0.24	0.0973505	0.21	0.436235	0.3	0.104081	0.04	0.06	0.02	0.04	0.3	3.62058	0.15	0.24	0.294238	0.247357
785000	0.03	203.399	0.34	0.142684	0.08	205.443	0.29	0.0993171	0.17	0.445048	0.32	0.105127	0.05	0.03	0.12	0.02	0.22	3.37581	0.21	0.29	0.300182	0.257888	0.029737	0.002003	0.300778	0.044658	0.278448	0.04	203.399	0.21	0.142684	0.02	205.443	0.23	0.0963818	0.23	0.431895	0.3	0.105127	0.05	0.01	0.09	0.11	0.29	3.54889	0.32	0.21	0.291311	0.248575
790000	0.03	203.399	0.26	0.144118	0.08	205.443	0.29	0.0993171	0.22	0.44062	0.26	0.106184	0.03	0.04	0.05	0.03	0.22	3.37581	0.19	0.26	0.309324	0.256569	0.029551	0.00199	0.301379	0.044911	0.279153	0.04	203.399	0.21	0.142684	0.06	207.508	0.2	0.0954228	0.23	0.427597	0.25	0.104081	0.08	0.04	0.1	0.07	0.33	3.47862	0.18	0.34	0.294238	0.249478
795000	0.07	205.443	0.26	0.144118	0.02	207.508	0.17	0.0983288	0.32	0.445048	0.27	0.107251	0.01	0.06	0.06	0.08	0.31	3.444	0.14	0.28	0.306246	0.256609	0.029641	0.002	0.301668	0.044879	0.279408	0.04	203.399	0.22	0.141265	0.06	207.508	0.2	0.0954228	0.25	0.423343	0.25	0.103045	0.05	0.06	0.02	0.04	0.25	3.24344	0.19	0.28	0.294238	0.250045
800000	0.07	205.443	0.28	0.145567	0.02	207.508	0.17	0.0983288	0.22	0.44062	0.23	0.106184	0.04	0.01	0.09	0.03	0.19	3.47862	0.16	0.27	0.312433	0.256137	0.029585	0.002003	0.302208	0.045373	0.280729	0.05	205.443	0.22	0.141265	0.03	209.594	0.29	0.0963818	0.23	0.41913	0.23	0.10202	0.06	0.06	0.08	0.07	0.23	3.54889	0.18	0.32	0.291311	0.250128
805000	0.13	207.508	0.28	0.145567	0.05	209.594	0.27	0.0993171	0.31	0.445048	0.24	0.105127	0.06	0.02	0.07	0.06	0.31	3.37581	0.15	0.24	0.303199	0.257072	0.029688	0.001998	0.301557	0.045407	0.28144	0.05	205.443	0.25	0.139859	0.03	209.594	0.29	0.0963818	0.2	0.41496	0.26	0.103045	0.08	0.05	0.13	0.05	0.28	3.51358	0.19	0.27	0.300182	0.250153
810000	0.13	207.508	0.26	0.14703	0.05	209.594	0.27	0.0993171	0.24	0.44062	0.22	0.104081	0.09	0.05	0.03	0.05	0.3	3.37581	0.17	0.21	0.300182	0.256887	0.029657	0.001985	0.302094	0.045384	0.28119	0.08	207.508	0.25	0.139859	0.03	209.594	0.21	0.0954228	0.21	0.410831	0.29	0.104081	0.04	0.03	0.05	0.04	0.23	3.34222	0.25	0.29	0.309324	0.250189
815000	0.02	209.594	0.26	0.14703	0.04	211.7	0.3	0.100315	0.28	0.445048	0.26	0.105127	0	0.04	0.08	0.03	0.21	3.37581	0.14	0.26	0.303199	0.257684	0.029784	0.001973	0.301183	0.04518	0.282082	0.08	207.508	0.25	0.138467	0.02	211.7	0.21	0.0954228	0.24	0.406743	0.2	0.103045	0.05	0.02	0.07	0.06	0.21	3.34222	0.24	0.23	0.303199	0.249985
820000	0.02	209.594	0.29	0.148507	0.04	211.7	0.3	0.100315	0.23	0.44062	0.26	0.105127	0.03	0.06	0.08	0.08	0.24	3.37581	0.23	0.33	0.303199	0.258036	0.030169	0.001984	0.301819	0.045265	0.282508	0.1	209.594	0.25	0.138467	0.04	213.828	0.21	0.0954228	0.37	0.410831	0.2	0.103045	0.02	0.02	0.08	0.05	0.32	3.40973	0.14	0.22	0.294238	0.250357
825000	0.06	211.7	0.29	0.148507	0.06	213.828	0.3	0.101323	0.22	0.436235	0.19	0.104081	0.03	0.03	0.06	0.06	0.24	3.34222	0.24	0.3	0.300182	0.258418	0.030611	0.002016	0.302533	0.045728	0.283393	0.1	209.594	0.31	0.139859	0.04	213.828	0.24	0.0944733	0.37	0.410831	0.23	0.10202	0.05	0.04	0.07	0.07	0.22	3.37581	0.14	0.28	0.297195	0.250883
830000	0.06	211.7	0.29	0.148507	0.06	213.828	0.3	0.101323	0.33	0.44062	0.32	0.105127	0.05	0.01	0.02	0.04	0.24	3.17922	0.17	0.18	0.303199	0.259596	0.030536	0.002004	0.301717	0.045465	0.283705	0.05	211.7	0.31	0.139859	0.04	213.828	0.24	0.0944733	0.28	0.41496	0.26	0.103045	0.06	0	0.11	0.03	0.29	3.30896	0.2	0.35	0.300182	0.251451
835000	0.06	211.7	0.3	0.15	0.09	215.977	0.19	0.100315	0.33	0.44062	0.24	0.104081	0.06	0.05	0.04	0.03	0.26	3.30896	0.24	0.33	0.306246	0.260375	0.030348	0.001992	0.300574	0.045268	0.283995	0.05	211.7	0.21	0.138467	0.03	215.977	0.26	0.0954228	0.33	0.41913	0.21	0.10202	0.03	0.03	0.08	0.06	0.2	3.47862	0.23	0.32	0.303199	0.252304
840000	0.03	213.828	0.3	0.15	0.09	215.977	0.19	0.100315	0.23	0.436235	0.2	0.103045	0.05	0.05	0.08	0.05	0.28	3.40973	0.22	0.22	0.297195	0.260496	0.030231	0.00198	0.300086	0.045443	0.28519	0.05	213.828	0.21	0.138467	0.03	215.977	0.26	0.0954228	0.25	0.41496	0.31	0.103045	0.02	0.05	0.03	0.05	0.22	3.37581	0.21	0.24	0.303199	0.25274
845000	0.03	213.828	0.34	0.151507	0.1	218.147	0.14	0.0993171	0.28	0.436235	0.21	0.10202	0.04	0.03	0.12	0.08	0.31	3.62058	0.22	0.19	0.288412	0.260451	0.030232	0.001968	0.300443	0.045647	0.285969	0.05	213.828	0.21	0.138467	0.04	218.147	0.24	0.0944733	0.29	0.41913	0.34	0.104081	0.01	0.07	0.12	0.06	0.26	3.51358	0.19	0.25	0.300182	0.252459
850000	0.01	215.977	0.34	0.151507	0.1	218.147	0.14	0.0993171	0.23	0.431895	0.28	0.103045	0.03	0.02	0.06	0.03	0.19	3.76834	0.19	0.28	0.288412	0.260907	0.030294	0.001978	0.300209	0.045645	0.286029	0.05	213.828	0.26	0.139859	0.04	218.147	0.24	0.0944733	0.24	0.41496	0.34	0.105127	0.04	0.02	0.03	0.07	0.23	3.54889	0.23	0.25	0.303199	0.251611
855000	0.01	215.977	0.24	0.15	0.09	220.34	0.14	0.0993171	0.19	0.427597	0.23	0.10202	0.07	0.05	0.13	0.09	0.2	3.69372	0.21	0.29	0.291311	0.261413	0.030634	0.001967	0.301044	0.045403	0.284705	0.06	215.977	0.26	0.139859	0.02	220.34	0.23	0.0935333	0.34	0.41913	0.15	0.104081	0.04	0.02	0.05	0.04	0.27	3.62058	0.26	0.26	0.309324	0.250912
860000	0.06	218.147	0.26	0.151507	0.09	220.34	0.28	0.100315	0.19	0.427597	0.27	0.103045	0.04	0.04	0.07	0.08	0.26	3.51358	0.25	0.24	0.291311	0.260751	0.030482	0.001956	0.300913	0.045346	0.284559	0.06	215.977	0.15	0.138467	0.02	220.34	0.23	0.0935333	0.27	0.423343	0.2	0.103045	0.06	0.02	0.07	0.09	0.23	3.40973	0.23	0.21	0.300182	0.251514
865000	0.06	218.147	0.26	0.151507	0.04	222.554	0.28	0.100315	0.28	0.431895	0.37	0.104081	0.07	0.01	0.11	0.04	0.24	3.444	0.23	0.24	0.288412	0.261646	0.030884	0.001951	0.300921	0.045251	0.285458	0.04	218.147	0.15	0.138467	0.06	222.554	0.27	0.0944733	0.22	0.41913	0.2	0.103045	0.04	0.01	0.07	0.06	0.29	3.30896	0.22	0.28	0.297195	0.252187
870000	0	220.34	0.25	0.15	0.04	222.554	0.16	0.0993171	0.26	0.436235	0.29	0.105127	0.04	0.04	0.11	0.07	0.23	3.444	0.24	0.2	0.285542	0.262003	0.030939	0.00194	0.300767	0.045309	0.285734	0.04	218.147	0.28	0.139859	0.06	222.554	0.27	0.0944733	0.31	0.423343	0.28	0.104081	0.05	0.03	0.04	0.06	0.28	3.30896	0.14	0.28	0.300182	0.252935
875000	0	220.34	0.25	0.15	0.04	222.554	0.16	0.0993171	0.28	0.44062	0.16	0.104081	0.02	0.06	0.08	0.03	0.27	3.58455	0.14	0.24	0.282701	0.262032	0.031257	0.001943	0.301644	0.045422	0.285995	0.05	220.34	0.28	0.139859	0.03	224.791	0.27	0.0944733	0.31	0.423343	0.28	0.105127	0.05	0.03	0.1	0.06	0.21	3.62058	0.24	0.26	0.303199	0.253609
880000	0.04	222.554	0.26	0.151507	0.03	224.791	0.22	0.0983288	0.21	0.436235	0.31	0.105127	0.02	0.02	0.1	0.01	0.24	3.69372	0.15	0.25	0.279888	0.262034	0.031229	0.001966	0.300985	0.045405	0.287012	0.05	220.34	0.26	0.141265	0.03	224.791	0.25	0.0935333	0.33	0.427597	0.27	0.106184	0.08	0.05	0.04	0.04	0.27	3.76834	0.12	0.21	0.303199	0.255061
885000	0.04	222.554	0.26	0.151507	0.03	224.791	0.22	0.0983288	0.21	0.431895	0.31	0.105127	0.05	0.03	0.1	0.06	0.23	3.444	0.12	0.32	0.288412	0.262122	0.031265	0.001975	0.301088	0.045644	0.287723	0.06	222.554	0.26	0.141265	0.05	227.05	0.25	0.0935333	0.26	0.431895	0.29	0.107251	0.02	0.03	0.08	0.02	0.23	3.37581	0.16	0.32	0.300182	0.254852
890000	0.04	222.554	0.26	0.151507	0.05	227.05	0.22	0.0983288	0.31	0.436235	0.22	0.104081	0.03	0.02	0.1	0.04	0.27	3.444	0.18	0.21	0.282701	0.262572	0.031184	0.001964	0.300846	0.045467	0.288104	0.06	222.554	0.31	0.142684	0.05	227.05	0.22	0.0926026	0.18	0.427597	0.34	0.108329	0.03	0.03	0.04	0.05	0.16	3.47862	0.19	0.35	0.303199	0.254824
895000	0.06	224.791	0.27	0.15303	0.05	227.05	0.18	0.0973505	0.3	0.44062	0.23	0.103045	0.07	0.02	0.08	0.03	0.22	3.40973	0.17	0.31	0.291311	0.263327	0.031126	0.00196	0.300323	0.045259	0.28742	0.05	224.791	0.31	0.142684	0.04	229.332	0.22	0.0926026	0.25	0.423343	0.27	0.109417	0.06	0.04	0.05	0.07	0.28	3.47862	0.13	0.3	0.306246	0.254455
900000	0.06	224.791	0.27	0.15303	0.05	229.332	0.18	0.0973505	0.19	0.436235	0.28	0.104081	0.01	0.03	0.09	0.06	0.2	3.54889	0.24	0.25	0.288412	0.262315	0.031067	0.001962	0.301173	0.04548	0.288033	0.05	224.791	0.31	0.142684	0.04	229.332	0.18	0.0916812	0.27	0.427597	0.23	0.108329	0.04	0.08	0.09	0.09	0.35	3.47862	0.14	0.24	0.303199	0.255107
905000	0.02	227.05	0.22	0.151507	0.05	229.332	0.26	0.0983288	0.32	0.44062	0.19	0.103045	0.01	0.02	0.09	0.04	0.24	3.47862	0.22	0.26	0.291311	0.261462	0.030962	0.001951	0.301252	0.045495	0.2888	0.06	227.05	0.25	0.141265	0.04	231.637	0.18	0.0916812	0.27	0.431895	0.27	0.109417	0.02	0.03	0.05	0.05	0.18	3.47862	0.27	0.31	0.309324	0.255269
910000	0.02	227.05	0.22	0.151507	0.06	231.637	0.26	0.0983288	0.27	0.445048	0.35	0.104081	0.06	0.04	0.07	0.11	0.27	3.30896	0.23	0.27	0.297195	0.261471	0.03093	0.001947	0.301422	0.045619	0.289611	0.06	227.05	0.25	0.141265	0.04	231.637	0.18	0.0916812	0.31	0.436235	0.32	0.110517	0.03	0.03	0.03	0.02	0.24	3.62058	0.24	0.25	0.309324	0.255465
915000	0.05	229.332	0.24	0.15	0.06	231.637	0.14	0.0973505	0.2	0.44062	0.22	0.103045	0.07	0.05	0.02	0.06	0.33	3.34222	0.15	0.31	0.306246	0.261313	0.031024	0.001936	0.302096	0.045905	0.290098	0.06	229.332	0.25	0.139859	0.05	233.965	0.27	0.0926026	0.21	0.431895	0.17	0.109417	0.06	0.03	0.1	0.05	0.24	3.51358	0.15	0.25	0.303199	0.255267
920000	0.05	229.332	0.24	0.15	0.02	233.965	0.14	0.0973505	0.24	0.436235	0.32	0.104081	0.05	0.07	0.1	0.06	0.26	3.47862	0.18	0.33	0.306246	0.262208	0.031062	0.001939	0.301898	0.046039	0.291372	0.06	229.332	0.22	0.138467	0.05	233.965	0.27	0.0926026	0.27	0.436235	0.15	0.108329	0.05	0.02	0.08	0.04	0.31	3.444	0.22	0.23	0.300182	0.255149
925000	0.05	231.637	0.17	0.148507	0.02	233.965	0.21	0.0963818	0.22	0.431895	0.28	0.105127	0.04	0	0.03	0.04	0.27	3.58455	0.14	0.23	0.303199	0.262561	0.031029	0.001936	0.301613	0.046255	0.292031	0.04	231.637	0.22	0.138467	0.05	236.316	0.16	0.0916812	0.32	0.44062	0.27	0.109417	0.04	0.04	0.08	0.05	0.27	3.51358	0.2	0.24	0.297195	0.256314
930000	0.05	231.637	0.17	0.148507	0.03	236.316	0.21	0.0963818	0.2	0.427597	0.26	0.106184	0.06	0.01	0.04	0.08	0.3	3.51358	0.19	0.33	0.300182	0.261792	0.030902	0.001925	0.301525	0.046215	0.292655	0.04	231.637	0.24	0.13709	0.05	236.316	0.16	0.0916812	0.22	0.436235	0.33	0.110517	0.05	0.05	0.09	0.01	0.29	3.54889	0.21	0.33	0.300182	0.256296
935000	0.06	233.965	0.26	0.15	0.03	236.316	0.23	0.0954228	0.19	0.423343	0.29	0.107251	0.05	0.03	0.03	0.09	0.23	3.51358	0.21	0.26	0.303199	0.261128	0.03078	0.001927	0.301894	0.046756	0.293541	0.04	231.637	0.24	0.13709	0.05	236.316	0.22	0.090769	0.22	0.436235	0.3	0.111628	0.05	0.04	0.13	0.01	0.3	3.62058	0.21	0.3	0.303199	0.256662
940000	0.06	233.965	0.26	0.15	0.05	238.691	0.23	0.0954228	0.27	0.427597	0.29	0.107251	0.03	0.03	0.06	0.05	0.21	3.62058	0.27	0.29	0.300182	0.260518	0.030697	0.001917	0.301477	0.046965	0.294544	0.05	233.965	0.31	0.138467	0.04	238.691	0.22	0.090769	0.26	0.44062	0.21	0.110517	0.05	0.04	0.07	0.08	0.19	3.73084	0.18	0.26	0.303199	0.256611
945000	0.06	233.965	0.3	0.151507	0.05	238.691	0.26	0.0963818	0.31	0.431895	0.28	0.108329	0.03	0.02	0.08	0.09	0.33	3.54889	0.12	0.35	0.300182	0.259432	0.030555	0.001907	0.301739	0.047249	0.295461	0.05	233.965	0.31	0.138467	0.04	238.691	0.22	0.0898658	0.24	0.436235	0.29	0.111628	0.02	0.03	0.09	0.01	0.24	3.51358	0.23	0.26	0.306246	0.25676
950000	0.05	236.316	0.3	0.151507	0.06	241.09	0.26	0.0963818	0.21	0.427597	0.24	0.107251	0.04	0.05	0.07	0.08	0.27	3.69372	0.23	0.21	0.303199	0.260065	0.030741	0.001896	0.301489	0.047119	0.29547	0.05	236.316	0.31	0.139859	0.06	241.09	0.22	0.0898658	0.27	0.44062	0.24	0.110517	0	0.03	0.04	0.06	0.17	3.27604	0.18	0.3	0.309324	0.256319
955000	0.05	236.316	0.3	0.151507	0.06	241.09	0.21	0.0954228	0.24	0.423343	0.16	0.106184	0.03	0.03	0.06	0.12	0.23	3.73084	0.24	0.22	0.300182	0.260155	0.030684	0.001886	0.300968	0.047095	0.296021	0.05	236.316	0.31	0.139859	0.06	241.09	0.22	0.0898658	0.34	0.445048	0.17	0.109417	0.02	0.02	0.05	0.11	0.21	3.58455	0.27	0.22	0.300182	0.256155
960000	0.02	238.691	0.24	0.15	0.12	243.513	0.21	0.0954228	0.28	0.427597	0.32	0.107251	0.04	0.05	0.07	0.03	0.17	3.73084	0.15	0.26	0.303199	0.260116	0.030729	0.001876	0.300903	0.046924	0.295312	0.04	238.691	0.31	0.139859	0.08	243.513	0.24	0.0889716	0.26	0.449521	0.18	0.108329	0.01	0.04	0.09	0.07	0.26	3.62058	0.16	0.24	0.300182	0.255213
965000	0.02	238.691	0.24	0.15	0.12	243.513	0.21	0.0954228	0.28	0.427597	0.3	0.108329	0.05	0.03	0.08	0.04	0.35	3.54889	0.19	0.21	0.306246	0.259549	0.030584	0.001866	0.300438	0.046889	0.295633	0.04	238.691	0.23	0.138467	0.08	243.513	0.24	0.0889716	0.3	0.454039	0.19	0.107251	0.05	0.02	0.04	0.05	0.32	3.76834	0.18	0.29	0.303199	0.25534
970000	0.06	241.09	0.17	0.148507	0.09	245.96	0.25	0.0944733	0.26	0.431895	0.27	0.109417	0.05	0.01	0.05	0.07	0.24	3.37581	0.16	0.29	0.309324	0.259361	0.030628	0.001894	0.301546	0.047582	0.296751	0.03	241.09	0.23	0.138467	0.01	245.96	0.28	0.0898658	0.24	0.449521	0.19	0.107251	0.05	0.03	0.07	0.06	0.25	3.58455	0.18	0.34	0.300182	0.255892
975000	0.06	241.09	0.17	0.148507	0.09	245.96	0.25	0.0944733	0.23	0.427597	0.28	0.110517	0.02	0.02	0.05	0.08	0.26	3.27604	0.19	0.24	0.300182	0.25969	0.030697	0.001902	0.301527	0.047831	0.29727	0.03	241.09	0.24	0.13709	0.01	245.96	0.28	0.0898658	0.21	0.445048	0.28	0.108329	0.03	0.02	0.09	0.01	0.32	3.37581	0.17	0.17	0.297195	0.255939
980000	0.06	241.09	0.25	0.14703	0.09	245.96	0.27	0.0954228	0.27	0.431895	0.21	0.109417	0.02	0.04	0.08	0.05	0.28	3.21117	0.2	0.23	0.303199	0.260535	0.031017	0.002058	0.30176	0.048116	0.298154	0.08	243.513	0.24	0.13709	0.04	248.432	0.26	0.090769	0.24	0.44062	0.21	0.107251	0.06	0.04	0.04	0.05	0.26	3.17922	0.2	0.21	0.294238	0.256594
985000	0.09	243.513	0.25	0.14703	0.05	248.432	0.27	0.0954228	0.28	0.436235	0.23	0.108329	0.04	0.02	0.1	0.04	0.26	3.54889	0.19	0.17	0.297195	0.260735	0.030994	0.002048	0.30176	0.048313	0.299036	0.08	243.513	0.27	0.138467	0.04	248.432	0.26	0.090769	0.27	0.445048	0.24	0.106184	0.03	0.04	0.04	0	0.31	3.34222	0.27	0.2	0.297195	0.257454
990000	0.09	243.513	0.24	0.145567	0.05	248.432	0.21	0.0944733	0.26	0.44062	0.28	0.109417	0.09	0.02	0.01	0.11	0.25	3.58455	0.21	0.24	0.300182	0.261081	0.031337	0.00205	0.302155	0.048183	0.298407	0.04	245.96	0.27	0.138467	0.07	250.929	0.18	0.0898658	0.21	0.44062	0.25	0.105127	0.03	0.02	0.04	0.05	0.27	3.40973	0.24	0.31	0.300182	0.257328
995000	0.07	245.96	0.24	0.145567	0.05	250.929	0.21	0.0944733	0.26	0.445048	0.24	0.108329	0.07	0.03	0.03	0.02	0.27	3.58455	0.16	0.16	0.297195	0.260491	0.031231	0.002052	0.303163	0.048475	0.298562	0.04	245.96	0.22	0.13709	0.07	250.929	0.18	0.0898658	0.29	0.445048	0.27	0.106184	0.06	0.02	0.04	0.08	0.28	3.444	0.16	0.24	0.297195	0.257623
1000000	0.07	245.96	0.18	0.144118	0.05	250.929	0.21	0.0944733	0.26	0.449521	0.33	0.109417	0.03	0.01	0.1	0.05	0.23	3.62058	0.16	0.24	0.300182	0.26016	0.031184	0.002048	0.303387	0.048449	0.298602	0.04	248.432	0.22	0.13709	0.09	253.451	0.27	0.090769	0.27	0.449521	0.21	0.105127	0.06	0.02	0.04	0.04	0.3	3.40973	0.19	0.3	0.303199	0.256699
1005000	0.05	248.432	0.18	0.144118	0.09	253.451	0.23	0.0935333	0.28	0.454039	0.27	0.110517	0.04	0.01	0.1	0.05	0.24	3.37581	0.2	0.36	0.303199	0.26065	0.03151	0.002043	0.303624	0.048288	0.298093	0.04	248.432	0.29	0.138467	0.09	253.451	0.27	0.090769	0.27	0.449521	0.22	0.104081	0.06	0.01	0.04	0.08	0.25	3.34222	0.21	0.23	0.300182	0.256397
1010000	0.05	248.432	0.24	0.142684	0.09	253.451	0.23	0.0935333	0.22	0.449521	0.27	0.110517	0.02	0.04	0.09	0.07	0.29	3.444	0.16	0.28	0.306246	0.260842	0.03166	0.002057	0.304306	0.048438	0.298341	0.05	250.929	0.29	0.138467	0.04	255.998	0.32	0.0916812	0.27	0.454039	0.28	0.105127	0.04	0.02	0.1	0.12	0.18	3.30896	0.17	0.22	0.291311	0.25646
1015000	0.06	250.929	0.24	0.142684	0.06	255.998	0.31	0.0944733	0.32	0.454039	0.29	0.11275	0.06	0.04	0.04	0.05	0.29	3.54889	0.22	0.32	0.312433	0.261031	0.03157	0.002053	0.304064	0.048396	0.299104	0.05	250.929	0.25	0.13709	0.04	255.998	0.32	0.0916812	0.3	0.458602	0.27	0.106184	0.01	0.01	0.07	0.03	0.34	3.37581	0.18	0.16	0.291311	0.255368
1020000	0.06	250.929	0.21	0.141265	0.06	255.998	0.31	0.0944733	0.27	0.458602	0.29	0.11275	0.06	0.04	0.11	0.03	0.27	3.58455	0.19	0.32	0.315573	0.260591	0.031488	0.002055	0.303906	0.048286	0.299019	0.11	253.451	0.25	0.13709	0.04	255.998	0.23	0.090769	0.29	0.463211	0.27	0.106184	0.1	0.08	0.06	0.09	0.23	3.58455	0.18	0.21	0.282701	0.255076
1025000	0.06	253.451	0.21	0.141265	0.02	258.571	0.17	0.0935333	0.19	0.454039	0.28	0.113883	0.04	0.06	0.11	0.04	0.33	3.54889	0.17	0.24	0.309324	0.261609	0.031481	0.002045	0.303222	0.048133	0.299892	0.11	253.451	0.19	0.135726	0.04	258.571	0.23	0.090769	0.32	0.467866	0.27	0.107251	0.04	0.03	0.02	0.04	0.18	3.444	0.21	0.21	0.285542	0.254349
1030000	0.06	253.451	0.3	0.142684	0.02	258.571	0.17	0.0935333	0.2	0.449521	0.29	0.115027	0.02	0.03	0.13	0.06	0.33	3.62058	0.2	0.22	0.300182	0.261743	0.031538	0.002053	0.303388	0.048303	0.300693	0.11	253.451	0.19	0.135726	0.04	258.571	0.24	0.0898658	0.26	0.472568	0.25	0.106184	0.03	0.01	0.05	0.01	0.23	3.34222	0.18	0.25	0.277103	0.253601
1035000	0.08	255.998	0.3	0.142684	0.02	258.571	0.17	0.0935333	0.22	0.445048	0.19	0.113883	0.03	0.02	0.05	0.03	0.2	3.30896	0.18	0.28	0.303199	0.261936	0.031397	0.002043	0.302308	0.048144	0.301613	0.05	255.998	0.26	0.13709	0.05	261.17	0.24	0.0898658	0.26	0.477318	0.3	0.107251	0.05	0.07	0.07	0.01	0.26	3.80621	0.24	0.25	0.274346	0.254163
1040000	0.08	255.998	0.3	0.144118	0.05	261.17	0.26	0.0944733	0.19	0.44062	0.3	0.115027	0.07	0.02	0.07	0.04	0.35	3.27604	0.13	0.18	0.306246	0.262009	0.031374	0.002039	0.302056	0.0481	0.302064	0.05	255.998	0.26	0.13709	0.05	261.17	0.24	0.0898658	0.22	0.472568	0.28	0.108329	0.04	0	0.08	0.02	0.23	3.69372	0.2	0.25	0.274346	0.254892
1045000	0.07	258.571	0.3	0.144118	0.05	261.17	0.26	0.0944733	0.27	0.445048	0.19	0.113883	0	0.02	0.08	0.03	0.22	3.51358	0.2	0.18	0.300182	0.262549	0.031306	0.002028	0.301722	0.048001	0.302418	0.08	258.571	0.41	0.138467	0.07	263.794	0.24	0.0889716	0.22	0.467866	0.24	0.107251	0.06	0.05	0.02	0.06	0.24	3.444	0.17	0.25	0.271616	0.254525
1050000	0.07	258.571	0.3	0.144118	0.02	263.794	0.22	0.0935333	0.27	0.445048	0.3	0.115027	0.07	0.05	0.08	0.09	0.28	3.40973	0.23	0.22	0.291311	0.263396	0.031946	0.002122	0.302344	0.048315	0.302567	0.08	258.571	0.41	0.138467	0.07	263.794	0.24	0.0889716	0.17	0.463211	0.31	0.108329	0.03	0.03	0.03	0.04	0.27	3.76834	0.18	0.3	0.279888	0.254196
1055000	0.1	261.17	0.25	0.142684	0.02	263.794	0.22	0.0935333	0.28	0.449521	0.32	0.116183	0.03	0.03	0.1	0.01	0.22	3.21117	0.14	0.29	0.294238	0.263099	0.031834	0.002112	0.302097	0.048421	0.302999	0.08	258.571	0.21	0.13709	0.02	266.446	0.18	0.0880863	0.22	0.458602	0.29	0.109417	0.08	0.04	0.1	0.07	0.2	3.73084	0.24	0.22	0.282701	0.253856
1060000	0.1	261.17	0.25	0.142684	0.1	266.446	0.28	0.0944733	0.21	0.445048	0.31	0.117351	0.03	0.02	0.04	0	0.23	3.30896	0.15	0.24	0.288412	0.262457	0.031738	0.002102	0.302324	0.04874	0.303567	0.06	261.17	0.21	0.13709	0.02	266.446	0.18	0.0880863	0.35	0.463211	0.26	0.110517	0.03	0.02	0.03	0.02	0.28	3.65697	0.19	0.21	0.285542	0.25388
1065000	0.1	261.17	0.26	0.144118	0.1	266.446	0.28	0.0944733	0.22	0.44062	0.29	0.11853	0.06	0.03	0.05	0.01	0.34	3.54889	0.17	0.31	0.291311	0.262824	0.031653	0.002092	0.301695	0.04861	0.304093	0.06	261.17	0.32	0.138467	0.09	269.123	0.19	0.0872099	0.26	0.467866	0.27	0.111628	0.05	0.02	0.09	0.01	0.22	3.34222	0.14	0.27	0.285542	0.254083
1070000	0.04	263.794	0.26	0.144118	0.04	269.123	0.28	0.0944733	0.29	0.445048	0.29	0.11853	0.01	0.02	0.06	0.06	0.26	3.69372	0.13	0.3	0.294238	0.262886	0.031501	0.002082	0.301127	0.048744	0.304737	0.03	263.794	0.32	0.138467	0.1	271.828	0.19	0.0872099	0.26	0.467866	0.3	0.11275	0.04	0.02	0.05	0.06	0.3	3.27604	0.13	0.33	0.294238	0.253539
1075000	0.04	263.794	0.3	0.145567	0.04	269.123	0.23	0.0935333	0.29	0.449521	0.26	0.119722	0.03	0.01	0.01	0.05	0.3	3.73084	0.21	0.24	0.297195	0.262756	0.031533	0.002095	0.301188	0.048976	0.305797	0.03	263.794	0.27	0.139859	0.1	271.828	0.22	0.0863421	0.24	0.463211	0.26	0.113883	0.04	0.05	0.05	0.11	0.31	3.47862	0.19	0.28	0.297195	0.254105
1080000	0.1	266.446	0.3	0.145567	0.04	271.828	0.23	0.0935333	0.18	0.445048	0.28	0.120925	0.07	0.01	0.06	0.1	0.22	3.65697	0.21	0.32	0.300182	0.263236	0.03176	0.002123	0.30159	0.048851	0.305647	0.06	266.446	0.27	0.139859	0.1	271.828	0.22	0.0863421	0.26	0.467866	0.26	0.113883	0.02	0.04	0.03	0.04	0.22	3.444	0.21	0.23	0.297195	0.254237
1085000	0.1	266.446	0.2	0.144118	0.04	271.828	0.22	0.0926026	0.18	0.44062	0.19	0.119722	0.07	0.04	0.06	0.07	0.23	3.84446	0.2	0.28	0.300182	0.262826	0.031719	0.002113	0.301699	0.04901	0.30664	0.06	266.446	0.29	0.141265	0.04	274.56	0.22	0.0863421	0.28	0.472568	0.16	0.11275	0.06	0.01	0.04	0.05	0.3	3.24344	0.24	0.22	0.288412	0.253546
1090000	0.04	269.123	0.2	0.144118	0.06	274.56	0.22	0.0926026	0.31	0.445048	0.27	0.120925	0.03	0.04	0.1	0.02	0.3	3.62058	0.15	0.29	0.303199	0.262625	0.031657	0.002114	0.301524	0.049066	0.307448	0.08	269.123	0.29	0.141265	0.04	274.56	0.17	0.085483	0.22	0.467866	0.27	0.113883	0.04	0.01	0.04	0.05	0.29	3.40973	0.16	0.19	0.285542	0.253471
1095000	0.04	269.123	0.28	0.145567	0.06	274.56	0.22	0.0926026	0.43	0.449521	0.19	0.119722	0.05	0.03	0.1	0.02	0.29	3.65697	0.19	0.28	0.306246	0.261922	0.0316	0.002104	0.302201	0.04896	0.307202	0.08	269.123	0.3	0.142684	0.04	277.32	0.17	0.085483	0.22	0.463211	0.29	0.115027	0.05	0.05	0.09	0.07	0.26	3.58455	0.18	0.31	0.282701	0.253779
1100000	0.06	271.828	0.28	0.145567	0.06	277.32	0.16	0.0916812	0.43	0.449521	0.2	0.11853	0.04	0.04	0.06	0.04	0.27	3.54889	0.22	0.22	0.309324	0.261049	0.031541	0.002095	0.302893	0.049153	0.307532	0.09	271.828	0.3	0.142684	0.04	277.32	0.27	0.0863421	0.29	0.467866	0.32	0.116183	0.11	0.02	0.01	0.09	0.13	3.58455	0.25	0.32	0.285542	0.254498
1105000	0.06	271.828	0.28	0.145567	0.06	277.32	0.16	0.0916812	0.22	0.445048	0.24	0.117351	0.01	0.01	0.11	0.02	0.26	3.73084	0.23	0.29	0.315573	0.260421	0.031413	0.002085	0.303197	0.049195	0.307686	0.09	271.828	0.26	0.144118	0.07	280.107	0.27	0.0863421	0.27	0.472568	0.18	0.115027	0.01	0.03	0.08	0.07	0.22	3.73084	0.21	0.26	0.285542	0.254201
1110000	0.08	274.56	0.19	0.144118	0.06	280.107	0.21	0.090769	0.29	0.449521	0.21	0.116183	0.06	0.02	0.06	0.08	0.2	3.47862	0.21	0.34	0.312433	0.260326	0.031448	0.002086	0.303374	0.049182	0.308021	0.05	274.56	0.26	0.144118	0.07	280.107	0.25	0.085483	0.27	0.472568	0.25	0.113883	0.04	0.05	0.08	0.05	0.33	3.58455	0.19	0.25	0.282701	0.254177
1115000	0.08	274.56	0.19	0.144118	0.06	280.107	0.21	0.090769	0.33	0.454039	0.27	0.117351	0.05	0.03	0.09	0.12	0.2	3.34222	0.17	0.22	0.303199	0.259457	0.031312	0.002077	0.302983	0.049135	0.308702	0.05	274.56	0.19	0.142684	0.06	282.922	0.25	0.085483	0.25	0.467866	0.16	0.11275	0.01	0.03	0.09	0.01	0.18	3.69372	0.18	0.35	0.285542	0.25416
1120000	0.1	277.32	0.3	0.145567	0.08	282.922	0.21	0.0898658	0.25	0.449521	0.24	0.116183	0.05	0.03	0.1	0.07	0.26	3.54889	0.23	0.2	0.294238	0.259958	0.03125	0.002068	0.302842	0.048919	0.30787	0.08	277.32	0.19	0.142684	0.06	282.922	0.23	0.0846324	0.25	0.463211	0.16	0.11275	0.05	0.02	0.12	0.04	0.25	3.51358	0.26	0.23	0.285542	0.254102
1125000	0.1	277.32	0.3	0.145567	0.08	282.922	0.21	0.0898658	0.2	0.445048	0.28	0.117351	0.03	0.02	0.04	0.03	0.31	3.54889	0.22	0.23	0.291311	0.260158	0.031403	0.002058	0.303513	0.048946	0.307689	0.08	277.32	0.28	0.144118	0.09	285.765	0.23	0.0846324	0.26	0.467866	0.2	0.111628	0.02	0.04	0.05	0.07	0.24	3.444	0.19	0.25	0.282701	0.25496
1130000	0.1	280.107	0.19	0.144118	0.09	285.765	0.21	0.0898658	0.28	0.445048	0.22	0.116183	0.03	0.06	0.09	0.06	0.36	3.47862	0.22	0.31	0.294238	0.260526	0.031442	0.002054	0.303615	0.048771	0.307021	0.09	280.107	0.28	0.144118	0.09	285.765	0.3	0.085483	0.28	0.472568	0.3	0.11275	0.02	0.04	0.08	0	0.29	3.47862	0.21	0.29	0.279888	0.255023
1135000	0.1	280.107	0.19	0.144118	0.09	285.765	0.23	0.0889716	0.36	0.449521	0.22	0.116183	0.02	0.02	0.05	0.01	0.23	3.37581	0.17	0.27	0.300182	0.260225	0.03131	0.002051	0.303443	0.04918	0.308254	0.09	280.107	0.32	0.145567	0.09	285.765	0.3	0.085483	0.3	0.477318	0.33	0.113883	0.08	0.06	0.08	0.11	0.2	3.34222	0.17	0.21	0.277103	0.254895
1140000	0.06	282.922	0.26	0.145567	0.02	288.637	0.23	0.0889716	0.36	0.449521	0.15	0.115027	0.01	0.03	0.04	0.11	0.28	3.37581	0.2	0.31	0.297195	0.260884	0.031476	0.002063	0.302968	0.049046	0.308751	0.06	282.922	0.32	0.145567	0.1	288.637	0.21	0.0846324	0.28	0.482115	0.27	0.115027	0.02	0	0.07	0.04	0.27	3.51358	0.17	0.3	0.282701	0.254908
1145000	0.06	282.922	0.26	0.145567	0.02	288.637	0.2	0.0880863	0.16	0.445048	0.23	0.113883	0.02	0.03	0.05	0.02	0.23	3.40973	0.25	0.27	0.306246	0.261789	0.031713	0.00207	0.302818	0.048941	0.308543	0.06	282.922	0.24	0.144118	0.1	288.637	0.21	0.0846324	0.25	0.477318	0.29	0.116183	0.03	0.07	0.07	0.02	0.28	3.54889	0.19	0.25	0.285542	0.254019
1150000	0.09	285.765	0.27	0.14703	0.08	291.538	0.2	0.0880863	0.24	0.44062	0.26	0.115027	0.04	0.03	0.09	0.09	0.2	3.62058	0.22	0.24	0.300182	0.262023	0.03177	0.002076	0.302833	0.048999	0.308783	0.06	282.922	0.24	0.144118	0.04	291.538	0.21	0.0846324	0.29	0.482115	0.2	0.115027	0.1	0.06	0.08	0.03	0.25	3.47862	0.21	0.23	0.282701	0.25495
1155000	0.09	285.765	0.27	0.14703	0.08	291.538	0.21	0.0872099	0.33	0.445048	0.26	0.116183	0.02	0.01	0.02	0.04	0.29	3.51358	0.16	0.23	0.297195	0.261819	0.031786	0.002067	0.303293	0.048938	0.308215	0.08	285.765	0.19	0.142684	0.04	291.538	0.26	0.085483	0.24	0.477318	0.26	0.116183	0.04	0.05	0.04	0.02	0.29	3.62058	0.22	0.28	0.282701	0.255044
1160000	0.04	288.637	0.27	0.14703	0.08	291.538	0.21	0.0872099	0.19	0.44062	0.3	0.117351	0.09	0.05	0.1	0.07	0.2	3.54889	0.18	0.33	0.300182	0.261806	0.031823	0.002058	0.303533	0.048866	0.308235	0.08	285.765	0.19	0.142684	0.06	294.468	0.26	0.085483	0.17	0.472568	0.28	0.117351	0.04	0.03	0.07	0.01	0.27	3.65697	0.18	0.31	0.291311	0.255129
1165000	0.04	288.637	0.33	0.148507	0.03	294.468	0.21	0.0872099	0.24	0.436235	0.25	0.116183	0.06	0.02	0.07	0.07	0.23	3.40973	0.24	0.32	0.303199	0.261235	0.031744	0.00205	0.30395	0.048885	0.307975	0.08	288.637	0.29	0.144118	0.06	294.468	0.28	0.0863421	0.18	0.467866	0.27	0.11853	0.07	0.02	0.06	0.07	0.22	3.62058	0.23	0.36	0.300182	0.254947
1170000	0.04	288.637	0.33	0.148507	0.03	294.468	0.25	0.0863421	0.28	0.44062	0.19	0.115027	0.04	0.05	0.06	0.07	0.29	3.47862	0.22	0.22	0.303199	0.260529	0.031718	0.002041	0.304497	0.049377	0.308797	0.08	288.637	0.29	0.144118	0.03	297.427	0.28	0.0863421	0.18	0.467866	0.22	0.117351	0.07	0.14	0.07	0.04	0.23	3.47862	0.25	0.33	0.297195	0.254833
1175000	0.1	291.538	0.29	0.15	0.07	297.427	0.25	0.0863421	0.24	0.436235	0.32	0.116183	0.06	0.06	0.1	0.03	0.3	3.30896	0.14	0.25	0.300182	0.260009	0.031614	0.002038	0.304299	0.049356	0.309088	0.06	291.538	0.3	0.145567	0.03	297.427	0.26	0.0872099	0.21	0.463211	0.22	0.117351	0.07	0.07	0.06	0.07	0.28	3.444	0.07	0.31	0.300182	0.255684
1180000	0.1	291.538	0.29	0.15	0.07	297.427	0.27	0.0872099	0.21	0.431895	0.26	0.117351	0.06	0.01	0.09	0.08	0.25	3.34222	0.22	0.25	0.297195	0.25994	0.031533	0.00203	0.30386	0.049303	0.310119	0.06	291.538	0.3	0.145567	0.13	300.417	0.26	0.0872099	0.27	0.467866	0.24	0.116183	0.02	0.03	0.04	0.07	0.26	3.40973	0.17	0.33	0.297195	0.255879
1185000	0.1	294.468	0.26	0.151507	0.06	300.417	0.19	0.0863421	0.22	0.427597	0.24	0.116183	0.03	0.07	0.06	0.04	0.27	3.34222	0.16	0.29	0.306246	0.259541	0.03149	0.002046	0.304485	0.049522	0.310581	0.06	291.538	0.25	0.144118	0.13	300.417	0.26	0.0872099	0.22	0.463211	0.17	0.115027	0.05	0.05	0.1	0.05	0.28	3.27604	0.19	0.23	0.294238	0.255463
1190000	0.1	294.468	0.26	0.151507	0.06	300.417	0.19	0.0863421	0.23	0.423343	0.21	0.115027	0.04	0.03	0.1	0.05	0.32	3.37581	0.18	0.17	0.303199	0.25907	0.031436	0.002042	0.304425	0.04961	0.311229	0.06	294.468	0.25	0.144118	0.13	300.417	0.24	0.0863421	0.28	0.467866	0.3	0.116183	0.03	0.01	0.02	0.03	0.22	3.37581	0.23	0.29	0.303199	0.254568
1195000	0.1	297.427	0.24	0.15	0.04	303.436	0.19	0.0863421	0.26	0.427597	0.21	0.115027	0.04	0.06	0.1	0.05	0.15	3.37581	0.14	0.31	0.309324	0.259419	0.03132	0.002034	0.303604	0.04948	0.312464	0.06	294.468	0.23	0.142684	0.08	303.436	0.24	0.0863421	0.27	0.472568	0.27	0.117351	0.09	0.02	0.1	0.02	0.21	3.37581	0.21	0.24	0.303199	0.254702
1200000	0.1	297.427	0.24	0.15	0.04	303.436	0.22	0.085483	0.25	0.423343	0.15	0.113883	0.03	0.02	0.06	0.04	0.22	3.24344	0.18	0.28	0.312433	0.259382	0.03134	0.002046	0.30332	0.04947	0.313329	0.16	297.427	0.23	0.142684	0.08	303.436	0.28	0.0872099	0.28	0.477318	0.3	0.11853	0.02	0.02	0.03	0.06	0.19	3.27604	0.12	0.26	0.306246	0.254688
1205000	0.08	300.417	0.24	0.15	0.04	303.436	0.27	0.0863421	0.24	0.41913	0.3	0.115027	0.02	0.04	0.1	0.07	0.37	3.444	0.22	0.25	0.309324	0.25999	0.031303	0.002037	0.302864	0.049289	0.312892	0.16	297.427	0.23	0.142684	0.04	306.485	0.28	0.0872099	0.25	0.472568	0.25	0.117351	0.03	0.02	0.06	0.05	0.33	3.30896	0.16	0.24	0.303199	0.254273
1210000	0.08	300.417	0.23	0.148507	0.06	306.485	0.27	0.0863421	0.24	0.41913	0.2	0.113883	0.04	0.06	0.04	0.02	0.27	3.40973	0.19	0.25	0.300182	0.260246	0.031199	0.002029	0.302092	0.04913	0.312777	0.1	300.417	0.29	0.144118	0.04	306.485	0.22	0.0863421	0.21	0.467866	0.3	0.11853	0	0.04	0.09	0.03	0.3	3.37581	0.19	0.33	0.303199	0.253993
1215000	0.07	303.436	0.23	0.148507	0.09	309.566	0.25	0.085483	0.31	0.423343	0.17	0.11275	0.06	0.02	0.05	0.06	0.32	3.40973	0.21	0.22	0.297195	0.260091	0.031168	0.002021	0.302191	0.048986	0.312408	0.1	300.417	0.29	0.144118	0.09	309.566	0.22	0.0863421	0.25	0.463211	0.25	0.117351	0.06	0.04	0.08	0.05	0.32	3.47862	0.15	0.31	0.312433	0.254034
1220000	0.07	303.436	0.2	0.14703	0.09	309.566	0.25	0.085483	0.28	0.427597	0.23	0.111628	0.02	0.03	0.02	0.08	0.23	3.24344	0.2	0.22	0.297195	0.259945	0.031075	0.002013	0.30209	0.048855	0.312513	0.08	303.436	0.18	0.142684	0.09	309.566	0.34	0.0872099	0.26	0.467866	0.29	0.11853	0.04	0.02	0.05	0.06	0.36	3.51358	0.17	0.32	0.321948	0.253962
1225000	0.07	303.436	0.2	0.14703	0.05	312.677	0.25	0.085483	0.25	0.423343	0.22	0.110517	0.02	0.04	0.05	0.03	0.28	3.34222	0.15	0.17	0.288412	0.259716	0.031163	0.002005	0.302778	0.04881	0.311895	0.08	303.436	0.18	0.142684	0.09	309.566	0.34	0.0872099	0.26	0.467866	0.23	0.117351	0.02	0.05	0.08	0.04	0.27	3.80621	0.21	0.22	0.312433	0.254477
1230000	0.08	306.485	0.34	0.148507	0.05	312.677	0.28	0.0863421	0.33	0.427597	0.22	0.109417	0.02	0.03	0.07	0.07	0.26	3.24344	0.2	0.27	0.291311	0.259527	0.03111	0.001996	0.302744	0.048707	0.312199	0.05	306.485	0.18	0.142684	0.08	312.677	0.34	0.0872099	0.24	0.463211	0.23	0.116183	0.05	0.03	0.05	0.03	0.24	3.80621	0.24	0.28	0.312433	0.254234
1235000	0.08	306.485	0.34	0.148507	0.06	315.819	0.28	0.0863421	0.24	0.423343	0.22	0.108329	0.03	0	0.06	0.01	0.31	3.34222	0.23	0.2	0.285542	0.259717	0.03102	0.001988	0.302668	0.048623	0.31241	0.05	306.485	0.29	0.144118	0.08	312.677	0.25	0.0863421	0.23	0.458602	0.34	0.117351	0.06	0.07	0.06	0.04	0.22	3.69372	0.15	0.16	0.309324	0.254054
1240000	0.09	309.566	0.24	0.14703	0.06	315.819	0.23	0.085483	0.23	0.41913	0.22	0.108329	0.03	0	0.07	0.04	0.31	3.21117	0.16	0.23	0.282701	0.259409	0.030945	0.001999	0.302744	0.048691	0.313325	0.06	309.566	0.29	0.144118	0.07	315.819	0.25	0.0863421	0.34	0.463211	0.17	0.116183	0.05	0.02	0.14	0.03	0.29	3.40973	0.17	0.31	0.306246	0.254118
1245000	0.09	309.566	0.24	0.14703	0.06	315.819	0.23	0.085483	0.31	0.423343	0.24	0.107251	0.03	0.02	0.03	0.09	0.27	3.17922	0.21	0.36	0.285542	0.258867	0.030875	0.001996	0.303333	0.04906	0.313695	0.06	309.566	0.24	0.142684	0.07	315.819	0.25	0.085483	0.19	0.458602	0.19	0.115027	0.04	0.01	0.09	0.04	0.21	3.34222	0.22	0.23	0.303199	0.254071
1250000	0.16	312.677	0.36	0.148507	0.07	318.993	0.19	0.0846324	0.3	0.427597	0.35	0.108329	0.05	0.01	0.07	0.03	0.3	3.37581	0.22	0.27	0.285542	0.258843	0.030775	0.001993	0.302743	0.048951	0.314063	0.05	312.677	0.24	0.142684	0.04	318.993	0.25	0.085483	0.31	0.463211	0.11	0.113883	0.04	0.04	0.03	0.04	0.21	3.444	0.24	0.24	0.300182	0.254274
1255000	0.16	312.677	0.36	0.148507	0.12	322.199	0.19	0.0846324	0.27	0.431895	0.29	0.109417	0.02	0.02	0.11	0.04	0.21	3.27604	0.24	0.3	0.288412	0.258642	0.030685	0.001984	0.302291	0.048878	0.314121	0.05	312.677	0.32	0.144118	0.04	318.993	0.22	0.0846324	0.26	0.467866	0.25	0.11275	0.03	0.03	0.07	0.06	0.28	3.58455	0.21	0.17	0.303199	0.254527
1260000	0.06	315.819	0.22	0.14703	0.12	322.199	0.19	0.0846324	0.31	0.436235	0.23	0.108329	0.07	0.02	0.05	0.04	0.23	3.27604	0.22	0.26	0.297195	0.257882	0.030578	0.001977	0.302645	0.049183	0.314671	0.07	315.819	0.32	0.144118	0.05	322.199	0.22	0.0846324	0.22	0.463211	0.29	0.113883	0.06	0.02	0.04	0.1	0.3	3.76834	0.13	0.26	0.309324	0.254881
1265000	0.06	315.819	0.22	0.14703	0.12	322.199	0.26	0.085483	0.3	0.44062	0.25	0.107251	0.02	0.02	0.08	0.03	0.23	3.47862	0.2	0.22	0.288412	0.257743	0.030537	0.001997	0.303114	0.049514	0.315128	0.07	315.819	0.24	0.142684	0.05	322.199	0.24	0.0837903	0.17	0.458602	0.28	0.115027	0.05	0.02	0.03	0.01	0.18	3.40973	0.2	0.19	0.312433	0.254183
1270000	0.12	318.993	0.32	0.148507	0.1	325.437	0.26	0.085483	0.29	0.445048	0.24	0.106184	0.05	0.01	0.1	0.03	0.23	3.65697	0.2	0.26	0.297195	0.257886	0.030451	0.001989	0.302779	0.049484	0.315525	0.07	315.819	0.24	0.142684	0.05	325.437	0.24	0.0837903	0.22	0.454039	0.22	0.113883	0.01	0.02	0.05	0.02	0.2	3.444	0.22	0.25	0.309324	0.2545
1275000	0.12	318.993	0.32	0.148507	0.1	325.437	0.24	0.0846324	0.26	0.449521	0.23	0.105127	0.02	0.02	0.09	0.03	0.22	3.62058	0.18	0.27	0.297195	0.258019	0.030413	0.002024	0.302942	0.049841	0.316284	0.16	318.993	0.22	0.141265	0.05	325.437	0.24	0.0837903	0.3	0.458602	0.22	0.113883	0.07	0.05	0.12	0.02	0.24	3.34222	0.16	0.18	0.306246	0.254841
1280000	0.12	318.993	0.28	0.15	0.06	328.708	0.24	0.0846324	0.33	0.454039	0.27	0.106184	0.03	0.04	0.09	0.04	0.3	3.76834	0.17	0.29	0.300182	0.257719	0.030472	0.002067	0.303416	0.050124	0.316766	0.07	322.199	0.22	0.141265	0.08	328.708	0.27	0.0846324	0.25	0.454039	0.24	0.11275	0.06	0.02	0.05	0.07	0.32	3.30896	0.23	0.3	0.309324	0.254517
1285000	0.02	322.199	0.28	0.15	0.06	328.708	0.23	0.0837903	0.33	0.454039	0.22	0.105127	0.03	0.03	0.05	0.03	0.32	3.51358	0.17	0.23	0.297195	0.258063	0.030417	0.002059	0.30282	0.050003	0.317514	0.07	322.199	0.3	0.142684	0.08	328.708	0.27	0.0846324	0.23	0.449521	0.24	0.111628	0	0.02	0.04	0.04	0.18	3.30896	0.17	0.23	0.303199	0.254847
1290000	0.02	322.199	0.24	0.148507	0.07	332.012	0.23	0.0837903	0.21	0.449521	0.29	0.106184	0.05	0.01	0.08	0.06	0.27	3.40973	0.16	0.25	0.288412	0.2578	0.03032	0.002051	0.302537	0.049963	0.317918	0.08	325.437	0.3	0.142684	0.08	328.708	0.23	0.0837903	0.22	0.445048	0.28	0.11275	0.02	0.06	0.05	0.04	0.17	3.51358	0.23	0.28	0.306246	0.255185
1295000	0.06	325.437	0.24	0.148507	0.07	332.012	0.22	0.0829566	0.27	0.454039	0.26	0.107251	0.08	0.06	0.05	0.04	0.19	3.40973	0.18	0.16	0.291311	0.257367	0.03027	0.002043	0.302915	0.050083	0.317981	0.08	325.437	0.3	0.142684	0.05	332.012	0.23	0.0837903	0.27	0.449521	0.34	0.113883	0.02	0.06	0.06	0.05	0.25	3.40973	0.2	0.26	0.309324	0.255426
1300000	0.06	325.437	0.32	0.15	0.06	335.349	0.22	0.0829566	0.24	0.449521	0.28	0.108329	0.04	0.03	0.05	0.04	0.27	3.37581	0.13	0.25	0.288412	0.257014	0.030169	0.002035	0.30248	0.050023	0.318197	0.08	325.437	0.22	0.141265	0.05	332.012	0.29	0.0846324	0.27	0.449521	0.25	0.11275	0.05	0.07	0.06	0.06	0.29	3.54889	0.18	0.27	0.312433	0.256058
1305000	0.06	328.708	0.32	0.15	0.06	335.349	0.19	0.0821311	0.26	0.454039	0.19	0.107251	0.05	0.04	0.07	0.08	0.24	3.34222	0.23	0.22	0.288412	0.256456	0.030109	0.002027	0.302913	0.050129	0.318446	0.07	328.708	0.22	0.141265	0.06	335.349	0.29	0.0846324	0.21	0.445048	0.28	0.113883	0.03	0.02	0.08	0.03	0.25	3.58455	0.23	0.29	0.312433	0.256143
1310000	0.06	328.708	0.24	0.148507	0.06	335.349	0.19	0.0821311	0.21	0.449521	0.19	0.107251	0.11	0	0.03	0.03	0.22	3.40973	0.16	0.3	0.285542	0.256075	0.030023	0.002029	0.303657	0.050421	0.318427	0.07	328.708	0.17	0.139859	0.06	335.349	0.17	0.0837903	0.21	0.44062	0.19	0.11275	0.06	0	0.08	0.06	0.31	3.54889	0.21	0.23	0.309324	0.255349
1315000	0.12	332.012	0.24	0.148507	0.08	338.719	0.23	0.0813139	0.24	0.445048	0.26	0.108329	0.06	0	0.1	0.03	0.22	3.444	0.19	0.32	0.288412	0.255749	0.029936	0.002021	0.303845	0.05033	0.318241	0.11	332.012	0.17	0.139859	0.05	338.719	0.17	0.0837903	0.27	0.445048	0.3	0.113883	0.06	0.01	0.1	0.02	0.24	3.54889	0.2	0.23	0.306246	0.254789
1320000	0.12	332.012	0.24	0.14703	0.03	342.123	0.23	0.0813139	0.24	0.445048	0.23	0.107251	0.05	0.03	0.07	0.03	0.32	3.54889	0.19	0.19	0.285542	0.255622	0.029913	0.002013	0.303923	0.050356	0.318079	0.11	332.012	0.17	0.139859	0.05	338.719	0.17	0.0837903	0.38	0.449521	0.25	0.11275	0.12	0.03	0.09	0.02	0.25	3.37581	0.23	0.27	0.303199	0.255053
1325000	0.08	335.349	0.24	0.14703	0.03	342.123	0.21	0.0805048	0.29	0.449521	0.27	0.108329	0.06	0.01	0.07	0.04	0.21	3.30896	0.15	0.26	0.282701	0.256	0.029971	0.002019	0.303753	0.050272	0.318359	0.12	335.349	0.24	0.138467	0.05	338.719	0.15	0.0829566	0.28	0.454039	0.25	0.111628	0.02	0.01	0.06	0.09	0.19	3.40973	0.14	0.25	0.300182	0.254603
1330000	0.08	335.349	0.26	0.148507	0.07	345.561	0.21	0.0805048	0.2	0.445048	0.25	0.107251	0.02	0.03	0.08	0.07	0.26	3.65697	0.19	0.34	0.285542	0.256588	0.030402	0.002012	0.304388	0.05025	0.318186	0.12	335.349	0.24	0.138467	0.07	342.123	0.15	0.0829566	0.24	0.449521	0.16	0.110517	0.03	0.06	0.12	0.04	0.36	3.444	0.19	0.23	0.300182	0.25432
1335000	0.12	338.719	0.26	0.148507	0.07	345.561	0.21	0.0805048	0.33	0.449521	0.26	0.108329	0.06	0.04	0.06	0.07	0.23	3.69372	0.19	0.34	0.294238	0.256584	0.030431	0.002014	0.304761	0.05011	0.317694	0.12	335.349	0.35	0.139859	0.07	342.123	0.29	0.0837903	0.32	0.454039	0.16	0.110517	0.02	0.04	0.07	0.01	0.22	3.30896	0.13	0.3	0.297195	0.253938
1340000	0.12	338.719	0.26	0.148507	0.02	349.034	0.32	0.0813139	0.35	0.454039	0.26	0.109417	0.04	0.07	0.1	0.06	0.28	3.58455	0.18	0.32	0.297195	0.256514	0.030386	0.002011	0.304568	0.050135	0.318313	0.11	338.719	0.35	0.139859	0.06	345.561	0.29	0.0837903	0.24	0.449521	0.19	0.109417	0.03	0.03	0.01	0.06	0.27	3.37581	0.23	0.26	0.300182	0.253986
1345000	0.07	342.123	0.2	0.14703	0.02	349.034	0.32	0.0813139	0.25	0.449521	0.22	0.108329	0.05	0.05	0.08	0.08	0.22	3.51358	0.16	0.2	0.294238	0.256748	0.030281	0.002004	0.303885	0.049952	0.31842	0.11	338.719	0.29	0.141265	0.06	345.561	0.36	0.0846324	0.29	0.454039	0.26	0.110517	0.01	0.02	0.06	0.03	0.2	3.37581	0.24	0.29	0.303199	0.253135
1350000	0.07	342.123	0.2	0.14703	0.02	349.034	0.26	0.0821311	0.28	0.454039	0.18	0.107251	0.03	0.03	0.02	0.02	0.24	3.444	0.13	0.24	0.294238	0.256498	0.030222	0.001996	0.304017	0.049825	0.317978	0.08	342.123	0.29	0.141265	0.11	349.034	0.36	0.0846324	0.22	0.449521	0.31	0.111628	0.05	0.02	0.09	0.06	0.22	3.34222	0.14	0.3	0.306246	0.252972
1355000	0.04	345.561	0.24	0.145567	0.04	352.542	0.26	0.0821311	0.24	0.449521	0.24	0.106184	0.05	0.03	0.05	0.09	0.23	3.47862	0.16	0.22	0.297195	0.256781	0.03018	0.001989	0.30372	0.049759	0.318676	0.08	342.123	0.31	0.142684	0.11	349.034	0.36	0.0846324	0.3	0.454039	0.22	0.110517	0.02	0.03	0.08	0.08	0.25	3.40973	0.16	0.22	0.300182	0.253136
1360000	0.04	345.561	0.24	0.145567	0.04	352.542	0.27	0.0829566	0.24	0.445048	0.31	0.107251	0.08	0.04	0.03	0.03	0.28	3.51358	0.26	0.25	0.294238	0.256552	0.030098	0.001981	0.30379	0.049882	0.319223	0.04	345.561	0.31	0.142684	0.05	352.542	0.21	0.0837903	0.29	0.458602	0.16	0.109417	0.05	0.01	0.05	0.07	0.32	3.62058	0.15	0.31	0.306246	0.252743
1365000	0.04	345.561	0.17	0.144118	0.08	356.085	0.27	0.0829566	0.23	0.44062	0.18	0.106184	0.04	0.05	0.03	0.04	0.29	3.37581	0.18	0.34	0.300182	0.256957	0.030245	0.001983	0.303961	0.049881	0.319322	0.04	345.561	0.12	0.141265	0.05	352.542	0.21	0.0837903	0.29	0.458602	0.16	0.109417	0.02	0.01	0.07	0.05	0.19	3.80621	0.18	0.19	0.300182	0.252768
1370000	0.15	349.034	0.17	0.144118	0.08	356.085	0.28	0.0837903	0.26	0.445048	0.27	0.107251	0.01	0.02	0.03	0.01	0.2	3.47862	0.11	0.34	0.297195	0.25657	0.030195	0.00198	0.303919	0.049951	0.319751	0.04	345.561	0.12	0.141265	0.16	356.085	0.19	0.0829566	0.27	0.463211	0.23	0.107251	0.05	0.02	0.06	0.05	0.21	3.54889	0.14	0.15	0.297195	0.25386
1375000	0.15	349.034	0.16	0.142684	0.08	359.664	0.29	0.0846324	0.3	0.449521	0.27	0.107251	0.03	0.04	0.06	0.04	0.22	3.69372	0.2	0.21	0.294238	0.257025	0.030101	0.001973	0.303026	0.049808	0.319919	0.09	349.034	0.25	0.139859	0.16	356.085	0.19	0.0829566	0.22	0.458602	0.23	0.107251	0.04	0.05	0.04	0.04	0.27	3.40973	0.18	0.31	0.300182	0.25423
1380000	0.08	352.542	0.16	0.142684	0.08	359.664	0.29	0.0846324	0.25	0.445048	0.31	0.108329	0.03	0.04	0.06	0.02	0.28	3.80621	0.23	0.25	0.297195	0.257521	0.030427	0.001966	0.303817	0.049626	0.318875	0.09	349.034	0.25	0.139859	0.1	359.664	0.31	0.0837903	0.18	0.454039	0.17	0.106184	0.03	0.03	0.05	0.04	0.28	3.40973	0.18	0.2	0.294238	0.254414
1385000	0.08	352.542	0.28	0.144118	0.11	363.279	0.28	0.085483	0.29	0.449521	0.31	0.109417	0.01	0.03	0.03	0.01	0.17	3.40973	0.21	0.24	0.288412	0.257231	0.030347	0.001959	0.303361	0.049554	0.318956	0.1	352.542	0.25	0.139859	0.1	359.664	0.31	0.0837903	0.28	0.458602	0.17	0.105127	0.05	0.05	0.03	0.05	0.28	3.65697	0.19	0.3	0.291311	0.254208
1390000	0.12	356.085	0.28	0.144118	0.11	363.279	0.28	0.085483	0.32	0.454039	0.25	0.108329	0.05	0.05	0.06	0.04	0.29	3.40973	0.19	0.27	0.294238	0.257045	0.030358	0.001956	0.303335	0.049581	0.319154	0.1	352.542	0.22	0.138467	0.1	359.664	0.25	0.0829566	0.29	0.463211	0.31	0.106184	0.05	0.05	0.07	0.07	0.33	3.69372	0.26	0.23	0.288412	0.253485
1395000	0.12	356.085	0.18	0.142684	0.08	366.93	0.28	0.085483	0.16	0.449521	0.24	0.107251	0.02	0.02	0.07	0.03	0.23	3.40973	0.19	0.25	0.294238	0.256573	0.030266	0.001953	0.303382	0.04965	0.319668	0.07	356.085	0.22	0.138467	0.13	363.279	0.25	0.0829566	0.27	0.467866	0.27	0.107251	0.02	0.02	0.05	0.06	0.26	3.54889	0.12	0.35	0.288412	0.253374
1400000	0.08	359.664	0.18	0.142684	0.08	366.93	0.21	0.0846324	0.24	0.445048	0.33	0.108329	0.04	0.05	0.02	0.04	0.25	3.51358	0.23	0.3	0.294238	0.2563	0.030277	0.001963	0.303684	0.049766	0.319746	0.07	356.085	0.2	0.13709	0.13	363.279	0.27	0.0837903	0.21	0.463211	0.28	0.108329	0.05	0.02	0.12	0.08	0.27	3.54889	0.19	0.18	0.291311	0.25274
1405000	0.08	359.664	0.23	0.141265	0.08	366.93	0.21	0.0837903	0.24	0.445048	0.24	0.107251	0.04	0.05	0.09	0.06	0.28	3.47862	0.1	0.23	0.285542	0.256548	0.030326	0.001982	0.303738	0.04983	0.319798	0.07	356.085	0.2	0.13709	0.1	366.93	0.27	0.0837903	0.2	0.458602	0.22	0.107251	0.06	0.04	0.09	0.06	0.23	3.444	0.21	0.3	0.294238	0.252702
1410000	0.09	363.279	0.23	0.141265	0.13	370.617	0.21	0.0837903	0.26	0.449521	0.31	0.108329	0.02	0.03	0.01	0.01	0.19	3.444	0.19	0.23	0.282701	0.256323	0.030382	0.001992	0.304059	0.049982	0.319972	0.17	359.664	0.26	0.138467	0.1	366.93	0.18	0.0829566	0.32	0.463211	0.24	0.106184	0.04	0.02	0.04	0.05	0.26	3.54889	0.17	0.27	0.291311	0.25299
1415000	0.09	363.279	0.23	0.139859	0.13	370.617	0.21	0.0837903	0.21	0.445048	0.27	0.109417	0.05	0.03	0.07	0.04	0.17	3.47862	0.18	0.2	0.282701	0.256512	0.03043	0.001997	0.304373	0.050008	0.319966	0.17	359.664	0.26	0.138467	0.08	370.617	0.18	0.0829566	0.19	0.458602	0.26	0.107251	0.01	0.02	0.08	0.04	0.29	3.40973	0.16	0.27	0.291311	0.253355
1420000	0.05	366.93	0.23	0.139859	0.1	374.342	0.36	0.0846324	0.27	0.449521	0.28	0.110517	0.02	0.02	0.09	0.01	0.3	3.65697	0.23	0.3	0.285542	0.25656	0.030403	0.002007	0.303876	0.050023	0.320738	0.08	363.279	0.25	0.13709	0.08	370.617	0.18	0.0829566	0.18	0.454039	0.22	0.106184	0.02	0.06	0.03	0.06	0.3	3.47862	0.22	0.3	0.288412	0.253701
1425000	0.05	366.93	0.25	0.138467	0.1	374.342	0.36	0.0846324	0.22	0.445048	0.31	0.111628	0.05	0.01	0.08	0.08	0.27	3.80621	0.1	0.21	0.282701	0.256715	0.030542	0.002013	0.3046	0.050216	0.321262	0.08	363.279	0.25	0.13709	0.13	374.342	0.25	0.0821311	0.23	0.449521	0.19	0.105127	0.03	0.02	0.1	0.08	0.33	3.24344	0.17	0.22	0.285542	0.253935
1430000	0.09	370.617	0.25	0.138467	0.06	378.104	0.29	0.085483	0.26	0.449521	0.21	0.110517	0.04	0.07	0.11	0.03	0.29	3.54889	0.24	0.3	0.291311	0.256808	0.030454	0.002005	0.303818	0.050129	0.321917	0.06	366.93	0.34	0.138467	0.13	374.342	0.25	0.0821311	0.33	0.454039	0.23	0.104081	0.05	0	0.1	0.09	0.25	3.54889	0.15	0.33	0.288412	0.253813
1435000	0.09	370.617	0.25	0.138467	0.06	378.104	0.29	0.085483	0.22	0.445048	0.21	0.110517	0.03	0.03	0.09	0.03	0.29	3.58455	0.18	0.2	0.294238	0.256966	0.030475	0.002027	0.304039	0.050209	0.322077	0.06	366.93	0.34	0.138467	0.12	378.104	0.27	0.0829566	0.33	0.454039	0.23	0.104081	0.03	0.03	0.04	0.06	0.22	3.69372	0.23	0.27	0.297195	0.253594
1440000	0.09	370.617	0.25	0.13709	0.04	381.904	0.22	0.0846324	0.21	0.44062	0.29	0.111628	0.05	0.02	0.12	0.07	0.25	3.54889	0.21	0.27	0.294238	0.256548	0.030438	0.002021	0.30431	0.050272	0.321896	0.14	370.617	0.34	0.138467	0.12	378.104	0.27	0.0829566	0.35	0.458602	0.39	0.105127	0.04	0.02	0.11	0.06	0.19	3.65697	0.23	0.25	0.291311	0.253604
1445000	0.03	374.342	0.25	0.13709	0.04	381.904	0.22	0.0846324	0.27	0.445048	0.26	0.111628	0.02	0.02	0.08	0.04	0.32	3.47862	0.12	0.28	0.297195	0.256213	0.03036	0.002014	0.304189	0.050218	0.321942	0.14	370.617	0.25	0.13709	0.06	381.904	0.27	0.0837903	0.31	0.463211	0.28	0.106184	0.04	0.05	0.06	0.05	0.27	3.51358	0.2	0.19	0.294238	0.253384
1450000	0.03	374.342	0.24	0.135726	0.04	381.904	0.22	0.0846324	0.25	0.44062	0.26	0.111628	0.03	0.02	0.09	0.01	0.27	3.444	0.15	0.21	0.294238	0.256702	0.030365	0.002014	0.304042	0.050206	0.322405	0.14	370.617	0.25	0.13709	0.06	381.904	0.27	0.0837903	0.24	0.458602	0.24	0.105127	0	0.04	0.02	0	0.22	3.34222	0.26	0.26	0.291311	0.253457
1455000	0.09	378.104	0.24	0.135726	0.15	385.743	0.28	0.085483	0.28	0.445048	0.24	0.110517	0.04	0.02	0.06	0.02	0.26	3.444	0.22	0.21	0.288412	0.256612	0.030342	0.002012	0.304128	0.050261	0.322645	0.09	374.342	0.23	0.135726	0.1	385.743	0.2	0.0829566	0.34	0.463211	0.21	0.104081	0.02	0.02	0.11	0.09	0.25	3.34222	0.18	0.33	0.300182	0.252853
1460000	0.09	378.104	0.24	0.135726	0.15	385.743	0.28	0.085483	0.23	0.44062	0.21	0.109417	0.02	0.04	0.08	0.01	0.16	3.58455	0.2	0.26	0.285542	0.256832	0.030314	0.002005	0.303884	0.050181	0.322637	0.09	374.342	0.23	0.135726	0.1	385.743	0.2	0.0829566	0.25	0.458602	0.29	0.105127	0.03	0.04	0.1	0.06	0.24	3.47862	0.2	0.27	0.297195	0.252904
1465000	0.1	381.904	0.15	0.134375	0.07	389.619	0.28	0.0863421	0.28	0.445048	0.28	0.110517	0.03	0.03	0.05	0.03	0.37	3.37581	0.2	0.19	0.282701	0.256643	0.030297	0.001998	0.304012	0.050134	0.322417	0.11	378.104	0.32	0.13709	0.1	385.743	0.23	0.0821311	0.23	0.454039	0.24	0.104081	0.05	0.03	0.12	0.06	0.27	3.62058	0.2	0.25	0.294238	0.252964
1470000	0.1	381.904	0.15	0.134375	0.07	389.619	0.28	0.0863421	0.23	0.44062	0.23	0.109417	0.06	0.03	0.05	0.08	0.3	3.30896	0.24	0.22	0.282701	0.257048	0.030353	0.002015	0.303754	0.050127	0.322898	0.11	378.104	0.32	0.13709	0.08	389.619	0.23	0.0821311	0.23	0.449521	0.29	0.105127	0.07	0.03	0.06	0.04	0.26	3.62058	0.2	0.32	0.303199	0.253208
1475000	0.1	381.904	0.31	0.135726	0.14	393.535	0.29	0.0872099	0.31	0.445048	0.27	0.110517	0.03	0.03	0.04	0.05	0.3	3.47862	0.2	0.24	0.279888	0.256548	0.030328	0.002009	0.303951	0.050155	0.323323	0.18	381.904	0.27	0.138467	0.08	389.619	0.23	0.0821311	0.3	0.454039	0.21	0.104081	0	0.02	0.03	0	0.22	3.51358	0.16	0.2	0.297195	0.252616
1480000	0.09	385.743	0.31	0.135726	0.14	393.535	0.29	0.0872099	0.27	0.449521	0.29	0.111628	0.06	0.05	0.07	0.05	0.28	3.69372	0.15	0.27	0.282701	0.256291	0.030251	0.002002	0.30431	0.05019	0.323381	0.18	381.904	0.27	0.138467	0.09	393.535	0.25	0.0813139	0.25	0.449521	0.33	0.105127	0.05	0.02	0.03	0.04	0.33	3.444	0.21	0.33	0.294238	0.252449
1485000	0.09	385.743	0.3	0.13709	0.08	397.49	0.23	0.0863421	0.19	0.445048	0.24	0.110517	0.02	0.03	0.09	0.03	0.22	3.62058	0.23	0.3	0.285542	0.256422	0.030322	0.002008	0.304396	0.050127	0.323194	0.18	381.904	0.27	0.139859	0.09	393.535	0.25	0.0813139	0.24	0.445048	0.22	0.104081	0.06	0.07	0.1	0.1	0.25	3.14758	0.18	0.16	0.291311	0.252064
1490000	0.09	389.619	0.3	0.13709	0.08	397.49	0.23	0.0863421	0.25	0.44062	0.36	0.111628	0.08	0.01	0.06	0.05	0.34	3.47862	0.16	0.25	0.282701	0.256548	0.030276	0.002001	0.304221	0.050137	0.323499	0.07	385.743	0.27	0.139859	0.11	397.49	0.23	0.0805048	0.28	0.449521	0.24	0.103045	0.05	0.06	0.07	0.02	0.3	3.47862	0.21	0.24	0.288412	0.251965
1495000	0.09	389.619	0.2	0.135726	0.12	401.485	0.24	0.085483	0.25	0.436235	0.36	0.111628	0.03	0.01	0.08	0.05	0.2	3.58455	0.2	0.26	0.285542	0.256572	0.030231	0.001998	0.304241	0.050038	0.323409	0.07	385.743	0.27	0.139859	0.11	397.49	0.23	0.0805048	0.29	0.454039	0.28	0.104081	0.05	0	0.04	0.08	0.25	3.54889	0.14	0.28	0.285542	0.251663
1500000	0.12	393.535	0.2	0.135726	0.12	401.485	0.24	0.085483	0.22	0.431895	0.23	0.110517	0.07	0.02	0.07	0.02	0.26	3.58455	0.12	0.23	0.285542	0.257086	0.030147	0.001991	0.303638	0.049896	0.323692	0.1	389.619	0.22	0.138467	0.12	401.485	0.23	0.0797038	0.29	0.454039	0.24	0.103045	0.03	0	0.03	0.07	0.29	3.30896	0.22	0.23	0.285542	0.251706
1505000	0.12	393.535	0.2	0.135726	0.09	405.52	0.23	0.0846324	0.38	0.436235	0.25	0.109417	0.03	0.03	0.07	0.06	0.22	3.47862	0.25	0.33	0.288412	0.257058	0.030054	0.001984	0.303233	0.049952	0.324336	0.1	389.619	0.25	0.13709	0.12	401.485	0.23	0.0797038	0.2	0.449521	0.35	0.104081	0	0.03	0.05	0.04	0.26	3.34222	0.18	0.34	0.288412	0.25147
1510000	0.08	397.49	0.29	0.13709	0.09	405.52	0.23	0.0846324	0.32	0.44062	0.21	0.108329	0.04	0.02	0.09	0.02	0.19	3.54889	0.18	0.24	0.285542	0.25751	0.030148	0.001981	0.303277	0.049912	0.324034	0.05	393.535	0.25	0.13709	0.12	401.485	0.34	0.0805048	0.24	0.445048	0.35	0.104081	0.08	0.06	0.13	0.04	0.3	3.51358	0.16	0.25	0.285542	0.251412
1515000	0.08	397.49	0.29	0.13709	0.11	409.596	0.2	0.0837903	0.3	0.445048	0.21	0.107251	0.06	0.01	0.09	0.01	0.29	3.40973	0.2	0.24	0.282701	0.25741	0.030317	0.001998	0.303786	0.050214	0.324407	0.05	393.535	0.25	0.13709	0.11	405.52	0.34	0.0805048	0.2	0.44062	0.28	0.105127	0.05	0.02	0.01	0.06	0.29	3.62058	0.18	0.27	0.291311	0.251695
1520000	0.08	397.49	0.24	0.135726	0.11	409.596	0.2	0.0837903	0.3	0.445048	0.23	0.106184	0.03	0.07	0.11	0.03	0.28	3.65697	0.22	0.27	0.282701	0.257488	0.030358	0.002016	0.303962	0.050312	0.324401	0.16	397.49	0.18	0.135726	0.11	405.52	0.21	0.0797038	0.25	0.436235	0.25	0.104081	0.03	0.02	0.03	0.07	0.18	3.34222	0.16	0.32	0.294238	0.251117
1525000	0.16	401.485	0.24	0.135726	0.07	413.712	0.2	0.0837903	0.29	0.449521	0.23	0.106184	0.03	0.03	0.06	0.03	0.14	3.73084	0.21	0.22	0.285542	0.257163	0.030373	0.002017	0.304408	0.050228	0.323778	0.16	397.49	0.18	0.135726	0.07	409.596	0.21	0.0797038	0.18	0.431895	0.29	0.105127	0.04	0.02	0.04	0.05	0.33	3.34222	0.17	0.25	0.291311	0.251342
1530000	0.16	401.485	0.25	0.134375	0.07	413.712	0.26	0.0846324	0.38	0.454039	0.27	0.107251	0.02	0.04	0.01	0.01	0.25	3.47862	0.15	0.27	0.288412	0.257021	0.030274	0.00201	0.304114	0.05023	0.324438	0.08	401.485	0.25	0.134375	0.07	409.596	0.32	0.0805048	0.23	0.427597	0.21	0.104081	0.03	0.05	0.05	0.03	0.3	3.37581	0.2	0.25	0.291311	0.251209
1535000	0.11	405.52	0.25	0.134375	0.07	417.87	0.26	0.0846324	0.21	0.449521	0.3	0.108329	0.02	0.02	0.06	0.05	0.22	3.27604	0.29	0.18	0.291311	0.257688	0.030434	0.002004	0.303997	0.050216	0.32464	0.08	401.485	0.25	0.134375	0.16	413.712	0.32	0.0805048	0.25	0.423343	0.24	0.103045	0.02	0.01	0.05	0.02	0.25	3.34222	0.26	0.21	0.288412	0.251466
1540000	0.11	405.52	0.26	0.135726	0.07	417.87	0.21	0.0837903	0.21	0.445048	0.2	0.107251	0.04	0.03	0.06	0.04	0.4	3.17922	0.19	0.28	0.294238	0.257203	0.030388	0.002013	0.304346	0.050482	0.325022	0.08	401.485	0.24	0.133038	0.09	417.87	0.21	0.0797038	0.37	0.427597	0.28	0.104081	0.06	0.01	0.06	0.07	0.14	3.34222	0.19	0.23	0.291311	0.251009
1545000	0.17	409.596	0.26	0.135726	0.09	422.07	0.21	0.0837903	0.31	0.449521	0.3	0.108329	0.05	0.06	0.07	0.06	0.23	3.24344	0.19	0.27	0.303199	0.257647	0.030462	0.00205	0.304499	0.050525	0.325255	0.12	405.52	0.24	0.133038	0.09	417.87	0.21	0.0797038	0.37	0.427597	0.22	0.103045	0.02	0.04	0.06	0.08	0.24	3.37581	0.16	0.27	0.288412	0.25115
1550000	0.17	409.596	0.28	0.13709	0.09	422.07	0.25	0.0829566	0.25	0.445048	0.28	0.109417	0.01	0.05	0.11	0.07	0.36	3.21117	0.18	0.33	0.309324	0.25749	0.030363	0.002043	0.304278	0.050614	0.325917	0.12	405.52	0.3	0.134375	0.13	422.07	0.21	0.0797038	0.31	0.431895	0.28	0.104081	0.03	0.03	0.09	0.05	0.23	3.62058	0.11	0.29	0.285542	0.25083
1555000	0.13	413.712	0.28	0.13709	0.09	422.07	0.25	0.0829566	0.32	0.449521	0.22	0.108329	0.06	0.01	0.02	0.05	0.27	3.444	0.24	0.22	0.306246	0.25708	0.030291	0.002036	0.304527	0.05064	0.325848	0.11	409.596	0.3	0.134375	0.13	422.07	0.27	0.0805048	0.21	0.427597	0.25	0.103045	0.07	0.03	0.07	0.09	0.28	3.51358	0.23	0.3	0.291311	0.250668
1560000	0.13	413.712	0.25	0.135726	0.1	426.312	0.25	0.0821311	0.31	0.454039	0.27	0.109417	0.05	0.04	0.08	0.04	0.26	3.54889	0.23	0.23	0.303199	0.256831	0.030304	0.002034	0.304753	0.050553	0.325706	0.11	409.596	0.25	0.133038	0.13	422.07	0.27	0.0805048	0.29	0.431895	0.23	0.10202	0.05	0.04	0.03	0.05	0.27	3.51358	0.29	0.33	0.300182	0.250565
1565000	0.2	417.87	0.25	0.135726	0.08	430.596	0.25	0.0821311	0.22	0.449521	0.31	0.110517	0.05	0.04	0.12	0.07	0.23	3.69372	0.16	0.25	0.294238	0.2568	0.030236	0.002027	0.304633	0.050623	0.326193	0.1	413.712	0.25	0.133038	0.14	426.312	0.3	0.0813139	0.19	0.427597	0.28	0.103045	0.03	0.01	0.05	0.01	0.24	3.54889	0.15	0.32	0.303199	0.250727
1570000	0.2	417.87	0.25	0.135726	0.08	430.596	0.25	0.0821311	0.22	0.445048	0.15	0.109417	0.1	0.07	0.05	0.04	0.27	3.76834	0.18	0.25	0.294238	0.256867	0.030315	0.002056	0.3048	0.05091	0.326824	0.1	413.712	0.26	0.134375	0.14	426.312	0.3	0.0813139	0.27	0.431895	0.29	0.104081	0.03	0.04	0.15	0.06	0.24	3.62058	0.19	0.24	0.294238	0.250879
1575000	0.11	422.07	0.32	0.13709	0.08	430.596	0.25	0.0813139	0.24	0.44062	0.26	0.110517	0.04	0.04	0.05	0.03	0.2	3.65697	0.12	0.29	0.297195	0.256962	0.030264	0.002049	0.304719	0.050778	0.326593	0.16	417.87	0.26	0.134375	0.12	430.596	0.27	0.0821311	0.25	0.427597	0.33	0.105127	0.04	0.01	0.11	0	0.27	3.444	0.26	0.21	0.288412	0.251473
1580000	0.11	422.07	0.32	0.13709	0.06	434.923	0.25	0.0813139	0.24	0.436235	0.22	0.109417	0.04	0.01	0.06	0.04	0.17	3.51358	0.23	0.33	0.306246	0.257198	0.030256	0.002047	0.304691	0.050774	0.326864	0.16	417.87	0.24	0.133038	0.12	430.596	0.27	0.0821311	0.24	0.423343	0.17	0.104081	0.05	0.03	0.08	0.02	0.23	3.47862	0.25	0.25	0.285542	0.251872
1585000	0.11	422.07	0.21	0.135726	0.06	434.923	0.26	0.0821311	0.31	0.44062	0.33	0.110517	0.04	0.05	0.08	0.03	0.23	3.40973	0.13	0.23	0.297195	0.257049	0.030239	0.002078	0.304727	0.05104	0.327577	0.11	422.07	0.24	0.133038	0.1	434.923	0.36	0.0829566	0.26	0.427597	0.25	0.103045	0.05	0.07	0.07	0.03	0.2	3.40973	0.26	0.34	0.288412	0.251726
1590000	0.12	426.312	0.21	0.135726	0.1	439.295	0.26	0.0821311	0.21	0.436235	0.28	0.111628	0.06	0.01	0.09	0.11	0.27	3.51358	0.18	0.24	0.300182	0.256268	0.030147	0.002071	0.305369	0.051202	0.327813	0.11	422.07	0.24	0.133038	0.1	434.923	0.36	0.0829566	0.28	0.431895	0.31	0.104081	0.03	0.02	0.1	0.03	0.16	3.65697	0.21	0.26	0.294238	0.251569
1595000	0.12	426.312	0.27	0.13709	0.1	439.295	0.28	0.0829566	0.19	0.431895	0.33	0.11275	0.04	0.02	0.09	0.05	0.26	3.58455	0.21	0.18	0.300182	0.256197	0.030107	0.002065	0.305267	0.051186	0.3278	0.12	426.312	0.27	0.134375	0.11	439.295	0.24	0.0821311	0.3	0.436235	0.23	0.103045	0.04	0.03	0.07	0.01	0.3	3.65697	0.27	0.27	0.291311	0.251501
1600000	0.1	430.596	0.27	0.13709	0.1	439.295	0.28	0.0829566	0.3	0.436235	0.21	0.111628	0.04	0.02	0.07	0.03	0.18	3.58455	0.21	0.26	0.309324	0.25649	0.0302	0.002059	0.305471	0.051128	0.327504	0.12	426.312	0.27	0.134375	0.11	439.295	0.24	0.0821311	0.3	0.436235	0.32	0.104081	0.05	0.04	0.16	0.02	0.23	3.65697	0.14	0.25	0.294238	0.251428
1605000	0.1	430.596	0.29	0.138467	0.12	443.71	0.28	0.0837903	0.23	0.431895	0.29	0.11275	0.04	0.02	0.07	0.03	0.22	3.40973	0.19	0.23	0.312433	0.256659	0.03019	0.00206	0.305415	0.051031	0.32693	0.13	430.596	0.31	0.135726	0.09	443.71	0.25	0.0813139	0.33	0.44062	0.27	0.105127	0.01	0.03	0.09	0.06	0.29	3.62058	0.21	0.34	0.297195	0.251021
1610000	0.16	434.923	0.29	0.138467	0.12	443.71	0.28	0.0837903	0.28	0.436235	0.26	0.113883	0.03	0.02	0.05	0.02	0.17	3.54889	0.24	0.24	0.315573	0.256811	0.030142	0.002053	0.305192	0.051046	0.327574	0.13	430.596	0.31	0.135726	0.09	443.71	0.25	0.0813139	0.16	0.436235	0.32	0.106184	0.02	0.03	0.06	0.04	0.22	3.54889	0.23	0.28	0.300182	0.251204
1615000	0.16	434.923	0.29	0.139859	0.12	448.169	0.25	0.0829566	0.32	0.44062	0.18	0.11275	0.07	0.03	0.07	0.03	0.22	3.444	0.18	0.24	0.315573	0.257106	0.030221	0.002058	0.305187	0.051048	0.327741	0.14	434.923	0.23	0.134375	0.11	448.169	0.24	0.0805048	0.23	0.431895	0.29	0.107251	0.05	0.01	0.12	0.01	0.27	3.47862	0.16	0.36	0.297195	0.250552
1620000	0.12	439.295	0.29	0.139859	0.12	448.169	0.25	0.0829566	0.21	0.436235	0.19	0.111628	0.05	0.03	0.11	0.02	0.24	3.444	0.23	0.25	0.312433	0.256977	0.030147	0.002056	0.305189	0.051119	0.328109	0.14	434.923	0.23	0.134375	0.11	448.169	0.24	0.0805048	0.36	0.436235	0.22	0.106184	0.03	0.02	0	0.05	0.3	3.444	0.19	0.15	0.294238	0.249862
1625000	0.12	439.295	0.27	0.141265	0.13	452.673	0.2	0.0821311	0.3	0.44062	0.21	0.110517	0.04	0.02	0.11	0.04	0.28	3.47862	0.26	0.21	0.309324	0.257221	0.030268	0.002053	0.305884	0.051275	0.328028	0.13	439.295	0.27	0.135726	0.12	452.673	0.24	0.0797038	0.18	0.431895	0.22	0.105127	0.03	0.03	0.09	0.05	0.17	3.51358	0.19	0.3	0.294238	0.249376
1630000	0.12	443.71	0.27	0.141265	0.13	452.673	0.2	0.0821311	0.3	0.44062	0.29	0.111628	0.02	0.03	0.03	0.03	0.31	3.65697	0.17	0.22	0.306246	0.256724	0.030223	0.002054	0.306676	0.051595	0.328208	0.13	439.295	0.27	0.135726	0.12	452.673	0.24	0.0797038	0.18	0.431895	0.22	0.105127	0.04	0.06	0.11	0.08	0.19	3.58455	0.15	0.31	0.297195	0.249815
1635000	0.12	443.71	0.27	0.141265	0.1	457.223	0.2	0.0821311	0.32	0.445048	0.24	0.110517	0.06	0.03	0.04	0.06	0.28	3.65697	0.22	0.22	0.303199	0.256919	0.030261	0.002066	0.30683	0.051651	0.328111	0.11	443.71	0.28	0.13709	0.12	452.673	0.27	0.0805048	0.29	0.436235	0.24	0.104081	0.02	0.07	0.09	0.1	0.18	3.54889	0.19	0.33	0.306246	0.249118
1640000	0.13	448.169	0.22	0.139859	0.1	457.223	0.35	0.0829566	0.24	0.44062	0.23	0.109417	0	0	0.07	0.02	0.31	3.69372	0.22	0.33	0.300182	0.256355	0.030176	0.002059	0.306801	0.051852	0.328923	0.11	443.71	0.28	0.13709	0.11	457.223	0.27	0.0805048	0.38	0.44062	0.27	0.105127	0.03	0.06	0.03	0.02	0.2	3.73084	0.11	0.27	0.303199	0.248724
1645000	0.13	448.169	0.22	0.139859	0.1	461.818	0.35	0.0829566	0.25	0.436235	0.21	0.108329	0.03	0.01	0.07	0.02	0.23	3.62058	0.2	0.22	0.300182	0.255725	0.030091	0.002053	0.306731	0.051811	0.329053	0.12	448.169	0.28	0.13709	0.11	457.223	0.21	0.0797038	0.24	0.436235	0.19	0.104081	0.05	0.03	0.1	0	0.21	3.73084	0.13	0.25	0.303199	0.248675
1650000	0.11	452.673	0.23	0.138467	0.1	461.818	0.19	0.0821311	0.23	0.431895	0.32	0.109417	0.03	0.05	0.07	0.06	0.25	3.65697	0.12	0.23	0.297195	0.255503	0.030019	0.002047	0.306679	0.051697	0.328892	0.12	448.169	0.29	0.138467	0.11	457.223	0.21	0.0797038	0.23	0.431895	0.32	0.105127	0.07	0.02	0.12	0.05	0.23	3.62058	0.27	0.29	0.306246	0.248399
1655000	0.11	452.673	0.23	0.138467	0.15	466.459	0.19	0.0821311	0.35	0.436235	0.32	0.109417	0.02	0.04	0.07	0.01	0.28	3.62058	0.26	0.25	0.300182	0.255566	0.030151	0.002049	0.30689	0.051647	0.328637	0.06	452.673	0.29	0.138467	0.1	461.818	0.21	0.0797038	0.21	0.427597	0.21	0.104081	0.01	0.02	0.08	0.06	0.31	3.69372	0.15	0.17	0.303199	0.248854
1660000	0.11	452.673	0.29	0.139859	0.15	466.459	0.19	0.0821311	0.22	0.431895	0.26	0.110517	0.04	0.03	0.04	0.03	0.27	3.76834	0.27	0.28	0.306246	0.25556	0.030214	0.002053	0.307124	0.051758	0.328917	0.06	452.673	0.29	0.139859	0.1	461.818	0.16	0.0789107	0.22	0.423343	0.29	0.105127	0.04	0.04	0.1	0.04	0.23	3.65697	0.19	0.27	0.306246	0.249463
1665000	0.17	457.223	0.29	0.139859	0.15	471.147	0.17	0.0813139	0.24	0.427597	0.23	0.109417	0.05	0.04	0.09	0.05	0.3	3.96155	0.17	0.27	0.309324	0.256167	0.030281	0.002065	0.307153	0.051749	0.32902	0.12	457.223	0.29	0.139859	0.09	466.459	0.16	0.0789107	0.29	0.427597	0.21	0.104081	0.05	0.04	0.09	0.04	0.16	3.73084	0.17	0.32	0.309324	0.249503
1670000	0.17	457.223	0.31	0.141265	0.15	471.147	0.17	0.0813139	0.29	0.431895	0.2	0.108329	0	0.03	0.04	0	0.28	3.65697	0.18	0.26	0.312433	0.255897	0.030295	0.002062	0.307599	0.051985	0.329251	0.12	457.223	0.27	0.141265	0.09	466.459	0.15	0.0781256	0.29	0.431895	0.29	0.105127	0.03	0.01	0.13	0.06	0.25	3.65697	0.14	0.32	0.309324	0.249999
1675000	0.13	461.818	0.31	0.141265	0.21	475.882	0.26	0.0821311	0.26	0.436235	0.23	0.107251	0.07	0.03	0.07	0.08	0.25	3.62058	0.16	0.25	0.306246	0.256374	0.030429	0.002088	0.30779	0.052076	0.329292	0.18	461.818	0.27	0.141265	0.14	471.147	0.15	0.0781256	0.24	0.427597	0.3	0.106184	0.05	0.07	0.09	0.07	0.25	3.51358	0.12	0.2	0.306246	0.249762
1680000	0.13	461.818	0.24	0.139859	0.21	475.882	0.22	0.0813139	0.27	0.44062	0.25	0.106184	0.02	0.03	0.1	0.04	0.29	3.51358	0.12	0.28	0.303199	0.256931	0.030712	0.002121	0.30829	0.05237	0.329729	0.18	461.818	0.27	0.142684	0.14	471.147	0.34	0.0789107	0.23	0.423343	0.3	0.107251	0.01	0.03	0.07	0.07	0.22	3.51358	0.19	0.23	0.303199	0.249304
1685000	0.14	466.459	0.24	0.139859	0.11	480.665	0.22	0.0813139	0.27	0.445048	0.27	0.107251	0.02	0.04	0.07	0.08	0.38	3.62058	0.19	0.26	0.300182	0.257397	0.03069	0.002115	0.307893	0.052309	0.330037	0.18	466.459	0.27	0.142684	0.12	475.882	0.34	0.0789107	0.34	0.427597	0.24	0.106184	0.02	0.02	0.08	0.06	0.22	3.54889	0.2	0.28	0.306246	0.249582
1690000	0.14	466.459	0.24	0.139859	0.11	480.665	0.22	0.0805048	0.16	0.44062	0.34	0.108329	0.09	0.03	0.07	0.08	0.17	3.65697	0.21	0.17	0.303199	0.257269	0.030737	0.002119	0.308155	0.052415	0.330304	0.18	466.459	0.22	0.141265	0.12	475.882	0.24	0.0781256	0.3	0.431895	0.24	0.105127	0.07	0.06	0.05	0.05	0.31	3.47862	0.18	0.23	0.303199	0.250135
1695000	0.08	471.147	0.31	0.141265	0.11	480.665	0.22	0.0805048	0.24	0.436235	0.25	0.107251	0.08	0.05	0.05	0.06	0.32	3.80621	0.22	0.26	0.312433	0.257171	0.030823	0.002113	0.308653	0.052496	0.330271	0.16	471.147	0.22	0.141265	0.12	475.882	0.24	0.0781256	0.26	0.436235	0.24	0.105127	0.05	0	0.09	0.06	0.34	3.65697	0.12	0.23	0.303199	0.250234
1700000	0.08	471.147	0.31	0.141265	0.09	485.496	0.22	0.0805048	0.24	0.436235	0.23	0.106184	0.06	0.06	0.07	0.05	0.24	3.76834	0.29	0.26	0.315573	0.257154	0.030828	0.002114	0.308739	0.052588	0.330688	0.16	471.147	0.2	0.139859	0.15	480.665	0.3	0.0789107	0.25	0.431895	0.16	0.104081	0.07	0.01	0.09	0.04	0.22	3.80621	0.2	0.27	0.303199	0.249865
1705000	0.08	471.147	0.26	0.142684	0.09	485.496	0.33	0.0813139	0.27	0.44062	0.24	0.105127	0.03	0.01	0.05	0.04	0.26	3.62058	0.16	0.26	0.315573	0.257359	0.03095	0.002119	0.30914	0.052641	0.331007	0.14	475.882	0.2	0.139859	0.15	480.665	0.3	0.0789107	0.25	0.431895	0.22	0.103045	0.04	0.01	0.08	0.04	0.28	3.62058	0.15	0.23	0.297195	0.249663
1710000	0.12	475.882	0.26	0.142684	0.08	490.375	0.33	0.0813139	0.24	0.436235	0.23	0.104081	0.05	0.02	0.09	0.06	0.33	3.62058	0.1	0.22	0.306246	0.257781	0.03103	0.002127	0.309462	0.052666	0.330922	0.14	475.882	0.27	0.141265	0.1	485.496	0.3	0.0789107	0.27	0.436235	0.19	0.10202	0.03	0.04	0.02	0.05	0.23	3.40973	0.17	0.21	0.294238	0.249255
1715000	0.12	475.882	0.21	0.141265	0.08	490.375	0.24	0.0805048	0.3	0.44062	0.2	0.103045	0.08	0.06	0.07	0.06	0.23	3.58455	0.15	0.26	0.315573	0.257542	0.031023	0.002159	0.309602	0.052897	0.331442	0.17	480.665	0.27	0.141265	0.1	485.496	0.25	0.0781256	0.26	0.44062	0.27	0.103045	0.06	0.02	0.08	0.09	0.29	3.47862	0.19	0.31	0.297195	0.249299
1720000	0.14	480.665	0.21	0.141265	0.12	495.303	0.24	0.0805048	0.26	0.445048	0.28	0.104081	0	0.04	0.06	0.03	0.33	3.54889	0.14	0.26	0.318744	0.257228	0.030983	0.002152	0.309606	0.052897	0.33188	0.17	480.665	0.27	0.142684	0.15	490.375	0.25	0.0781256	0.28	0.445048	0.29	0.104081	0.09	0.03	0.07	0.07	0.26	3.444	0.25	0.33	0.300182	0.249292
1725000	0.14	480.665	0.27	0.142684	0.12	495.303	0.2	0.0797038	0.24	0.44062	0.21	0.103045	0.02	0.03	0.06	0.06	0.28	3.80621	0.19	0.21	0.309324	0.256833	0.030952	0.00216	0.310141	0.053053	0.332043	0.17	480.665	0.27	0.142684	0.15	490.375	0.31	0.0789107	0.21	0.44062	0.29	0.105127	0.02	0.04	0.05	0.04	0.32	3.54889	0.21	0.28	0.300182	0.249201
1730000	0.14	485.496	0.27	0.142684	0.12	495.303	0.2	0.0797038	0.31	0.445048	0.21	0.103045	0.04	0.03	0.06	0.06	0.29	3.51358	0.23	0.34	0.312433	0.256786	0.030947	0.002153	0.310202	0.053197	0.33279	0.1	485.496	0.27	0.142684	0.09	495.303	0.31	0.0789107	0.3	0.445048	0.32	0.106184	0.05	0.03	0.04	0.08	0.35	3.69372	0.19	0.24	0.291311	0.249736
1735000	0.14	485.496	0.27	0.142684	0.18	500.281	0.28	0.0805048	0.25	0.44062	0.26	0.104081	0.04	0.02	0.06	0.01	0.18	3.62058	0.19	0.27	0.315573	0.257139	0.030984	0.002147	0.310081	0.053131	0.332636	0.1	485.496	0.2	0.141265	0.09	495.303	0.31	0.0789107	0.22	0.44062	0.24	0.105127	0.06	0.03	0.04	0.05	0.24	3.444	0.1	0.24	0.294238	0.249909
1740000	0.19	490.375	0.23	0.141265	0.18	500.281	0.28	0.0805048	0.25	0.44062	0.29	0.105127	0.02	0.05	0.05	0.06	0.21	3.62058	0.19	0.25	0.306246	0.257182	0.031003	0.002141	0.310278	0.053057	0.332372	0.18	490.375	0.2	0.141265	0.1	500.281	0.34	0.0797038	0.21	0.436235	0.14	0.104081	0.09	0.03	0.08	0.05	0.26	3.37581	0.21	0.3	0.300182	0.249649
1745000	0.19	490.375	0.3	0.142684	0.16	505.309	0.17	0.0797038	0.28	0.445048	0.23	0.104081	0.01	0.02	0.04	0.03	0.22	3.51358	0.22	0.38	0.312433	0.25726	0.030969	0.002135	0.310024	0.052933	0.332084	0.18	490.375	0.26	0.142684	0.1	500.281	0.34	0.0797038	0.22	0.431895	0.14	0.104081	0.05	0.05	0.15	0.05	0.23	3.37581	0.19	0.29	0.303199	0.249019
1750000	0.17	495.303	0.3	0.142684	0.16	505.309	0.17	0.0797038	0.26	0.449521	0.26	0.105127	0.06	0.02	0.08	0.08	0.25	3.47862	0.19	0.26	0.315573	0.257416	0.030913	0.002129	0.309595	0.05291	0.332549	0.08	495.303	0.26	0.142684	0.11	505.309	0.31	0.0805048	0.25	0.427597	0.3	0.105127	0.03	0.04	0.06	0.06	0.24	3.40973	0.18	0.34	0.300182	0.249231
1755000	0.17	495.303	0.3	0.142684	0.09	510.387	0.17	0.0797038	0.23	0.445048	0.15	0.104081	0.01	0.02	0.08	0.05	0.3	3.62058	0.19	0.31	0.312433	0.257497	0.030959	0.002122	0.309695	0.052991	0.33268	0.08	495.303	0.25	0.141265	0.11	505.309	0.31	0.0805048	0.27	0.431895	0.25	0.104081	0.1	0.08	0.12	0.03	0.33	3.58455	0.25	0.25	0.291311	0.248787
1760000	0.17	495.303	0.28	0.144118	0.09	510.387	0.19	0.0789107	0.33	0.449521	0.3	0.105127	0.03	0.04	0.12	0.06	0.26	3.65697	0.15	0.27	0.309324	0.257272	0.030969	0.00212	0.310261	0.052967	0.332424	0.12	500.281	0.25	0.141265	0.08	510.387	0.24	0.0797038	0.27	0.436235	0.27	0.105127	0.02	0.05	0.08	0.05	0.24	3.54889	0.23	0.18	0.285542	0.248304
1765000	0.15	500.281	0.28	0.144118	0.09	510.387	0.19	0.0789107	0.2	0.445048	0.3	0.106184	0.01	0.06	0.09	0.04	0.28	3.73084	0.21	0.2	0.306246	0.256984	0.030904	0.002114	0.310358	0.053204	0.332997	0.12	500.281	0.23	0.139859	0.08	510.387	0.24	0.0797038	0.27	0.436235	0.26	0.106184	0.02	0.03	0.04	0.04	0.31	3.47862	0.18	0.23	0.288412	0.248677
1770000	0.15	500.281	0.22	0.142684	0.13	515.517	0.2	0.0781256	0.26	0.449521	0.32	0.107251	0.06	0.06	0.08	0.04	0.25	3.76834	0.19	0.28	0.309324	0.256793	0.030828	0.002115	0.310247	0.053108	0.333159	0.2	505.309	0.23	0.139859	0.09	515.517	0.3	0.0805048	0.29	0.445048	0.31	0.107251	0.04	0.03	0.04	0.1	0.26	3.40973	0.15	0.28	0.291311	0.248209
1775000	0.11	505.309	0.22	0.142684	0.13	515.517	0.2	0.0781256	0.4	0.454039	0.33	0.108329	0.06	0.03	0.14	0.04	0.27	3.73084	0.18	0.17	0.303199	0.256945	0.030842	0.002109	0.310063	0.053053	0.333621	0.2	505.309	0.25	0.138467	0.09	515.517	0.3	0.0805048	0.29	0.445048	0.25	0.106184	0.03	0.03	0.06	0.08	0.29	3.37581	0.16	0.25	0.288412	0.248492
1780000	0.11	505.309	0.27	0.144118	0.11	520.698	0.28	0.0789107	0.28	0.458602	0.28	0.109417	0.05	0.08	0.06	0.06	0.27	3.65697	0.16	0.27	0.312433	0.256796	0.030896	0.002109	0.310396	0.053042	0.333445	0.11	510.387	0.25	0.138467	0.11	520.698	0.24	0.0797038	0.28	0.449521	0.25	0.106184	0.07	0.03	0.03	0.02	0.19	3.47862	0.16	0.31	0.297195	0.247888
1785000	0.1	510.387	0.27	0.144118	0.11	520.698	0.28	0.0789107	0.23	0.454039	0.27	0.110517	0.06	0.04	0.04	0.04	0.21	3.444	0.17	0.17	0.303199	0.256143	0.030818	0.002103	0.31022	0.053134	0.334042	0.11	510.387	0.22	0.13709	0.11	520.698	0.24	0.0797038	0.13	0.445048	0.24	0.105127	0.04	0.03	0.03	0.05	0.2	3.47862	0.18	0.31	0.303199	0.247573
1790000	0.1	510.387	0.27	0.144118	0.18	525.931	0.23	0.0781256	0.21	0.449521	0.3	0.111628	0.07	0.02	0.07	0.03	0.32	3.65697	0.2	0.31	0.306246	0.255551	0.030732	0.002097	0.310036	0.053177	0.334173	0.12	515.517	0.22	0.13709	0.11	525.931	0.26	0.0805048	0.26	0.449521	0.19	0.104081	0.06	0.04	0.04	0.05	0.21	3.30896	0.2	0.24	0.300182	0.24769
1795000	0.1	510.387	0.19	0.142684	0.18	525.931	0.23	0.0781256	0.22	0.445048	0.3	0.111628	0.05	0.04	0.06	0.07	0.25	3.51358	0.15	0.28	0.306246	0.255585	0.030795	0.002095	0.310389	0.053076	0.333475	0.12	515.517	0.22	0.13709	0.11	525.931	0.26	0.0805048	0.27	0.449521	0.35	0.105127	0.07	0.03	0.09	0.05	0.22	3.444	0.16	0.3	0.297195	0.247867
1800000	0.19	515.517	0.19	0.142684	0.19	531.217	0.3	0.0789107	0.22	0.445048	0.22	0.110517	0.05	0.02	0.06	0.07	0.22	3.51358	0.21	0.32	0.309324	0.255794	0.030862	0.002089	0.310391	0.052999	0.333283	0.12	515.517	0.25	0.135726	0.08	531.217	0.27	0.0813139	0.28	0.454039	0.2	0.104081	0.03	0.06	0.07	0.03	0.32	3.444	0.24	0.23	0.297195	0.248223
1805000	0.19	515.517	0.41	0.144118	0.19	531.217	0.3	0.0789107	0.34	0.449521	0.22	0.109417	0.04	0.03	0.06	0.04	0.32	3.34222	0.27	0.29	0.306246	0.255494	0.030826	0.00209	0.311017	0.053105	0.333342	0.15	520.698	0.25	0.135726	0.08	531.217	0.27	0.0813139	0.28	0.454039	0.29	0.105127	0.03	0.03	0.04	0.02	0.26	3.62058	0.16	0.34	0.300182	0.248266
1810000	0.11	520.698	0.41	0.144118	0.13	536.556	0.3	0.0797038	0.32	0.454039	0.29	0.110517	0.04	0.03	0.06	0.09	0.32	3.40973	0.19	0.23	0.303199	0.255565	0.030895	0.002101	0.311511	0.053323	0.333443	0.15	520.698	0.27	0.13709	0.15	536.556	0.22	0.0805048	0.24	0.449521	0.29	0.106184	0.04	0.02	0.07	0.03	0.33	3.54889	0.16	0.23	0.303199	0.247799
1815000	0.11	520.698	0.24	0.142684	0.13	536.556	0.3	0.0797038	0.23	0.449521	0.23	0.109417	0.06	0.02	0.02	0.02	0.26	3.51358	0.17	0.29	0.303199	0.255253	0.030911	0.002111	0.311863	0.053493	0.333626	0.18	525.931	0.27	0.13709	0.15	536.556	0.22	0.0805048	0.28	0.454039	0.23	0.105127	0.06	0.03	0.09	0.08	0.28	3.58455	0.16	0.29	0.300182	0.248026
1820000	0.24	525.931	0.24	0.142684	0.12	541.948	0.3	0.0805048	0.25	0.445048	0.19	0.108329	0	0.02	0.04	0.01	0.25	3.34222	0.19	0.23	0.300182	0.254921	0.030827	0.002109	0.311987	0.053554	0.333721	0.18	525.931	0.28	0.138467	0.13	541.948	0.32	0.0813139	0.25	0.449521	0.2	0.104081	0.06	0.05	0.02	0.04	0.24	3.30896	0.14	0.29	0.300182	0.248242
1825000	0.24	525.931	0.28	0.144118	0.12	541.948	0.3	0.0805048	0.2	0.44062	0.16	0.107251	0.07	0.05	0.1	0.03	0.26	3.51358	0.19	0.21	0.291311	0.254984	0.030882	0.002143	0.312274	0.053778	0.334065	0.17	531.217	0.28	0.138467	0.13	541.948	0.32	0.0813139	0.23	0.445048	0.25	0.103045	0.07	0.06	0.04	0.05	0.3	3.444	0.16	0.27	0.309324	0.247974
1830000	0.17	531.217	0.28	0.144118	0.07	547.395	0.3	0.0805048	0.2	0.436235	0.31	0.108329	0.06	0.07	0.08	0.08	0.3	3.58455	0.2	0.23	0.285542	0.254334	0.030798	0.002137	0.312424	0.053806	0.334371	0.17	531.217	0.26	0.139859	0.18	547.395	0.34	0.0821311	0.38	0.449521	0.22	0.10202	0.07	0.02	0.09	0.05	0.21	3.40973	0.26	0.29	0.312433	0.248162
1835000	0.17	531.217	0.29	0.145567	0.07	547.395	0.29	0.0813139	0.33	0.44062	0.26	0.109417	0.05	0.04	0.08	0.13	0.27	3.47862	0.17	0.27	0.282701	0.25391	0.030709	0.002131	0.312478	0.053811	0.334448	0.1	536.556	0.26	0.139859	0.18	547.395	0.34	0.0821311	0.29	0.454039	0.26	0.103045	0.07	0.01	0.03	0.04	0.23	3.17922	0.18	0.28	0.315573	0.247996
1840000	0.18	536.556	0.29	0.145567	0.15	552.896	0.22	0.0805048	0.32	0.445048	0.23	0.108329	0.04	0.02	0.11	0.08	0.21	3.65697	0.19	0.27	0.285542	0.254496	0.030672	0.002125	0.312163	0.053785	0.334791	0.1	536.556	0.26	0.139859	0.15	552.896	0.34	0.0821311	0.25	0.449521	0.25	0.10202	0.03	0.04	0.07	0.06	0.21	3.37581	0.22	0.29	0.321948	0.248045
1845000	0.18	536.556	0.29	0.145567	0.15	552.896	0.22	0.0805048	0.26	0.449521	0.23	0.107251	0.03	0.02	0.07	0.06	0.15	3.58455	0.23	0.33	0.288412	0.254107	0.030624	0.002119	0.312099	0.053815	0.335318	0.11	541.948	0.22	0.138467	0.15	552.896	0.21	0.0813139	0.27	0.454039	0.18	0.101005	0.13	0.03	0.07	0.06	0.3	3.21117	0.26	0.31	0.318744	0.247822
1850000	0.18	541.948	0.3	0.14703	0.25	558.453	0.27	0.0813139	0.23	0.445048	0.22	0.106184	0	0	0.03	0.03	0.21	3.69372	0.2	0.27	0.288412	0.253877	0.030573	0.002113	0.311828	0.053743	0.335293	0.11	541.948	0.22	0.138467	0.15	558.453	0.21	0.0813139	0.22	0.449521	0.27	0.10202	0.01	0.03	0.08	0.05	0.25	3.27604	0.18	0.2	0.309324	0.247563
1855000	0.18	541.948	0.3	0.14703	0.25	558.453	0.27	0.0813139	0.18	0.44062	0.23	0.105127	0.05	0.05	0.08	0.11	0.37	3.58455	0.16	0.16	0.285542	0.25346	0.030504	0.002114	0.312056	0.053825	0.335496	0.11	541.948	0.27	0.139859	0.15	558.453	0.23	0.0805048	0.32	0.454039	0.35	0.103045	0.04	0.11	0.11	0.08	0.23	3.444	0.15	0.24	0.306246	0.247939
1860000	0.18	541.948	0.3	0.148507	0.25	558.453	0.22	0.0805048	0.26	0.445048	0.23	0.105127	0.04	0.03	0.11	0.04	0.24	3.47862	0.16	0.3	0.288412	0.253655	0.030652	0.002116	0.312245	0.053826	0.33535	0.19	547.395	0.27	0.139859	0.15	558.453	0.23	0.0805048	0.29	0.458602	0.31	0.104081	0.01	0.01	0.05	0.05	0.2	3.37581	0.19	0.27	0.312433	0.247826
1865000	0.13	547.395	0.3	0.148507	0.11	564.065	0.22	0.0805048	0.26	0.445048	0.16	0.104081	0.09	0.07	0.06	0.03	0.24	3.40973	0.18	0.22	0.279888	0.254194	0.030596	0.002113	0.311739	0.053713	0.335615	0.19	547.395	0.27	0.141265	0.12	564.065	0.21	0.0797038	0.29	0.458602	0.18	0.103045	0.07	0.03	0.06	0.06	0.23	3.444	0.23	0.24	0.318744	0.247777
1870000	0.13	547.395	0.27	0.15	0.11	564.065	0.21	0.0797038	0.28	0.454039	0.26	0.105127	0.07	0.05	0.08	0.03	0.21	3.47862	0.19	0.24	0.277103	0.254398	0.030555	0.002114	0.311332	0.053621	0.33597	0.14	552.896	0.27	0.141265	0.12	564.065	0.21	0.0797038	0.3	0.463211	0.24	0.10202	0.03	0.03	0.1	0.07	0.28	3.51358	0.16	0.25	0.318744	0.248261
1875000	0.13	552.896	0.23	0.148507	0.13	569.734	0.21	0.0797038	0.28	0.454039	0.29	0.106184	0.05	0.07	0.07	0.04	0.25	3.444	0.13	0.24	0.279888	0.254544	0.030586	0.002118	0.311284	0.053718	0.336187	0.14	552.896	0.24	0.139859	0.16	569.734	0.25	0.0789107	0.24	0.458602	0.22	0.101005	0.09	0.02	0.14	0.05	0.25	3.40973	0.16	0.18	0.315573	0.248866
1880000	0.13	552.896	0.23	0.148507	0.13	569.734	0.21	0.0797038	0.3	0.458602	0.22	0.105127	0.04	0.04	0.06	0.04	0.26	3.76834	0.25	0.25	0.279888	0.254628	0.030599	0.002113	0.311466	0.053572	0.335484	0.15	558.453	0.24	0.139859	0.16	569.734	0.25	0.0789107	0.27	0.463211	0.28	0.10202	0.04	0.01	0.09	0.06	0.27	3.37581	0.2	0.23	0.306246	0.248807
1885000	0.18	558.453	0.23	0.148507	0.12	575.46	0.29	0.0805048	0.22	0.454039	0.3	0.106184	0.04	0.08	0.07	0.05	0.27	3.65697	0.21	0.3	0.288412	0.254538	0.030666	0.002187	0.311896	0.053893	0.335728	0.15	558.453	0.33	0.141265	0.15	575.46	0.36	0.0797038	0.25	0.458602	0.2	0.101005	0.04	0.04	0.05	0.03	0.23	3.54889	0.14	0.2	0.303199	0.248645
1890000	0.18	558.453	0.16	0.14703	0.12	575.46	0.29	0.0805048	0.23	0.449521	0.17	0.105127	0.01	0	0.08	0.04	0.35	3.444	0.21	0.3	0.285542	0.254562	0.030685	0.002187	0.312017	0.054089	0.336075	0.15	558.453	0.33	0.141265	0.15	575.46	0.36	0.0797038	0.33	0.463211	0.17	0.1	0.04	0.04	0.14	0.06	0.29	3.40973	0.14	0.23	0.306246	0.248451
1895000	0.21	564.065	0.16	0.14703	0.12	575.46	0.29	0.0805048	0.26	0.454039	0.23	0.104081	0.07	0.02	0.09	0.06	0.25	3.47862	0.19	0.24	0.285542	0.254168	0.030636	0.002182	0.312259	0.053984	0.335691	0.14	564.065	0.23	0.139859	0.15	575.46	0.25	0.0789107	0.26	0.467866	0.28	0.101005	0.03	0.06	0.1	0.03	0.36	3.444	0.23	0.35	0.315573	0.248009
1900000	0.21	564.065	0.23	0.145567	0.12	581.244	0.21	0.0797038	0.32	0.458602	0.27	0.105127	0.04	0.05	0.05	0.06	0.27	3.65697	0.17	0.23	0.288412	0.254306	0.030702	0.002179	0.312187	0.0539	0.335749	0.14	564.065	0.23	0.139859	0.15	581.244	0.25	0.0789107	0.27	0.472568	0.25	0.1	0.06	0.05	0.07	0.05	0.22	3.37581	0.17	0.28	0.321948	0.247451
1905000	0.21	564.065	0.23	0.145567	0.08	587.085	0.21	0.0797038	0.21	0.454039	0.27	0.106184	0.06	0.03	0.13	0.09	0.35	3.444	0.18	0.34	0.291311	0.254262	0.030669	0.002183	0.312349	0.054041	0.336202	0.19	569.734	0.28	0.141265	0.15	581.244	0.19	0.0781256	0.21	0.467866	0.25	0.1	0.07	0.03	0.03	0.06	0.34	3.34222	0.17	0.29	0.318744	0.247523
1910000	0.17	569.734	0.32	0.14703	0.08	587.085	0.26	0.0805048	0.26	0.458602	0.33	0.107251	0.04	0.06	0.08	0.05	0.25	3.47862	0.15	0.24	0.288412	0.254048	0.030606	0.00218	0.312485	0.05416	0.336463	0.19	569.734	0.28	0.141265	0.11	587.085	0.19	0.0781256	0.23	0.463211	0.3	0.101005	0.03	0	0.04	0.11	0.27	3.30896	0.27	0.23	0.309324	0.247314
1915000	0.17	569.734	0.32	0.14703	0.1	592.986	0.26	0.0805048	0.22	0.454039	0.31	0.108329	0.07	0.03	0.11	0.07	0.24	3.444	0.13	0.26	0.291311	0.254371	0.030699	0.002187	0.312556	0.054211	0.336351	0.14	575.46	0.25	0.139859	0.11	587.085	0.28	0.0789107	0.27	0.467866	0.27	0.10202	0.04	0.01	0.06	0.04	0.23	3.21117	0.18	0.19	0.303199	0.246845
1920000	0.17	575.46	0.18	0.145567	0.1	592.986	0.24	0.0797038	0.25	0.449521	0.16	0.107251	0.02	0.04	0.07	0.06	0.31	3.444	0.17	0.23	0.282701	0.254189	0.03063	0.00219	0.312459	0.054254	0.336703	0.14	575.46	0.25	0.139859	0.14	592.986	0.28	0.0789107	0.22	0.463211	0.24	0.101005	0.06	0.01	0.04	0.02	0.25	3.17922	0.17	0.24	0.300182	0.246722
1925000	0.17	575.46	0.18	0.145567	0.11	598.945	0.24	0.0797038	0.34	0.454039	0.3	0.108329	0.03	0.03	0.03	0.03	0.19	3.54889	0.22	0.25	0.282701	0.254182	0.030724	0.002191	0.312851	0.054392	0.33676	0.14	575.46	0.21	0.138467	0.14	592.986	0.22	0.0781256	0.29	0.467866	0.28	0.10202	0.01	0.04	0.06	0.07	0.23	3.30896	0.17	0.27	0.300182	0.247045
1930000	0.15	581.244	0.2	0.144118	0.11	598.945	0.32	0.0805048	0.27	0.458602	0.28	0.109417	0.05	0.03	0.08	0.01	0.3	3.34222	0.16	0.32	0.279888	0.254357	0.030783	0.002185	0.312901	0.054266	0.336179	0.14	581.244	0.21	0.138467	0.14	592.986	0.22	0.0781256	0.29	0.467866	0.25	0.101005	0.05	0	0.06	0.04	0.31	3.47862	0.12	0.28	0.300182	0.247025
1935000	0.15	581.244	0.2	0.144118	0.14	604.965	0.32	0.0805048	0.28	0.463211	0.28	0.109417	0.02	0.01	0.06	0.02	0.28	3.40973	0.19	0.26	0.288412	0.254448	0.030766	0.00218	0.312708	0.054195	0.336188	0.14	581.244	0.24	0.13709	0.13	598.945	0.22	0.0781256	0.17	0.463211	0.32	0.10202	0.03	0.04	0.04	0.02	0.21	3.27604	0.15	0.29	0.306246	0.246788
1940000	0.22	587.085	0.22	0.142684	0.14	604.965	0.29	0.0813139	0.28	0.463211	0.24	0.109417	0.04	0.04	0.04	0.04	0.21	3.444	0.19	0.24	0.285542	0.25413	0.030697	0.002174	0.312719	0.054123	0.336084	0.23	587.085	0.24	0.13709	0.13	598.945	0.3	0.0789107	0.21	0.458602	0.21	0.101005	0.04	0.03	0.08	0.02	0.26	3.444	0.13	0.27	0.303199	0.246277
1945000	0.22	587.085	0.22	0.142684	0.14	604.965	0.29	0.0813139	0.2	0.458602	0.25	0.108329	0.03	0.02	0.01	0.02	0.22	3.37581	0.16	0.25	0.282701	0.253885	0.030654	0.002169	0.312901	0.054031	0.335659	0.23	587.085	0.3	0.138467	0.15	604.965	0.3	0.0789107	0.26	0.463211	0.26	0.10202	0.04	0.02	0.07	0.05	0.31	3.54889	0.1	0.27	0.306246	0.246275
1950000	0.15	592.986	0.22	0.142684	0.14	611.045	0.29	0.0813139	0.23	0.454039	0.25	0.108329	0.06	0.01	0.06	0.02	0.28	3.24344	0.22	0.24	0.279888	0.253307	0.030582	0.002166	0.313105	0.054174	0.335801	0.2	592.986	0.3	0.138467	0.15	604.965	0.27	0.0797038	0.2	0.458602	0.29	0.103045	0.05	0.03	0.05	0.04	0.23	3.37581	0.17	0.32	0.312433	0.246275
1955000	0.15	592.986	0.22	0.141265	0.14	611.045	0.29	0.0821311	0.3	0.458602	0.31	0.109417	0.05	0.03	0.1	0.04	0.28	3.40973	0.17	0.29	0.282701	0.253291	0.03055	0.002161	0.313075	0.054203	0.335726	0.2	592.986	0.24	0.13709	0.11	611.045	0.27	0.0797038	0.21	0.454039	0.32	0.104081	0.05	0.01	0.06	0.05	0.28	3.40973	0.23	0.27	0.315573	0.246231
1960000	0.16	598.945	0.22	0.141265	0.14	617.186	0.29	0.0821311	0.3	0.463211	0.34	0.110517	0.03	0.07	0.11	0.03	0.2	3.47862	0.22	0.42	0.288412	0.253688	0.030553	0.002155	0.312814	0.054084	0.335514	0.2	592.986	0.24	0.13709	0.11	611.045	0.3	0.0805048	0.3	0.458602	0.32	0.105127	0.07	0.07	0.11	0.04	0.27	3.47862	0.23	0.25	0.306246	0.245925
1965000	0.16	598.945	0.26	0.142684	0.14	617.186	0.27	0.0829566	0.3	0.467866	0.22	0.109417	0.04	0.03	0.1	0.05	0.27	3.58455	0.27	0.23	0.285542	0.25411	0.030849	0.002177	0.313301	0.054131	0.335302	0.15	598.945	0.24	0.13709	0.13	617.186	0.3	0.0805048	0.33	0.463211	0.32	0.105127	0.05	0.04	0.07	0.07	0.23	3.40973	0.18	0.21	0.309324	0.246062
1970000	0.16	598.945	0.26	0.142684	0.17	623.389	0.27	0.0829566	0.31	0.472568	0.25	0.108329	0.1	0.04	0.11	0.04	0.2	3.58455	0.19	0.25	0.282701	0.253898	0.030933	0.002187	0.313713	0.054309	0.335387	0.15	598.945	0.2	0.135726	0.13	617.186	0.3	0.0805048	0.28	0.467866	0.28	0.106184	0.05	0.03	0.06	0.06	0.28	3.62058	0.23	0.24	0.309324	0.24628
1975000	0.12	604.965	0.26	0.144118	0.17	623.389	0.32	0.0837903	0.18	0.467866	0.3	0.109417	0.05	0.02	0.05	0.07	0.32	3.62058	0.21	0.26	0.279888	0.253967	0.030932	0.002185	0.313965	0.054339	0.335378	0.17	604.965	0.2	0.135726	0.11	623.389	0.24	0.0797038	0.27	0.472568	0.24	0.105127	0.01	0.02	0.09	0.09	0.23	3.444	0.12	0.25	0.306246	0.246064
1980000	0.12	604.965	0.26	0.144118	0.23	629.654	0.32	0.0837903	0.29	0.472568	0.19	0.108329	0	0.02	0.07	0.01	0.24	3.47862	0.23	0.24	0.277103	0.253985	0.03097	0.002182	0.314037	0.054262	0.335213	0.17	611.045	0.31	0.13709	0.11	623.389	0.24	0.0797038	0.25	0.467866	0.26	0.106184	0.04	0.06	0.09	0.05	0.25	3.27604	0.25	0.23	0.303199	0.246004
1985000	0.15	611.045	0.27	0.145567	0.23	629.654	0.21	0.0829566	0.19	0.467866	0.3	0.109417	0.05	0.01	0.02	0.01	0.26	3.444	0.16	0.37	0.282701	0.253816	0.030928	0.002177	0.314075	0.054162	0.335043	0.17	611.045	0.32	0.138467	0.2	629.654	0.15	0.0789107	0.25	0.467866	0.18	0.105127	0.05	0.01	0.01	0.02	0.2	3.40973	0.12	0.29	0.300182	0.245536
1990000	0.15	611.045	0.27	0.145567	0.1	635.982	0.21	0.0829566	0.28	0.472568	0.3	0.109417	0	0.02	0.07	0.02	0.27	3.37581	0.18	0.18	0.279888	0.253709	0.030864	0.002172	0.313943	0.05413	0.335155	0.17	611.045	0.32	0.138467	0.2	629.654	0.15	0.0789107	0.27	0.472568	0.3	0.106184	0.04	0.02	0.06	0.06	0.23	3.444	0.16	0.31	0.300182	0.245041
1995000	0.24	617.186	0.17	0.144118	0.1	635.982	0.18	0.0821311	0.18	0.467866	0.29	0.110517	0.01	0.02	0.05	0.05	0.25	3.40973	0.24	0.29	0.282701	0.253734	0.031005	0.002293	0.314199	0.054265	0.335414	0.12	617.186	0.32	0.138467	0.16	635.982	0.15	0.0781256	0.21	0.467866	0.25	0.105127	0.03	0	0.02	0.03	0.24	3.51358	0.27	0.21	0.291311	0.245163
2000000	0.24	617.186	0.17	0.144118	0.2	642.374	0.18	0.0821311	0.24	0.463211	0.31	0.111628	0.05	0.03	0.05	0.05	0.32	3.65697	0.15	0.28	0.285542	0.253189	0.03098	0.002287	0.314628	0.054162	0.335049	0.12	617.186	0.23	0.13709	0.16	635.982	0.15	0.0781256	0.24	0.463211	0.25	0.105127	0.05	0.04	0.04	0.02	0.2	3.444	0.21	0.24	0.294238	0.245404
2005000	0.22	623.389	0.26	0.145567	0.2	642.374	0.18	0.0821311	0.2	0.458602	0.24	0.110517	0.02	0.02	0.06	0.04	0.24	3.51358	0.15	0.33	0.288412	0.253372	0.030909	0.002281	0.314189	0.054115	0.335293	0.2	623.389	0.23	0.13709	0.2	642.374	0.3	0.0789107	0.21	0.458602	0.21	0.104081	0.03	0.05	0.07	0.04	0.26	3.40973	0.14	0.27	0.297195	0.244871
2010000	0.22	623.389	0.26	0.145567	0.2	642.374	0.2	0.0813139	0.2	0.458602	0.23	0.109417	0.06	0.02	0.06	0.06	0.26	3.51358	0.24	0.24	0.288412	0.253377	0.030889	0.002275	0.314066	0.054109	0.33541	0.2	623.389	0.21	0.135726	0.2	642.374	0.3	0.0789107	0.32	0.463211	0.24	0.103045	0.03	0.02	0.05	0.05	0.26	3.73084	0.16	0.21	0.297195	0.245211
2015000	0.2	629.654	0.3	0.14703	0.1	648.83	0.2	0.0813139	0.29	0.463211	0.22	0.108329	0.05	0.07	0.08	0.02	0.29	3.51358	0.16	0.26	0.291311	0.253161	0.030831	0.00227	0.313793	0.054082	0.335937	0.25	629.654	0.21	0.135726	0.22	648.83	0.24	0.0781256	0.26	0.467866	0.27	0.104081	0.03	0.02	0.04	0.06	0.2	3.80621	0.19	0.24	0.294238	0.245026
2020000	0.2	629.654	0.3	0.14703	0.1	648.83	0.25	0.0805048	0.18	0.458602	0.25	0.107251	0.08	0.07	0.07	0.07	0.26	3.51358	0.15	0.21	0.294238	0.25314	0.030817	0.002291	0.313489	0.054035	0.335965	0.25	629.654	0.29	0.13709	0.22	648.83	0.24	0.0781256	0.19	0.463211	0.33	0.105127	0.02	0.04	0.06	0.08	0.1	3.62058	0.12	0.26	0.303199	0.245333
2025000	0.2	629.654	0.31	0.148507	0.19	655.351	0.25	0.0805048	0.29	0.463211	0.24	0.106184	0.05	0.02	0.08	0.06	0.26	3.444	0.18	0.32	0.297195	0.253288	0.030888	0.002303	0.313519	0.054058	0.336108	0.2	635.982	0.29	0.13709	0.17	655.351	0.27	0.0789107	0.21	0.458602	0.23	0.104081	0.05	0.02	0.1	0.02	0.24	3.47862	0.14	0.2	0.306246	0.245253
2030000	0.14	635.982	0.31	0.148507	0.19	655.351	0.25	0.0805048	0.16	0.458602	0.29	0.107251	0.05	0.02	0.11	0.05	0.23	3.40973	0.22	0.2	0.294238	0.25357	0.030825	0.002297	0.31301	0.053953	0.336494	0.2	635.982	0.27	0.138467	0.17	655.351	0.27	0.0789107	0.27	0.463211	0.31	0.105127	0.04	0.03	0.08	0.01	0.32	3.444	0.15	0.3	0.312433	0.244978
2035000	0.14	635.982	0.25	0.14703	0.17	661.937	0.22	0.0797038	0.22	0.454039	0.25	0.106184	0.06	0.01	0.09	0	0.27	3.54889	0.25	0.26	0.297195	0.253994	0.030977	0.00231	0.313064	0.053944	0.336727	0.2	635.982	0.27	0.138467	0.14	661.937	0.27	0.0789107	0.23	0.458602	0.27	0.106184	0.05	0.02	0.06	0.02	0.21	3.27604	0.17	0.2	0.303199	0.245266
2040000	0.22	642.374	0.25	0.14703	0.17	661.937	0.22	0.0797038	0.24	0.449521	0.3	0.107251	0.03	0.08	0.12	0.07	0.22	3.47862	0.15	0.2	0.291311	0.253855	0.030903	0.002304	0.312704	0.05395	0.337321	0.24	642.374	0.29	0.139859	0.14	661.937	0.17	0.0781256	0.26	0.463211	0.29	0.107251	0.02	0.03	0.08	0.05	0.23	3.27604	0.18	0.19	0.306246	0.245069
2045000	0.22	642.374	0.25	0.14703	0.17	668.589	0.28	0.0805048	0.23	0.445048	0.24	0.106184	0.05	0.03	0.04	0.05	0.21	3.37581	0.2	0.25	0.282701	0.253534	0.030844	0.002298	0.312621	0.054124	0.337909	0.24	642.374	0.29	0.139859	0.14	661.937	0.17	0.0781256	0.24	0.458602	0.36	0.108329	0.07	0.02	0.07	0.05	0.26	3.444	0.18	0.23	0.303199	0.244635
2050000	0.18	648.83	0.24	0.145567	0.17	668.589	0.28	0.0805048	0.26	0.449521	0.19	0.105127	0.1	0.03	0.05	0.03	0.29	3.73084	0.17	0.29	0.285542	0.253171	0.030826	0.002292	0.312786	0.054328	0.338274	0.21	648.83	0.27	0.141265	0.23	668.589	0.29	0.0789107	0.28	0.463211	0.23	0.107251	0.05	0.04	0.04	0.05	0.26	3.54889	0.19	0.21	0.297195	0.244778
2055000	0.18	648.83	0.24	0.145567	0.14	675.309	0.28	0.0813139	0.28	0.454039	0.27	0.106184	0.05	0.03	0.1	0.05	0.31	3.65697	0.24	0.21	0.285542	0.252967	0.030797	0.002287	0.312954	0.054429	0.33866	0.21	648.83	0.27	0.141265	0.23	668.589	0.29	0.0789107	0.25	0.458602	0.27	0.108329	0.01	0.05	0.03	0.05	0.32	3.40973	0.17	0.25	0.285542	0.244951
2060000	0.13	655.351	0.27	0.14703	0.14	675.309	0.28	0.0813139	0.22	0.449521	0.24	0.105127	0.02	0.04	0.13	0.08	0.2	3.58455	0.23	0.29	0.288412	0.253429	0.030904	0.002337	0.313127	0.05469	0.339137	0.14	655.351	0.25	0.139859	0.18	675.309	0.33	0.0797038	0.25	0.458602	0.25	0.107251	0.02	0.02	0.04	0.03	0.28	3.47862	0.2	0.34	0.291311	0.244691
2065000	0.13	655.351	0.27	0.14703	0.22	682.096	0.2	0.0805048	0.24	0.445048	0.24	0.105127	0.01	0.04	0.11	0.06	0.25	3.47862	0.17	0.23	0.291311	0.253604	0.030935	0.002333	0.313101	0.054673	0.339323	0.14	655.351	0.25	0.139859	0.18	675.309	0.33	0.0797038	0.23	0.454039	0.29	0.108329	0.01	0.03	0.05	0.08	0.22	3.37581	0.21	0.27	0.300182	0.244946
2070000	0.21	661.937	0.21	0.145567	0.22	682.096	0.2	0.0805048	0.26	0.449521	0.3	0.106184	0.08	0.02	0.02	0.07	0.26	3.47862	0.18	0.22	0.288412	0.25401	0.030924	0.002336	0.312935	0.054696	0.339501	0.24	661.937	0.25	0.139859	0.11	682.096	0.33	0.0797038	0.36	0.458602	0.29	0.108329	0	0.06	0.06	0.06	0.32	3.27604	0.17	0.15	0.297195	0.245106
2075000	0.21	661.937	0.21	0.145567	0.22	682.096	0.29	0.0813139	0.2	0.445048	0.17	0.105127	0.05	0.02	0.06	0.09	0.22	3.30896	0.17	0.27	0.285542	0.25402	0.03087	0.002331	0.312627	0.054588	0.339377	0.24	661.937	0.24	0.138467	0.11	682.096	0.29	0.0805048	0.18	0.454039	0.26	0.109417	0.05	0.03	0.05	0.02	0.27	3.17922	0.22	0.31	0.300182	0.245
2080000	0.21	661.937	0.22	0.144118	0.2	688.951	0.29	0.0813139	0.32	0.449521	0.28	0.106184	0.06	0.04	0.06	0.03	0.34	3.54889	0.24	0.25	0.279888	0.254039	0.030846	0.002325	0.312562	0.05447	0.338928	0.23	668.589	0.24	0.138467	0.18	688.951	0.29	0.0805048	0.18	0.449521	0.21	0.108329	0	0.04	0.07	0.04	0.31	3.58455	0.19	0.22	0.294238	0.245126
2085000	0.17	668.589	0.22	0.144118	0.2	688.951	0.29	0.0813139	0.31	0.454039	0.22	0.105127	0.07	0.03	0.11	0.09	0.26	3.47862	0.17	0.3	0.288412	0.254078	0.030924	0.002319	0.312678	0.05434	0.338144	0.23	668.589	0.2	0.13709	0.18	688.951	0.24	0.0797038	0.23	0.445048	0.16	0.107251	0.05	0.03	0.02	0.05	0.29	3.62058	0.17	0.28	0.291311	0.24503
2090000	0.17	668.589	0.22	0.142684	0.18	695.875	0.23	0.0805048	0.29	0.458602	0.2	0.104081	0.06	0.07	0.08	0.05	0.25	3.40973	0.16	0.18	0.288412	0.254178	0.030868	0.002314	0.312403	0.054298	0.3385	0.23	675.309	0.2	0.13709	0.18	688.951	0.24	0.0797038	0.25	0.44062	0.21	0.106184	0.03	0.03	0.04	0.03	0.31	3.54889	0.11	0.26	0.294238	0.244739
2095000	0.11	675.309	0.22	0.142684	0.18	695.875	0.23	0.0805048	0.25	0.454039	0.2	0.103045	0.07	0.04	0.06	0.07	0.26	3.62058	0.2	0.21	0.291311	0.254405	0.030946	0.002314	0.312567	0.054209	0.338127	0.23	675.309	0.23	0.135726	0.2	695.875	0.32	0.0805048	0.28	0.445048	0.21	0.106184	0.02	0.03	0.09	0.04	0.23	3.444	0.17	0.28	0.300182	0.24491
2100000	0.11	675.309	0.29	0.144118	0.13	702.869	0.25	0.0797038	0.29	0.458602	0.35	0.104081	0.01	0.01	0.08	0.05	0.17	3.444	0.23	0.26	0.294238	0.254218	0.030876	0.002309	0.312347	0.054193	0.338489	0.2	682.096	0.23	0.135726	0.2	695.875	0.32	0.0805048	0.23	0.44062	0.29	0.107251	0.02	0.02	0.05	0.04	0.25	3.37581	0.21	0.23	0.303199	0.245019
2105000	0.13	682.096	0.29	0.144118	0.13	702.869	0.25	0.0797038	0.25	0.454039	0.22	0.103045	0.05	0.02	0.04	0.06	0.34	3.27604	0.16	0.26	0.294238	0.253767	0.030823	0.002306	0.312226	0.054133	0.338464	0.2	682.096	0.37	0.13709	0.13	702.869	0.25	0.0797038	0.3	0.445048	0.3	0.108329	0.05	0.01	0.05	0.07	0.25	3.40973	0.22	0.29	0.306246	0.245048
2110000	0.13	682.096	0.25	0.142684	0.18	709.933	0.3	0.0805048	0.26	0.458602	0.28	0.104081	0.06	0.02	0.05	0.07	0.22	3.47862	0.14	0.25	0.291311	0.25337	0.030749	0.002301	0.311761	0.054015	0.338507	0.34	675.309	0.29	0.138467	0.13	702.869	0.25	0.0797038	0.31	0.449521	0.29	0.109417	0.08	0.02	0.06	0.07	0.23	3.30896	0.15	0.2	0.306246	0.244855
2115000	0.19	688.951	0.25	0.142684	0.18	709.933	0.3	0.0805048	0.27	0.463211	0.3	0.105127	0.1	0.04	0.12	0.09	0.24	3.30896	0.19	0.24	0.294238	0.253418	0.030837	0.002312	0.312037	0.054181	0.338621	0.34	675.309	0.29	0.138467	0.13	709.933	0.25	0.0797038	0.31	0.449521	0.23	0.108329	0.03	0.04	0.05	0.04	0.27	3.27604	0.17	0.32	0.309324	0.245383
2120000	0.19	688.951	0.2	0.141265	0.17	717.068	0.3	0.0805048	0.27	0.463211	0.22	0.104081	0.03	0.01	0.14	0.06	0.28	3.27604	0.18	0.3	0.294238	0.253194	0.030861	0.002318	0.312367	0.05433	0.338926	0.34	675.309	0.29	0.138467	0.13	709.933	0.24	0.0789107	0.22	0.445048	0.18	0.107251	0.08	0.01	0.05	0.04	0.19	3.27604	0.19	0.22	0.312433	0.245255
2125000	0.19	688.951	0.2	0.141265	0.17	717.068	0.24	0.0797038	0.33	0.467866	0.28	0.105127	0.07	0.01	0.07	0.01	0.29	3.27604	0.18	0.21	0.291311	0.253343	0.030875	0.002313	0.312433	0.054269	0.339019	0.17	682.096	0.29	0.139859	0.21	717.068	0.24	0.0789107	0.27	0.449521	0.27	0.108329	0.03	0	0.08	0.05	0.31	3.47862	0.13	0.29	0.315573	0.244826
2130000	0.25	695.875	0.23	0.139859	0.12	724.274	0.24	0.0797038	0.19	0.463211	0.26	0.106184	0.03	0.01	0.07	0.01	0.25	3.34222	0.14	0.25	0.294238	0.253327	0.03098	0.002307	0.312882	0.054157	0.338489	0.17	682.096	0.29	0.139859	0.21	717.068	0.32	0.0797038	0.27	0.454039	0.27	0.109417	0.05	0.03	0.09	0.03	0.24	3.444	0.24	0.28	0.325184	0.244666
2135000	0.25	695.875	0.23	0.139859	0.12	724.274	0.25	0.0789107	0.28	0.467866	0.3	0.107251	0.02	0.02	0.05	0.07	0.21	3.37581	0.27	0.29	0.303199	0.253551	0.030966	0.002301	0.312637	0.054082	0.338734	0.21	688.951	0.23	0.138467	0.27	709.933	0.32	0.0797038	0.27	0.458602	0.23	0.108329	0.04	0.03	0.03	0.06	0.33	3.62058	0.15	0.25	0.321948	0.244551
2140000	0.16	702.869	0.28	0.141265	0.12	724.274	0.25	0.0789107	0.31	0.472568	0.29	0.108329	0.03	0.05	0.08	0.03	0.33	3.27604	0.16	0.24	0.303199	0.253948	0.031259	0.002321	0.31295	0.054121	0.33869	0.21	688.951	0.23	0.138467	0.27	709.933	0.31	0.0805048	0.32	0.463211	0.24	0.107251	0.04	0.01	0.08	0.05	0.26	3.51358	0.18	0.21	0.315573	0.244487
2145000	0.16	702.869	0.28	0.141265	0.23	731.553	0.35	0.0797038	0.27	0.477318	0.29	0.108329	0.05	0.07	0.05	0.05	0.31	3.444	0.17	0.21	0.300182	0.253596	0.031229	0.002344	0.313282	0.054353	0.338875	0.17	695.875	0.32	0.139859	0.23	717.068	0.31	0.0805048	0.18	0.458602	0.24	0.107251	0.06	0.05	0.07	0.04	0.3	3.65697	0.15	0.25	0.306246	0.244604
2150000	0.21	709.933	0.28	0.141265	0.23	731.553	0.35	0.0797038	0.2	0.472568	0.23	0.107251	0.06	0	0.03	0.05	0.32	3.47862	0.2	0.27	0.297195	0.253906	0.031237	0.002342	0.312969	0.054225	0.338686	0.17	695.875	0.32	0.139859	0.23	717.068	0.31	0.0805048	0.25	0.454039	0.22	0.106184	0.02	0.02	0.03	0.06	0.25	3.76834	0.17	0.25	0.303199	0.244588
2155000	0.21	709.933	0.2	0.139859	0.22	738.906	0.28	0.0805048	0.2	0.467866	0.24	0.106184	0.06	0.05	0.04	0.02	0.16	3.62058	0.19	0.28	0.306246	0.253762	0.031251	0.002339	0.312855	0.054137	0.338649	0.28	688.951	0.36	0.141265	0.24	724.274	0.25	0.0797038	0.24	0.449521	0.21	0.105127	0.03	0.01	0.02	0.03	0.23	3.69372	0.18	0.22	0.300182	0.244709
2160000	0.2	717.068	0.2	0.139859	0.22	738.906	0.28	0.0805048	0.24	0.463211	0.26	0.107251	0.02	0.03	0.07	0.01	0.21	3.62058	0.26	0.25	0.303199	0.253731	0.031195	0.002334	0.312895	0.054073	0.33867	0.28	688.951	0.36	0.141265	0.24	724.274	0.25	0.0797038	0.24	0.449521	0.22	0.104081	0.04	0.05	0.01	0.07	0.22	3.51358	0.2	0.15	0.300182	0.244639
2165000	0.2	717.068	0.26	0.141265	0.19	746.332	0.27	0.0813139	0.2	0.458602	0.24	0.106184	0.05	0.06	0.05	0.04	0.25	3.58455	0.21	0.27	0.312433	0.253653	0.031172	0.002328	0.312936	0.054083	0.338918	0.27	682.096	0.36	0.141265	0.12	731.553	0.26	0.0805048	0.22	0.44062	0.21	0.103045	0.06	0.01	0.08	0.04	0.23	3.444	0.19	0.24	0.303199	0.244537
2170000	0.23	724.274	0.26	0.141265	0.19	746.332	0.27	0.0813139	0.33	0.463211	0.29	0.107251	0.04	0.03	0.09	0.02	0.29	3.51358	0.27	0.28	0.312433	0.253894	0.031269	0.002331	0.312903	0.054035	0.338959	0.27	682.096	0.26	0.142684	0.12	731.553	0.26	0.0805048	0.22	0.44062	0.22	0.10202	0.02	0.02	0.06	0.01	0.29	3.47862	0.13	0.19	0.300182	0.244663
2175000	0.23	724.274	0.19	0.139859	0.19	746.332	0.36	0.0821311	0.27	0.467866	0.23	0.106184	0.04	0.02	0.1	0.07	0.24	3.51358	0.22	0.29	0.315573	0.254118	0.031321	0.002329	0.312896	0.053955	0.338941	0.27	682.096	0.26	0.142684	0.18	738.906	0.24	0.0797038	0.17	0.436235	0.19	0.101005	0.01	0.05	0.06	0	0.21	3.54889	0.16	0.18	0.291311	0.244534
2180000	0.16	731.553	0.19	0.139859	0.14	753.832	0.36	0.0821311	0.22	0.463211	0.28	0.107251	0.01	0.02	0.06	0.06	0.28	3.51358	0.09	0.24	0.312433	0.254514	0.031374	0.002326	0.312736	0.05395	0.339085	0.15	688.951	0.23	0.141265	0.18	738.906	0.24	0.0797038	0.21	0.431895	0.22	0.1	0.07	0.03	0.09	0.03	0.26	3.51358	0.22	0.27	0.297195	0.244594
2185000	0.16	731.553	0.28	0.141265	0.14	753.832	0.3	0.0829566	0.23	0.458602	0.23	0.106184	0.05	0.05	0.11	0.03	0.24	3.51358	0.18	0.29	0.315573	0.254796	0.031361	0.002326	0.312528	0.05398	0.339482	0.15	688.951	0.23	0.141265	0.15	746.332	0.28	0.0805048	0.21	0.427597	0.26	0.101005	0.03	0.05	0.06	0.03	0.21	3.30896	0.16	0.27	0.294238	0.244255
2190000	0.23	738.906	0.28	0.141265	0.15	761.409	0.3	0.0829566	0.23	0.458602	0.22	0.105127	0.05	0.01	0.06	0.02	0.33	3.27604	0.1	0.24	0.312433	0.255187	0.031443	0.002321	0.312323	0.053878	0.339684	0.28	682.096	0.23	0.139859	0.15	746.332	0.28	0.0805048	0.2	0.423343	0.23	0.1	0.01	0.05	0.04	0.06	0.21	3.40973	0.17	0.23	0.291311	0.244195
2195000	0.23	738.906	0.31	0.142684	0.15	761.409	0.21	0.0821311	0.3	0.463211	0.2	0.104081	0.07	0.01	0.05	0.08	0.32	3.14758	0.14	0.18	0.306246	0.25497	0.031384	0.002316	0.312157	0.053804	0.339531	0.28	682.096	0.23	0.139859	0.24	753.832	0.27	0.0813139	0.21	0.41913	0.19	0.099005	0.03	0.04	0.06	0.07	0.21	3.62058	0.22	0.28	0.297195	0.243955
2200000	0.23	738.906	0.31	0.142684	0.15	761.409	0.21	0.0821311	0.32	0.467866	0.31	0.105127	0.07	0.03	0.03	0.03	0.25	3.27604	0.26	0.2	0.303199	0.255221	0.031434	0.00231	0.312061	0.053765	0.339785	0.28	675.309	0.3	0.141265	0.24	753.832	0.27	0.0813139	0.25	0.41496	0.26	0.1	0.04	0.06	0.07	0.04	0.22	3.65697	0.2	0.25	0.294238	0.244115
2205000	0.29	731.553	0.31	0.142684	0.25	769.061	0.21	0.0821311	0.25	0.463211	0.22	0.104081	0.05	0.05	0.07	0.02	0.33	3.51358	0.24	0.25	0.294238	0.255702	0.03162	0.002305	0.312165	0.053673	0.339628	0.28	675.309	0.3	0.141265	0.25	761.409	0.23	0.0805048	0.35	0.41913	0.26	0.1	0.05	0.03	0.07	0.05	0.29	3.444	0.23	0.32	0.303199	0.244239
2210000	0.29	731.553	0.38	0.144118	0.25	769.061	0.28	0.0829566	0.28	0.467866	0.45	0.105127	0.04	0.02	0.06	0.1	0.18	3.58455	0.15	0.24	0.291311	0.255711	0.03159	0.0023	0.31206	0.053556	0.339318	0.19	682.096	0.28	0.142684	0.25	761.409	0.23	0.0805048	0.22	0.41496	0.24	0.099005	0.07	0.03	0.03	0.02	0.24	3.30896	0.21	0.26	0.300182	0.244327
2215000	0.28	724.274	0.38	0.144118	0.2	776.79	0.28	0.0829566	0.21	0.463211	0.31	0.106184	0.1	0.04	0.04	0.03	0.26	3.62058	0.21	0.22	0.288412	0.255735	0.031552	0.002294	0.311941	0.053478	0.339281	0.19	682.096	0.28	0.142684	0.21	769.061	0.16	0.0797038	0.2	0.410831	0.31	0.099005	0.03	0.02	0.08	0.04	0.19	3.40973	0.16	0.35	0.303199	0.244274
2220000	0.28	724.274	0.25	0.142684	0.2	776.79	0.21	0.0821311	0.2	0.458602	0.27	0.107251	0.02	0.05	0.12	0.07	0.31	3.65697	0.18	0.22	0.279888	0.255659	0.031628	0.002298	0.312227	0.053478	0.339069	0.18	688.951	0.24	0.141265	0.21	769.061	0.16	0.0797038	0.21	0.406743	0.25	0.0980199	0.05	0.02	0.04	0.04	0.16	3.24344	0.25	0.22	0.297195	0.244294
2225000	0.24	731.553	0.25	0.142684	0.14	784.597	0.21	0.0821311	0.31	0.463211	0.27	0.107251	0.04	0.04	0.02	0.02	0.22	3.58455	0.19	0.28	0.285542	0.255588	0.031587	0.002292	0.312202	0.053575	0.339135	0.18	688.951	0.24	0.141265	0.21	776.79	0.29	0.0805048	0.23	0.402696	0.25	0.0980199	0.05	0.02	0.1	0.02	0.24	3.444	0.24	0.22	0.300182	0.244423
2230000	0.24	731.553	0.31	0.144118	0.14	784.597	0.27	0.0829566	0.16	0.458602	0.27	0.108329	0.06	0.06	0.03	0.08	0.27	3.76834	0.2	0.26	0.288412	0.255365	0.031525	0.002287	0.312187	0.053616	0.339214	0.18	688.951	0.24	0.141265	0.21	776.79	0.29	0.0805048	0.32	0.406743	0.25	0.0970445	0.02	0.02	0.08	0.04	0.21	3.47862	0.19	0.25	0.300182	0.244523
2235000	0.24	731.553	0.31	0.144118	0.15	792.482	0.27	0.0829566	0.23	0.454039	0.26	0.109417	0.07	0.01	0.08	0.07	0.22	3.54889	0.18	0.26	0.285542	0.255414	0.031484	0.002282	0.312062	0.053685	0.339682	0.13	695.875	0.22	0.139859	0.2	784.597	0.29	0.0805048	0.34	0.410831	0.33	0.0980199	0.02	0.02	0.04	0.06	0.2	3.34222	0.14	0.2	0.297195	0.244454
2240000	0.27	724.274	0.29	0.145567	0.15	792.482	0.28	0.0837903	0.3	0.458602	0.26	0.110517	0.03	0.01	0.05	0.03	0.26	3.444	0.12	0.19	0.288412	0.255627	0.031521	0.002279	0.312115	0.053649	0.339611	0.13	695.875	0.22	0.139859	0.2	784.597	0.24	0.0797038	0.24	0.406743	0.23	0.0970445	0.03	0.01	0.06	0.09	0.32	3.58455	0.29	0.24	0.294238	0.244107
2245000	0.27	724.274	0.29	0.145567	0.22	800.447	0.28	0.0837903	0.3	0.458602	0.2	0.109417	0.03	0.01	0.01	0.01	0.29	3.24344	0.26	0.33	0.288412	0.255298	0.031459	0.002274	0.312425	0.053794	0.339922	0.12	702.869	0.25	0.138467	0.24	792.482	0.24	0.0797038	0.27	0.410831	0.3	0.0980199	0.01	0.04	0.04	0.06	0.19	3.51358	0.17	0.28	0.297195	0.244
2250000	0.25	731.553	0.26	0.14703	0.22	800.447	0.29	0.0846324	0.35	0.463211	0.26	0.110517	0.05	0.06	0.05	0.02	0.23	3.40973	0.2	0.27	0.285542	0.255375	0.03144	0.002272	0.312254	0.053791	0.340321	0.12	702.869	0.25	0.138467	0.24	792.482	0.23	0.0789107	0.26	0.41496	0.42	0.099005	0.04	0.04	0.07	0.05	0.24	3.444	0.21	0.19	0.300182	0.24421
2255000	0.25	731.553	0.26	0.14703	0.22	800.447	0.29	0.0846324	0.19	0.458602	0.22	0.109417	0.06	0.02	0.03	0.05	0.26	3.58455	0.11	0.26	0.294238	0.255807	0.03148	0.002272	0.312178	0.053762	0.340485	0.29	695.875	0.24	0.13709	0.16	800.447	0.23	0.0789107	0.24	0.410831	0.31	0.1	0.04	0.04	0.07	0.06	0.24	3.37581	0.17	0.26	0.309324	0.244005
2260000	0.21	738.906	0.31	0.148507	0.17	808.491	0.29	0.0846324	0.25	0.454039	0.25	0.108329	0.03	0.05	0.12	0.07	0.31	3.69372	0.17	0.25	0.294238	0.255663	0.031511	0.002267	0.3124	0.053678	0.340049	0.29	695.875	0.24	0.13709	0.16	800.447	0.19	0.0781256	0.22	0.406743	0.26	0.101005	0.05	0.05	0.07	0.06	0.37	3.02416	0.21	0.24	0.306246	0.244297
2265000	0.21	738.906	0.31	0.148507	0.17	808.491	0.24	0.0837903	0.22	0.449521	0.24	0.107251	0.05	0.03	0.08	0.02	0.23	3.47862	0.18	0.28	0.303199	0.255752	0.031463	0.002262	0.312061	0.053565	0.339673	0.23	702.869	0.28	0.138467	0.16	800.447	0.19	0.0781256	0.31	0.410831	0.32	0.10202	0.06	0.03	0.04	0.12	0.24	3.17922	0.16	0.27	0.306246	0.24461
2270000	0.21	738.906	0.21	0.14703	0.21	816.617	0.24	0.0837903	0.28	0.454039	0.26	0.108329	0.03	0.05	0.09	0.03	0.31	3.444	0.16	0.17	0.294238	0.255605	0.031458	0.002263	0.312176	0.053577	0.339817	0.23	702.869	0.28	0.138467	0.13	808.491	0.27	0.0789107	0.35	0.41496	0.24	0.101005	0.06	0	0.12	0.06	0.27	3.30896	0.12	0.23	0.297195	0.244731
2275000	0.23	746.332	0.21	0.14703	0.21	816.617	0.25	0.0829566	0.3	0.458602	0.2	0.107251	0.07	0.07	0.07	0.03	0.27	3.65697	0.17	0.29	0.297195	0.255643	0.031565	0.002268	0.312493	0.053687	0.339946	0.23	709.933	0.28	0.138467	0.2	816.617	0.27	0.0789107	0.35	0.41496	0.3	0.10202	0.06	0.02	0.05	0.04	0.26	3.54889	0.23	0.28	0.300182	0.244733
2280000	0.23	746.332	0.3	0.148507	0.22	824.824	0.25	0.0829566	0.21	0.454039	0.27	0.108329	0.05	0.01	0.12	0.1	0.22	3.51358	0.21	0.27	0.300182	0.255794	0.031683	0.002277	0.312796	0.053903	0.340085	0.23	709.933	0.32	0.139859	0.2	816.617	0.28	0.0797038	0.13	0.410831	0.32	0.103045	0.02	0.02	0.08	0.07	0.25	3.37581	0.2	0.29	0.303199	0.244724
2285000	0.27	738.906	0.3	0.148507	0.22	824.824	0.3	0.0837903	0.2	0.449521	0.27	0.108329	0.05	0.03	0.08	0.05	0.21	3.444	0.22	0.25	0.294238	0.255763	0.031698	0.002287	0.313109	0.054147	0.340504	0.18	717.068	0.32	0.139859	0.2	816.617	0.28	0.0797038	0.32	0.41496	0.27	0.104081	0.06	0.04	0.12	0.05	0.25	3.444	0.14	0.31	0.300182	0.244323
2290000	0.27	738.906	0.22	0.14703	0.19	833.114	0.3	0.0837903	0.2	0.449521	0.28	0.109417	0.04	0.02	0.04	0.09	0.28	3.54889	0.16	0.19	0.291311	0.255819	0.031681	0.002282	0.312813	0.054069	0.340698	0.18	717.068	0.28	0.141265	0.26	808.491	0.21	0.0789107	0.31	0.41913	0.27	0.105127	0.02	0.02	0.02	0.03	0.26	3.47862	0.15	0.26	0.300182	0.244527
2295000	0.19	746.332	0.22	0.14703	0.19	833.114	0.25	0.0829566	0.27	0.454039	0.26	0.110517	0.03	0.01	0.07	0.05	0.31	3.73084	0.21	0.28	0.288412	0.256169	0.031647	0.002277	0.312466	0.054018	0.34047	0.18	717.068	0.28	0.141265	0.26	808.491	0.21	0.0789107	0.25	0.41496	0.27	0.105127	0.06	0.04	0.16	0.01	0.27	3.69372	0.26	0.28	0.303199	0.244778
2300000	0.19	746.332	0.22	0.145567	0.28	824.824	0.25	0.0829566	0.23	0.449521	0.27	0.111628	0.02	0.07	0.16	0.01	0.3	3.65697	0.2	0.25	0.291311	0.256338	0.031592	0.002272	0.312084	0.053922	0.34055	0.23	724.274	0.28	0.141265	0.25	816.617	0.28	0.0797038	0.3	0.423343	0.31	0.106184	0.03	0.01	0.12	0.08	0.29	3.51358	0.16	0.32	0.300182	0.244802
2305000	0.27	738.906	0.22	0.145567	0.28	824.824	0.3	0.0837903	0.33	0.454039	0.19	0.110517	0.08	0.04	0.06	0.06	0.26	3.84446	0.12	0.3	0.297195	0.256508	0.031536	0.002267	0.311651	0.053839	0.341017	0.23	724.274	0.21	0.139859	0.25	816.617	0.28	0.0797038	0.29	0.427597	0.22	0.105127	0.03	0.02	0.06	0.03	0.29	3.40973	0.15	0.26	0.300182	0.244441
2310000	0.27	738.906	0.22	0.145567	0.28	824.824	0.3	0.0837903	0.3	0.458602	0.18	0.109417	0.03	0.04	0.03	0.08	0.27	3.80621	0.17	0.23	0.294238	0.256863	0.031499	0.002265	0.311358	0.053763	0.341202	0.28	717.068	0.21	0.139859	0.19	824.824	0.34	0.0805048	0.29	0.427597	0.25	0.104081	0.02	0.01	0.08	0.06	0.21	3.40973	0.14	0.28	0.303199	0.244472
2315000	0.19	746.332	0.24	0.144118	0.17	833.114	0.18	0.0829566	0.23	0.454039	0.32	0.110517	0.05	0.05	0.05	0.04	0.28	3.73084	0.23	0.22	0.291311	0.256697	0.031583	0.002307	0.311898	0.054212	0.341653	0.28	717.068	0.22	0.138467	0.19	824.824	0.34	0.0805048	0.26	0.431895	0.35	0.105127	0	0.06	0.1	0.05	0.24	3.34222	0.18	0.3	0.300182	0.244595
2320000	0.19	746.332	0.24	0.144118	0.17	833.114	0.18	0.0829566	0.18	0.449521	0.26	0.111628	0.04	0.04	0.05	0.07	0.25	3.73084	0.14	0.27	0.297195	0.256322	0.031548	0.002302	0.312423	0.054241	0.341667	0.19	724.274	0.22	0.138467	0.13	833.114	0.34	0.0805048	0.33	0.436235	0.21	0.104081	0.04	0.09	0.14	0.04	0.3	3.37581	0.14	0.2	0.294238	0.244622
2325000	0.19	746.332	0.22	0.142684	0.17	841.487	0.29	0.0837903	0.29	0.454039	0.26	0.111628	0.06	0	0.08	0.06	0.23	3.65697	0.24	0.22	0.300182	0.256447	0.031573	0.002313	0.312419	0.054271	0.341594	0.19	724.274	0.22	0.138467	0.13	833.114	0.22	0.0797038	0.24	0.431895	0.18	0.103045	0.04	0.02	0.09	0.05	0.24	3.30896	0.23	0.24	0.291311	0.24479
2330000	0.24	753.832	0.22	0.142684	0.17	841.487	0.29	0.0837903	0.27	0.458602	0.16	0.110517	0.03	0.03	0.08	0.01	0.25	3.47862	0.18	0.22	0.291311	0.256618	0.031692	0.002313	0.31236	0.054307	0.341905	0.23	731.553	0.25	0.13709	0.22	841.487	0.22	0.0797038	0.26	0.436235	0.3	0.104081	0.09	0	0.03	0.07	0.31	3.24344	0.15	0.26	0.294238	0.244631
2335000	0.24	753.832	0.22	0.142684	0.31	833.114	0.29	0.0837903	0.21	0.454039	0.25	0.109417	0.03	0.03	0.08	0.08	0.24	3.40973	0.13	0.25	0.285542	0.256881	0.031849	0.002321	0.312426	0.054282	0.341802	0.23	731.553	0.25	0.13709	0.22	841.487	0.27	0.0805048	0.34	0.44062	0.28	0.105127	0.09	0.05	0.04	0.06	0.27	3.40973	0.14	0.33	0.297195	0.245285
2340000	0.26	746.332	0.19	0.141265	0.31	833.114	0.24	0.0829566	0.2	0.449521	0.33	0.110517	0.01	0.04	0.1	0.05	0.27	3.30896	0.24	0.2	0.277103	0.25693	0.031877	0.002339	0.312642	0.054379	0.34202	0.2	738.906	0.29	0.138467	0.15	849.944	0.27	0.0805048	0.29	0.445048	0.34	0.106184	0.03	0.05	0.02	0.06	0.28	3.47862	0.2	0.3	0.300182	0.245653
2345000	0.26	746.332	0.29	0.142684	0.18	841.487	0.24	0.0829566	0.26	0.454039	0.15	0.109417	0.03	0.01	0.07	0.07	0.24	3.21117	0.2	0.27	0.285542	0.256903	0.031896	0.002334	0.31268	0.05449	0.342369	0.2	738.906	0.29	0.138467	0.15	849.944	0.28	0.0813139	0.25	0.44062	0.32	0.107251	0.02	0.02	0.06	0.02	0.21	3.54889	0.18	0.24	0.303199	0.245679
2350000	0.23	753.832	0.29	0.142684	0.18	841.487	0.24	0.0821311	0.23	0.449521	0.33	0.110517	0.03	0.01	0.09	0.08	0.2	3.30896	0.09	0.31	0.285542	0.257049	0.031859	0.002329	0.312297	0.054414	0.342709	0.2	738.906	0.21	0.13709	0.28	841.487	0.28	0.0813139	0.18	0.436235	0.27	0.108329	0.03	0.04	0.05	0.02	0.3	3.51358	0.25	0.34	0.303199	0.245762
2355000	0.23	753.832	0.29	0.142684	0.18	841.487	0.24	0.0821311	0.23	0.449521	0.19	0.109417	0.03	0.03	0.05	0.05	0.26	3.30896	0.21	0.28	0.288412	0.256632	0.031796	0.002325	0.312467	0.054498	0.343006	0.25	746.332	0.21	0.13709	0.28	841.487	0.28	0.0813139	0.18	0.431895	0.24	0.107251	0.04	0.02	0.07	0.04	0.18	3.47862	0.19	0.22	0.306246	0.245714
2360000	0.16	761.409	0.26	0.144118	0.19	849.944	0.23	0.0813139	0.25	0.445048	0.3	0.110517	0.03	0.05	0.09	0.05	0.22	3.30896	0.21	0.25	0.291311	0.256808	0.031764	0.00232	0.312087	0.054424	0.34325	0.25	746.332	0.41	0.138467	0.14	849.944	0.27	0.0821311	0.31	0.436235	0.28	0.108329	0.04	0.02	0.06	0.02	0.25	3.27604	0.2	0.21	0.300182	0.245753
2365000	0.16	761.409	0.26	0.144118	0.19	849.944	0.23	0.0813139	0.24	0.44062	0.32	0.111628	0.02	0.05	0.04	0.07	0.26	3.37581	0.16	0.23	0.282701	0.256871	0.031821	0.002315	0.312069	0.054372	0.343296	0.15	753.832	0.41	0.138467	0.14	849.944	0.24	0.0813139	0.23	0.431895	0.28	0.109417	0.07	0.02	0.05	0.03	0.19	3.24344	0.2	0.26	0.303199	0.245364
2370000	0.24	769.061	0.27	0.145567	0.26	841.487	0.25	0.0805048	0.34	0.445048	0.28	0.11275	0.02	0.04	0.09	0.02	0.28	3.444	0.16	0.27	0.285542	0.256656	0.0318	0.00231	0.312295	0.054624	0.34376	0.15	753.832	0.26	0.139859	0.14	849.944	0.24	0.0813139	0.23	0.431895	0.23	0.108329	0.04	0.03	0.08	0.06	0.31	3.51358	0.21	0.37	0.300182	0.24568
2375000	0.24	769.061	0.27	0.145567	0.26	841.487	0.25	0.0805048	0.31	0.449521	0.24	0.111628	0.04	0.01	0.1	0.12	0.28	3.65697	0.2	0.32	0.288412	0.256596	0.031846	0.002315	0.312768	0.054966	0.343908	0.25	761.409	0.26	0.139859	0.22	858.486	0.24	0.0813139	0.19	0.427597	0.22	0.107251	0.05	0.05	0.09	0.05	0.28	3.444	0.1	0.27	0.309324	0.245838
2380000	0.24	769.061	0.34	0.14703	0.23	849.944	0.22	0.0797038	0.28	0.454039	0.24	0.111628	0.04	0.03	0.02	0.05	0.25	3.54889	0.15	0.28	0.288412	0.256212	0.031792	0.00231	0.312933	0.055012	0.343979	0.25	761.409	0.25	0.138467	0.22	858.486	0.27	0.0821311	0.27	0.431895	0.22	0.107251	0.01	0.06	0.1	0.08	0.26	3.62058	0.13	0.32	0.315573	0.246022
2385000	0.19	776.79	0.34	0.14703	0.23	849.944	0.22	0.0797038	0.28	0.454039	0.22	0.110517	0.04	0.02	0.07	0.08	0.28	3.444	0.15	0.28	0.285542	0.256157	0.031759	0.002305	0.313006	0.055109	0.344151	0.17	769.061	0.25	0.138467	0.21	867.114	0.27	0.0821311	0.35	0.436235	0.29	0.109417	0.03	0.07	0.03	0.05	0.2	3.47862	0.16	0.36	0.318744	0.246179
2390000	0.19	776.79	0.24	0.145567	0.14	858.486	0.26	0.0805048	0.21	0.449521	0.23	0.109417	0.05	0.06	0.07	0.07	0.27	3.65697	0.19	0.28	0.282701	0.256269	0.031755	0.002305	0.312856	0.055193	0.344625	0.17	769.061	0.25	0.138467	0.21	867.114	0.22	0.0813139	0.31	0.44062	0.29	0.109417	0.05	0.03	0.05	0.07	0.32	3.65697	0.23	0.23	0.315573	0.245919
2395000	0.21	784.597	0.24	0.145567	0.14	858.486	0.26	0.0805048	0.27	0.454039	0.2	0.108329	0.06	0.05	0.05	0.02	0.28	3.69372	0.16	0.22	0.285542	0.256665	0.031808	0.002315	0.312782	0.055247	0.344954	0.17	769.061	0.19	0.13709	0.2	875.828	0.22	0.0813139	0.2	0.436235	0.29	0.111628	0.02	0.07	0.05	0.03	0.29	3.58455	0.18	0.3	0.312433	0.246065
2400000	0.21	784.597	0.24	0.145567	0.2	867.114	0.26	0.0805048	0.24	0.449521	0.31	0.109417	0.09	0.07	0.09	0.05	0.22	3.80621	0.24	0.14	0.282701	0.256533	0.031772	0.00231	0.312722	0.055233	0.345001	0.26	761.409	0.19	0.13709	0.2	875.828	0.32	0.0821311	0.3	0.44062	0.29	0.111628	0.02	0.08	0.07	0.03	0.22	3.54889	0.22	0.17	0.309324	0.245885
2405000	0.28	776.79	0.22	0.144118	0.2	867.114	0.32	0.0813139	0.33	0.454039	0.26	0.110517	0.04	0.03	0.05	0.08	0.28	3.65697	0.26	0.27	0.282701	0.256283	0.031714	0.002305	0.312897	0.055259	0.345103	0.26	761.409	0.19	0.13709	0.19	884.631	0.32	0.0821311	0.3	0.44062	0.23	0.111628	0.05	0.02	0.09	0.1	0.3	3.54889	0.16	0.3	0.309324	0.246263
2410000	0.28	776.79	0.22	0.144118	0.2	875.828	0.32	0.0813139	0.3	0.458602	0.21	0.109417	0.02	0.03	0.06	0.06	0.3	3.54889	0.21	0.32	0.279888	0.256106	0.031652	0.0023	0.31283	0.055241	0.345209	0.25	769.061	0.24	0.135726	0.19	884.631	0.26	0.0829566	0.25	0.44062	0.2	0.110517	0.02	0.02	0.08	0.02	0.31	3.58455	0.11	0.28	0.312433	0.246289
2415000	0.24	784.597	0.27	0.145567	0.2	875.828	0.32	0.0821311	0.3	0.463211	0.25	0.108329	0.02	0.02	0.07	0.04	0.25	3.62058	0.22	0.3	0.282701	0.256104	0.031791	0.002308	0.313316	0.055298	0.34504	0.25	769.061	0.24	0.135726	0.12	893.521	0.26	0.0829566	0.25	0.44062	0.24	0.109417	0.03	0.03	0.11	0.02	0.26	3.84446	0.14	0.21	0.303199	0.246289
2420000	0.24	784.597	0.27	0.145567	0.2	875.828	0.32	0.0821311	0.25	0.458602	0.27	0.109417	0.03	0.04	0.09	0.07	0.22	3.37581	0.15	0.29	0.291311	0.256233	0.031762	0.002303	0.313166	0.055274	0.345307	0.24	776.79	0.26	0.13709	0.12	893.521	0.26	0.0829566	0.33	0.445048	0.24	0.109417	0.04	0.03	0.03	0.05	0.28	3.69372	0.23	0.29	0.300182	0.246397
2425000	0.24	784.597	0.32	0.14703	0.26	867.114	0.29	0.0829566	0.24	0.454039	0.25	0.108329	0.07	0.04	0.05	0.06	0.33	3.11626	0.15	0.23	0.285542	0.256164	0.031758	0.002301	0.313434	0.055463	0.34554	0.24	776.79	0.26	0.13709	0.24	902.501	0.26	0.0837903	0.32	0.449521	0.24	0.108329	0.03	0.03	0.06	0.06	0.23	3.62058	0.19	0.29	0.300182	0.246259
2430000	0.27	776.79	0.32	0.14703	0.26	867.114	0.29	0.0829566	0.3	0.458602	0.25	0.107251	0.07	0.04	0.05	0.02	0.23	3.27604	0.18	0.28	0.288412	0.256222	0.031705	0.002296	0.313043	0.055426	0.345839	0.21	784.597	0.3	0.138467	0.24	902.501	0.26	0.0837903	0.2	0.445048	0.24	0.107251	0.05	0.02	0.04	0.02	0.35	3.65697	0.21	0.26	0.297195	0.246238
2435000	0.27	776.79	0.23	0.145567	0.17	875.828	0.25	0.0821311	0.24	0.454039	0.3	0.108329	0.04	0.05	0.08	0.03	0.19	3.444	0.18	0.26	0.291311	0.256031	0.031681	0.002296	0.313062	0.055482	0.345985	0.21	784.597	0.3	0.138467	0.2	911.572	0.2	0.0829566	0.27	0.449521	0.27	0.108329	0.03	0.04	0.11	0.06	0.24	3.58455	0.19	0.23	0.288412	0.246095
2440000	0.24	784.597	0.23	0.145567	0.17	875.828	0.25	0.0821311	0.29	0.458602	0.3	0.109417	0.05	0.02	0.06	0.07	0.21	3.54889	0.18	0.22	0.291311	0.255949	0.031667	0.002299	0.313235	0.055726	0.346493	0.31	776.79	0.3	0.138467	0.2	911.572	0.2	0.0829566	0.27	0.454039	0.27	0.109417	0.05	0.05	0.08	0.06	0.23	3.37581	0.24	0.27	0.291311	0.246302
2445000	0.24	784.597	0.26	0.14703	0.2	884.631	0.25	0.0821311	0.28	0.463211	0.23	0.108329	0.04	0	0.07	0.02	0.29	3.54889	0.16	0.28	0.294238	0.256206	0.031631	0.002306	0.313057	0.055719	0.346466	0.31	776.79	0.29	0.139859	0.21	920.733	0.21	0.0821311	0.21	0.449521	0.28	0.110517	0.05	0.03	0.06	0.03	0.29	3.37581	0.21	0.24	0.282701	0.246281
2450000	0.2	792.482	0.26	0.14703	0.2	884.631	0.22	0.0813139	0.2	0.458602	0.22	0.107251	0.05	0.06	0.13	0.04	0.29	3.51358	0.23	0.32	0.297195	0.256366	0.031658	0.002314	0.313252	0.055763	0.346471	0.23	784.597	0.24	0.138467	0.21	920.733	0.21	0.0821311	0.24	0.445048	0.18	0.109417	0.05	0.05	0.04	0.06	0.32	3.40973	0.15	0.27	0.279888	0.246142
2455000	0.2	792.482	0.16	0.145567	0.12	893.521	0.21	0.0805048	0.2	0.458602	0.23	0.106184	0.01	0.05	0.07	0.02	0.3	3.73084	0.14	0.29	0.294238	0.256568	0.031643	0.002309	0.313022	0.05576	0.346626	0.23	784.597	0.24	0.138467	0.2	929.987	0.3	0.0829566	0.24	0.445048	0.19	0.108329	0.06	0.07	0.05	0.06	0.18	3.21117	0.15	0.41	0.282701	0.246379
2460000	0.36	784.597	0.16	0.145567	0.12	893.521	0.21	0.0805048	0.23	0.454039	0.23	0.106184	0.04	0.03	0.08	0.06	0.25	3.84446	0.19	0.33	0.297195	0.256456	0.031634	0.002307	0.313046	0.055849	0.346891	0.23	784.597	0.27	0.139859	0.2	929.987	0.3	0.0829566	0.28	0.445048	0.25	0.107251	0.07	0.03	0.06	0.04	0.22	3.37581	0.2	0.2	0.277103	0.246186
2465000	0.36	784.597	0.16	0.145567	0.12	893.521	0.25	0.0797038	0.18	0.449521	0.3	0.107251	0.01	0.02	0.04	0.08	0.26	3.73084	0.22	0.2	0.291311	0.256573	0.031674	0.002307	0.313188	0.055782	0.346652	0.25	792.482	0.27	0.139859	0.26	920.733	0.3	0.0829566	0.28	0.445048	0.25	0.107251	0.05	0.01	0.09	0.02	0.28	3.40973	0.29	0.35	0.279888	0.245835
2470000	0.19	792.482	0.25	0.144118	0.27	884.631	0.25	0.0797038	0.22	0.445048	0.18	0.106184	0.01	0.03	0.1	0.04	0.27	3.65697	0.14	0.23	0.288412	0.256639	0.031676	0.002312	0.313242	0.055827	0.34674	0.25	792.482	0.26	0.141265	0.26	920.733	0.31	0.0837903	0.27	0.449521	0.25	0.106184	0.05	0.02	0.1	0.08	0.32	3.40973	0.24	0.27	0.282701	0.245652
2475000	0.19	792.482	0.25	0.144118	0.27	884.631	0.25	0.0797038	0.25	0.44062	0.29	0.107251	0.01	0	0.04	0.08	0.2	3.47862	0.25	0.25	0.285542	0.256758	0.031688	0.00231	0.313349	0.055847	0.346847	0.14	800.447	0.26	0.141265	0.26	920.733	0.31	0.0837903	0.27	0.454039	0.28	0.107251	0.05	0.02	0.04	0.08	0.24	3.40973	0.17	0.24	0.279888	0.24594
2480000	0.19	792.482	0.19	0.142684	0.2	893.521	0.18	0.0789107	0.25	0.436235	0.28	0.108329	0.03	0.06	0.08	0.01	0.29	3.24344	0.22	0.22	0.288412	0.25677	0.031644	0.002306	0.313198	0.055806	0.347072	0.14	800.447	0.26	0.141265	0.24	929.987	0.22	0.0829566	0.21	0.449521	0.24	0.106184	0.05	0.03	0.05	0.07	0.18	3.30896	0.22	0.24	0.282701	0.246192
2485000	0.25	800.447	0.19	0.142684	0.2	893.521	0.18	0.0789107	0.2	0.431895	0.2	0.107251	0.09	0.04	0.04	0.06	0.28	3.40973	0.17	0.26	0.294238	0.256347	0.031587	0.002301	0.313285	0.055721	0.346831	0.22	808.491	0.26	0.142684	0.24	929.987	0.22	0.0829566	0.28	0.454039	0.3	0.107251	0.05	0.02	0.04	0.03	0.25	3.54889	0.19	0.34	0.288412	0.246665
2490000	0.25	800.447	0.24	0.141265	0.2	902.501	0.27	0.0797038	0.27	0.436235	0.23	0.106184	0.04	0.02	0.04	0.04	0.27	3.444	0.21	0.2	0.297195	0.255912	0.031519	0.002296	0.313294	0.055721	0.346982	0.22	808.491	0.26	0.142684	0.16	939.333	0.23	0.0821311	0.25	0.449521	0.24	0.106184	0.02	0.02	0.07	0.06	0.23	3.444	0.22	0.22	0.285542	0.246676
2495000	0.23	808.491	0.24	0.141265	0.2	902.501	0.27	0.0797038	0.27	0.44062	0.33	0.107251	0.06	0.02	0.04	0.07	0.27	3.58455	0.21	0.19	0.288412	0.256015	0.031588	0.002291	0.313215	0.055676	0.346902	0.21	816.617	0.29	0.144118	0.16	939.333	0.23	0.0821311	0.27	0.454039	0.23	0.105127	0.02	0.03	0.04	0.05	0.29	3.40973	0.23	0.23	0.277103	0.246354
2500000	0.23	808.491	0.27	0.142684	0.26	893.521	0.25	0.0789107	0.21	0.436235	0.27	0.108329	0.01	0.04	0.1	0.11	0.26	3.444	0.12	0.29	0.297195	0.25561	0.031527	0.002287	0.313371	0.055684	0.346835	0.21	816.617	0.29	0.144118	0.35	929.987	0.27	0.0829566	0.29	0.458602	0.31	0.106184	0.01	0.02	0.06	0.03	0.24	3.34222	0.19	0.29	0.279888	0.246419
2505000	0.27	800.447	0.27	0.142684	0.26	893.521	0.25	0.0789107	0.32	0.44062	0.25	0.107251	0.05	0.04	0.08	0.06	0.18	3.40973	0.24	0.19	0.300182	0.255429	0.031471	0.002282	0.313383	0.055705	0.34695	0.28	808.491	0.25	0.142684	0.35	929.987	0.27	0.0829566	0.17	0.454039	0.18	0.105127	0.04	0.02	0.05	0.04	0.24	3.62058	0.16	0.26	0.285542	0.246347
2510000	0.27	800.447	0.27	0.142684	0.24	902.501	0.32	0.0797038	0.29	0.445048	0.27	0.108329	0.01	0.04	0.05	0.07	0.25	3.40973	0.16	0.29	0.309324	0.255247	0.031472	0.002282	0.313756	0.055787	0.346818	0.28	808.491	0.25	0.142684	0.2	939.333	0.24	0.0821311	0.25	0.449521	0.18	0.105127	0.06	0.03	0.04	0.07	0.23	3.54889	0.18	0.29	0.288412	0.245989
2515000	0.21	808.491	0.18	0.141265	0.24	902.501	0.32	0.0797038	0.28	0.449521	0.35	0.109417	0.06	0.02	0.08	0.11	0.34	3.54889	0.19	0.27	0.312433	0.254939	0.031436	0.002278	0.313894	0.055877	0.347049	0.22	816.617	0.29	0.144118	0.2	939.333	0.24	0.0821311	0.32	0.454039	0.29	0.106184	0.08	0.04	0.08	0.05	0.25	3.51358	0.23	0.24	0.285542	0.246029
2520000	0.21	808.491	0.18	0.141265	0.22	911.572	0.23	0.0789107	0.22	0.445048	0.35	0.109417	0.03	0.09	0.07	0.04	0.24	3.40973	0.19	0.23	0.315573	0.25497	0.031419	0.002273	0.313819	0.055861	0.347032	0.22	816.617	0.29	0.144118	0.27	929.987	0.24	0.0821311	0.24	0.449521	0.2	0.105127	0.06	0.05	0.06	0.03	0.3	3.58455	0.11	0.25	0.279888	0.246082
2525000	0.19	816.617	0.2	0.139859	0.22	911.572	0.23	0.0789107	0.22	0.445048	0.22	0.107251	0.02	0.02	0.06	0.05	0.27	3.51358	0.22	0.3	0.318744	0.255027	0.03139	0.002271	0.313785	0.055813	0.346843	0.2	824.824	0.25	0.142684	0.27	929.987	0.17	0.0813139	0.29	0.454039	0.2	0.104081	0.01	0	0.04	0.07	0.19	3.58455	0.25	0.26	0.282701	0.246053
2530000	0.19	816.617	0.2	0.139859	0.22	911.572	0.27	0.0797038	0.19	0.44062	0.22	0.107251	0.03	0.02	0.07	0.03	0.28	3.58455	0.2	0.31	0.318744	0.255253	0.03153	0.002293	0.314015	0.055891	0.346823	0.2	824.824	0.25	0.142684	0.27	929.987	0.17	0.0813139	0.29	0.454039	0.23	0.103045	0.02	0.04	0.07	0.02	0.22	3.65697	0.18	0.24	0.279888	0.246297
2535000	0.23	824.824	0.26	0.141265	0.21	920.733	0.27	0.0797038	0.2	0.436235	0.19	0.106184	0.07	0.04	0.09	0.04	0.21	3.54889	0.25	0.26	0.315573	0.255439	0.031521	0.002295	0.313946	0.055898	0.346992	0.2	824.824	0.26	0.144118	0.3	920.733	0.21	0.0805048	0.23	0.449521	0.33	0.104081	0.07	0.04	0.1	0.06	0.32	3.51358	0.11	0.25	0.282701	0.245976
2540000	0.23	824.824	0.26	0.141265	0.21	920.733	0.27	0.0805048	0.38	0.44062	0.26	0.107251	0.05	0.03	0.02	0	0.28	3.62058	0.21	0.19	0.306246	0.255537	0.03156	0.002295	0.314114	0.055942	0.346851	0.24	833.114	0.26	0.144118	0.3	920.733	0.21	0.0805048	0.27	0.449521	0.25	0.103045	0.04	0.06	0.07	0.04	0.2	3.47862	0.17	0.3	0.288412	0.245874
2545000	0.23	824.824	0.26	0.141265	0.26	911.572	0.27	0.0805048	0.32	0.445048	0.28	0.108329	0.06	0.06	0.08	0.04	0.24	3.54889	0.15	0.22	0.300182	0.255645	0.031517	0.002291	0.313985	0.055831	0.34636	0.24	833.114	0.26	0.144118	0.21	929.987	0.2	0.0797038	0.27	0.449521	0.24	0.10202	0.04	0.02	0.08	0	0.22	3.34222	0.21	0.26	0.291311	0.245653
2550000	0.25	833.114	0.27	0.142684	0.26	911.572	0.16	0.0797038	0.28	0.449521	0.24	0.107251	0.05	0.06	0.11	0.06	0.32	3.58455	0.2	0.3	0.303199	0.255563	0.031546	0.002293	0.314106	0.05591	0.346644	0.23	841.487	0.21	0.142684	0.21	929.987	0.2	0.0797038	0.26	0.454039	0.34	0.103045	0.05	0.05	0.1	0.03	0.32	3.58455	0.11	0.22	0.282701	0.245271
2555000	0.25	833.114	0.27	0.142684	0.17	920.733	0.16	0.0797038	0.27	0.454039	0.25	0.106184	0.09	0.03	0.03	0.02	0.29	3.62058	0.16	0.3	0.303199	0.255649	0.031593	0.002307	0.314082	0.055935	0.3469	0.23	841.487	0.21	0.142684	0.23	939.333	0.22	0.0789107	0.24	0.449521	0.32	0.104081	0.06	0.02	0.07	0.12	0.29	3.40973	0.17	0.34	0.291311	0.245498
2560000	0.18	841.487	0.26	0.144118	0.17	920.733	0.27	0.0805048	0.28	0.458602	0.3	0.107251	0.06	0.04	0.02	0.02	0.25	3.73084	0.2	0.22	0.300182	0.255509	0.031593	0.002303	0.314162	0.055939	0.346836	0.24	849.944	0.28	0.144118	0.23	939.333	0.22	0.0789107	0.22	0.445048	0.32	0.104081	0.06	0.01	0.04	0.04	0.25	3.34222	0.22	0.3	0.288412	0.245417
2565000	0.18	841.487	0.26	0.144118	0.22	929.987	0.27	0.0805048	0.35	0.463211	0.29	0.108329	0.01	0.02	0.02	0.07	0.24	3.58455	0.2	0.28	0.303199	0.255637	0.031617	0.002305	0.314075	0.055944	0.346981	0.24	849.944	0.28	0.144118	0.26	929.987	0.27	0.0797038	0.31	0.449521	0.31	0.105127	0.05	0.04	0.09	0.05	0.26	3.37581	0.15	0.26	0.297195	0.245374
2570000	0.23	849.944	0.26	0.144118	0.22	929.987	0.27	0.0805048	0.26	0.467866	0.22	0.107251	0.05	0.04	0.06	0.06	0.29	3.62058	0.12	0.27	0.306246	0.255832	0.031586	0.002301	0.313749	0.055891	0.347289	0.29	841.487	0.19	0.142684	0.26	929.987	0.27	0.0797038	0.17	0.445048	0.26	0.106184	0.05	0.04	0.09	0.11	0.32	3.51358	0.13	0.22	0.300182	0.245052
2575000	0.23	849.944	0.27	0.145567	0.22	939.333	0.31	0.0813139	0.25	0.463211	0.24	0.106184	0.04	0.04	0.05	0.06	0.34	3.51358	0.19	0.21	0.306246	0.255909	0.031659	0.002326	0.314031	0.055996	0.347359	0.29	841.487	0.19	0.142684	0.15	939.333	0.28	0.0805048	0.25	0.44062	0.23	0.105127	0.03	0.03	0.05	0.04	0.25	3.34222	0.16	0.25	0.297195	0.244889
2580000	0.21	858.486	0.27	0.145567	0.22	939.333	0.31	0.0813139	0.25	0.458602	0.24	0.106184	0.06	0.04	0.1	0.03	0.26	3.51358	0.2	0.3	0.309324	0.255714	0.031658	0.002322	0.313916	0.056004	0.347563	0.22	849.944	0.27	0.144118	0.15	939.333	0.28	0.0805048	0.29	0.445048	0.26	0.106184	0.05	0.02	0.07	0.03	0.22	3.30896	0.19	0.27	0.303199	0.244762
2585000	0.21	858.486	0.23	0.144118	0.22	939.333	0.24	0.0805048	0.25	0.454039	0.26	0.107251	0.06	0.01	0.07	0.04	0.3	3.51358	0.2	0.27	0.312433	0.256279	0.031702	0.002317	0.313767	0.055907	0.347512	0.22	849.944	0.27	0.144118	0.18	948.774	0.3	0.0813139	0.24	0.44062	0.25	0.105127	0.03	0.03	0.06	0.04	0.28	3.47862	0.12	0.28	0.306246	0.244709
2590000	0.21	858.486	0.23	0.144118	0.27	929.987	0.24	0.0805048	0.25	0.449521	0.31	0.108329	0.03	0.04	0.1	0.02	0.17	3.54889	0.21	0.23	0.309324	0.256436	0.031775	0.002324	0.313983	0.055943	0.347383	0.25	858.486	0.22	0.142684	0.18	948.774	0.3	0.0813139	0.22	0.436235	0.35	0.106184	0.01	0.04	0.1	0.06	0.24	3.62058	0.22	0.26	0.303199	0.24459
2595000	0.19	867.114	0.21	0.142684	0.27	929.987	0.38	0.0813139	0.29	0.454039	0.28	0.109417	0.02	0.06	0.13	0.05	0.25	3.58455	0.22	0.23	0.306246	0.256664	0.031775	0.00232	0.313791	0.055869	0.347502	0.25	858.486	0.22	0.142684	0.19	958.309	0.27	0.0821311	0.23	0.431895	0.27	0.107251	0.04	0.02	0.06	0.06	0.25	3.62058	0.18	0.26	0.306246	0.244747
2600000	0.25	875.828	0.21	0.142684	0.15	939.333	0.38	0.0813139	0.3	0.458602	0.19	0.108329	0.04	0.04	0.08	0.08	0.29	3.54889	0.16	0.21	0.303199	0.256427	0.031749	0.002315	0.314181	0.056016	0.347367	0.25	867.114	0.22	0.142684	0.19	958.309	0.27	0.0821311	0.23	0.431895	0.27	0.107251	0.08	0.03	0.1	0.03	0.2	3.40973	0.22	0.23	0.303199	0.244367
2605000	0.25	875.828	0.23	0.141265	0.15	939.333	0.38	0.0813139	0.26	0.463211	0.27	0.109417	0.01	0.04	0.05	0.09	0.22	3.34222	0.2	0.23	0.297195	0.256628	0.031847	0.002322	0.314551	0.056072	0.347287	0.25	867.114	0.29	0.144118	0.27	948.774	0.27	0.0821311	0.28	0.436235	0.23	0.106184	0.05	0.01	0.12	0.06	0.3	3.47862	0.15	0.28	0.309324	0.244132
2610000	0.25	875.828	0.23	0.141265	0.21	948.774	0.3	0.0821311	0.26	0.467866	0.28	0.110517	0.03	0.02	0.09	0.06	0.26	3.40973	0.27	0.29	0.294238	0.256375	0.031802	0.002325	0.314495	0.056098	0.347576	0.25	867.114	0.29	0.144118	0.27	948.774	0.26	0.0829566	0.3	0.44062	0.18	0.105127	0.02	0.01	0.13	0.04	0.29	3.47862	0.09	0.26	0.318744	0.244315
2615000	0.23	884.631	0.23	0.139859	0.21	948.774	0.22	0.0813139	0.16	0.463211	0.18	0.109417	0.01	0.05	0.08	0.03	0.29	3.37581	0.18	0.25	0.291311	0.256342	0.031749	0.002327	0.314178	0.056018	0.347477	0.18	875.828	0.25	0.142684	0.22	958.309	0.25	0.0821311	0.27	0.445048	0.29	0.106184	0.04	0.04	0.07	0.06	0.25	3.54889	0.22	0.21	0.315573	0.244488
2620000	0.23	884.631	0.23	0.139859	0.22	958.309	0.22	0.0813139	0.24	0.458602	0.32	0.110517	0.06	0.04	0.07	0.05	0.31	3.58455	0.11	0.36	0.291311	0.256161	0.031758	0.002332	0.314209	0.055965	0.347379	0.18	875.828	0.25	0.142684	0.22	958.309	0.25	0.0821311	0.2	0.44062	0.27	0.107251	0.03	0.03	0.05	0.05	0.22	3.58455	0.17	0.23	0.306246	0.244622
2625000	0.23	893.521	0.27	0.141265	0.22	958.309	0.22	0.0813139	0.26	0.463211	0.23	0.109417	0.02	0.04	0.03	0.04	0.2	3.69372	0.21	0.26	0.300182	0.256295	0.031948	0.002341	0.314484	0.055899	0.346989	0.22	884.631	0.25	0.141265	0.22	967.94	0.26	0.0829566	0.32	0.445048	0.28	0.108329	0.01	0.04	0.07	0.05	0.26	3.62058	0.17	0.16	0.300182	0.244571
2630000	0.23	893.521	0.27	0.141265	0.24	967.94	0.27	0.0821311	0.26	0.467866	0.23	0.109417	0.02	0.04	0.06	0.05	0.15	3.62058	0.24	0.32	0.297195	0.256161	0.03189	0.002337	0.314401	0.055939	0.347154	0.22	884.631	0.25	0.141265	0.22	967.94	0.26	0.0829566	0.22	0.44062	0.22	0.107251	0.04	0.01	0.1	0.05	0.31	3.47862	0.19	0.29	0.303199	0.2445
2635000	0.29	884.631	0.26	0.142684	0.24	967.94	0.27	0.0821311	0.26	0.467866	0.21	0.109417	0.07	0.04	0.09	0.09	0.3	3.65697	0.18	0.28	0.294238	0.256027	0.031845	0.002332	0.314135	0.055865	0.347442	0.23	893.521	0.33	0.142684	0.26	958.309	0.31	0.0837903	0.37	0.445048	0.22	0.107251	0.04	0.04	0.05	0.08	0.24	3.51358	0.18	0.32	0.312433	0.244733
2640000	0.29	884.631	0.26	0.142684	0.25	977.668	0.3	0.0829566	0.23	0.463211	0.24	0.108329	0.05	0.07	0.11	0.1	0.24	3.54889	0.17	0.28	0.297195	0.256002	0.031831	0.002333	0.314213	0.055811	0.347219	0.23	893.521	0.33	0.142684	0.26	958.309	0.31	0.0837903	0.35	0.449521	0.26	0.108329	0.06	0.04	0.04	0.04	0.23	3.27604	0.16	0.23	0.303199	0.244805
2645000	0.3	875.828	0.26	0.142684	0.25	977.668	0.3	0.0829566	0.27	0.467866	0.23	0.107251	0.03	0.02	0.02	0.06	0.21	3.58455	0.17	0.24	0.291311	0.256166	0.03189	0.002335	0.314412	0.055868	0.347328	0.27	884.631	0.33	0.142684	0.2	967.94	0.31	0.0837903	0.2	0.445048	0.28	0.109417	0.05	0.04	0.15	0.07	0.15	3.21117	0.27	0.2	0.306246	0.244861
2650000	0.3	875.828	0.2	0.141265	0.25	977.668	0.26	0.0837903	0.27	0.472568	0.23	0.107251	0.03	0.07	0.08	0.04	0.28	3.47862	0.11	0.32	0.294238	0.256369	0.03198	0.002351	0.314545	0.055834	0.347214	0.27	884.631	0.34	0.144118	0.2	967.94	0.21	0.0829566	0.24	0.44062	0.28	0.109417	0.06	0	0.07	0.06	0.26	3.47862	0.24	0.29	0.306246	0.245084
2655000	0.25	884.631	0.2	0.141265	0.19	987.494	0.26	0.0837903	0.3	0.477318	0.26	0.108329	0.06	0.02	0.05	0.05	0.3	3.47862	0.2	0.25	0.291311	0.256489	0.031958	0.002347	0.314348	0.05574	0.347093	0.15	893.521	0.34	0.144118	0.21	977.668	0.21	0.0829566	0.24	0.44062	0.28	0.109417	0.11	0.09	0.15	0.06	0.22	3.73084	0.16	0.16	0.297195	0.245303
2660000	0.25	884.631	0.28	0.142684	0.19	987.494	0.2	0.0829566	0.27	0.482115	0.27	0.109417	0.03	0.03	0.13	0.04	0.28	3.444	0.12	0.22	0.288412	0.256334	0.031918	0.002349	0.314357	0.055806	0.347407	0.15	893.521	0.24	0.142684	0.21	977.668	0.22	0.0821311	0.33	0.445048	0.27	0.110517	0.09	0.07	0.08	0.07	0.23	3.62058	0.19	0.22	0.294238	0.24537
2665000	0.2	893.521	0.28	0.142684	0.23	997.418	0.2	0.0829566	0.24	0.477318	0.27	0.110517	0.04	0.02	0.03	0.01	0.19	3.51358	0.17	0.31	0.297195	0.25668	0.032032	0.002358	0.31435	0.055775	0.347326	0.28	884.631	0.24	0.142684	0.22	987.494	0.22	0.0821311	0.24	0.44062	0.21	0.109417	0.05	0.06	0.07	0.06	0.29	3.58455	0.23	0.36	0.297195	0.24526
2670000	0.2	893.521	0.31	0.144118	0.23	997.418	0.3	0.0837903	0.16	0.472568	0.25	0.109417	0.04	0.05	0.08	0.05	0.27	3.69372	0.19	0.27	0.300182	0.256978	0.032136	0.002385	0.31447	0.055826	0.347529	0.28	884.631	0.26	0.144118	0.22	987.494	0.15	0.0813139	0.3	0.445048	0.25	0.108329	0.04	0.01	0.04	0.05	0.29	3.80621	0.17	0.24	0.294238	0.245377
2675000	0.2	893.521	0.31	0.144118	0.22	1007.44	0.3	0.0837903	0.31	0.477318	0.19	0.108329	0.04	0.04	0.09	0.04	0.26	3.62058	0.23	0.16	0.294238	0.257	0.032171	0.002396	0.31438	0.055795	0.347586	0.22	893.521	0.26	0.144118	0.18	997.418	0.15	0.0813139	0.21	0.44062	0.3	0.109417	0.04	0.03	0.08	0	0.26	3.76834	0.11	0.2	0.288412	0.24539
2680000	0.31	884.631	0.24	0.142684	0.22	1007.44	0.24	0.0829566	0.26	0.482115	0.22	0.107251	0.04	0.04	0.09	0.06	0.26	3.444	0.3	0.24	0.291311	0.25715	0.032158	0.002392	0.31424	0.055781	0.347846	0.22	893.521	0.29	0.145567	0.18	997.418	0.28	0.0821311	0.16	0.436235	0.19	0.108329	0.04	0.03	0.05	0.02	0.26	3.54889	0.17	0.2	0.285542	0.245091
2685000	0.31	884.631	0.24	0.142684	0.21	1017.57	0.24	0.0829566	0.16	0.477318	0.23	0.106184	0.07	0.06	0.03	0.06	0.2	3.30896	0.11	0.31	0.300182	0.25674	0.032103	0.002387	0.314533	0.055835	0.348005	0.24	902.501	0.29	0.145567	0.15	1007.44	0.28	0.0821311	0.28	0.44062	0.28	0.109417	0.03	0.02	0.05	0.03	0.21	3.51358	0.19	0.29	0.282701	0.244903
2690000	0.33	875.828	0.25	0.141265	0.21	1017.57	0.24	0.0829566	0.24	0.472568	0.16	0.105127	0.07	0.04	0.07	0.05	0.21	3.14758	0.22	0.24	0.297195	0.256863	0.032052	0.002383	0.314171	0.05575	0.348277	0.24	902.501	0.28	0.14703	0.15	1007.44	0.27	0.0829566	0.22	0.436235	0.33	0.110517	0.06	0.04	0.1	0.08	0.25	3.444	0.11	0.36	0.291311	0.245026
2695000	0.33	875.828	0.25	0.141265	0.33	1007.44	0.25	0.0821311	0.21	0.467866	0.3	0.106184	0.05	0.06	0.05	0.07	0.24	3.27604	0.19	0.27	0.294238	0.257025	0.032068	0.002378	0.314052	0.055728	0.348415	0.28	893.521	0.28	0.14703	0.15	1007.44	0.27	0.0829566	0.36	0.44062	0.19	0.109417	0.05	0.03	0.05	0.02	0.25	3.62058	0.2	0.27	0.291311	0.245302
2700000	0.25	884.631	0.32	0.142684	0.33	1007.44	0.25	0.0821311	0.23	0.463211	0.22	0.105127	0.01	0.06	0.03	0.05	0.33	3.30896	0.14	0.31	0.297195	0.257351	0.032066	0.002387	0.313888	0.055837	0.348731	0.28	893.521	0.24	0.145567	0.17	1017.57	0.24	0.0821311	0.28	0.445048	0.28	0.110517	0.05	0.01	0.1	0.05	0.3	3.65697	0.18	0.24	0.288412	0.245251
2705000	0.25	884.631	0.32	0.142684	0.27	997.418	0.18	0.0813139	0.23	0.463211	0.28	0.106184	0.05	0.11	0.07	0.01	0.17	3.30896	0.11	0.22	0.291311	0.257552	0.032087	0.00239	0.31387	0.055886	0.348917	0.28	893.521	0.24	0.145567	0.17	1017.57	0.24	0.0821311	0.29	0.449521	0.32	0.111628	0.08	0.09	0.14	0.05	0.25	3.65697	0.18	0.26	0.291311	0.245424
2710000	0.29	875.828	0.26	0.144118	0.27	997.418	0.18	0.0813139	0.23	0.458602	0.27	0.107251	0.03	0	0.09	0.01	0.25	3.30896	0.23	0.34	0.285542	0.257278	0.032064	0.002386	0.314117	0.056025	0.349311	0.21	902.501	0.2	0.144118	0.26	1007.44	0.24	0.0821311	0.28	0.454039	0.23	0.110517	0	0.03	0.09	0.07	0.24	3.65697	0.2	0.3	0.297195	0.245021
2715000	0.29	875.828	0.26	0.144118	0.21	1007.44	0.35	0.0821311	0.22	0.454039	0.25	0.106184	0.02	0	0.07	0.07	0.24	3.30896	0.18	0.22	0.279888	0.257152	0.032025	0.002381	0.314095	0.056021	0.34941	0.21	902.501	0.2	0.144118	0.26	1007.44	0.14	0.0813139	0.25	0.449521	0.2	0.109417	0.03	0.02	0.06	0.05	0.28	3.65697	0.14	0.2	0.288412	0.244721
2720000	0.3	867.114	0.33	0.145567	0.21	1007.44	0.24	0.0813139	0.29	0.458602	0.26	0.107251	0.06	0.01	0.09	0.07	0.33	3.30896	0.14	0.26	0.282701	0.257327	0.032003	0.002377	0.313982	0.055967	0.349534	0.25	911.572	0.2	0.144118	0.26	997.418	0.14	0.0813139	0.21	0.445048	0.24	0.108329	0.04	0.05	0.12	0.07	0.23	3.65697	0.19	0.25	0.277103	0.244527
2725000	0.3	867.114	0.33	0.145567	0.27	997.418	0.24	0.0813139	0.21	0.454039	0.25	0.106184	0.04	0.01	0.05	0.04	0.21	3.30896	0.26	0.17	0.279888	0.257196	0.031961	0.002377	0.314058	0.056149	0.349663	0.25	911.572	0.33	0.145567	0.26	997.418	0.35	0.0821311	0.28	0.449521	0.2	0.107251	0.05	0.09	0.09	0.07	0.18	3.65697	0.18	0.27	0.282701	0.244623
2730000	0.19	875.828	0.33	0.145567	0.27	997.418	0.27	0.0821311	0.19	0.449521	0.32	0.107251	0.07	0.02	0.05	0.05	0.29	3.30896	0.15	0.37	0.285542	0.257173	0.031998	0.002375	0.314143	0.05613	0.349742	0.25	911.572	0.33	0.145567	0.31	987.494	0.35	0.0821311	0.28	0.449521	0.26	0.108329	0.05	0.01	0.09	0.06	0.24	3.65697	0.16	0.26	0.285542	0.2443
2735000	0.19	875.828	0.22	0.144118	0.21	1007.44	0.27	0.0821311	0.25	0.445048	0.3	0.108329	0.02	0.04	0.04	0.01	0.26	3.30896	0.23	0.32	0.294238	0.257196	0.03196	0.00237	0.313902	0.056036	0.349741	0.28	902.501	0.27	0.14703	0.31	987.494	0.36	0.0829566	0.18	0.445048	0.29	0.109417	0.06	0.03	0.05	0.02	0.24	3.65697	0.22	0.19	0.288412	0.244031
2740000	0.19	875.828	0.29	0.145567	0.21	1007.44	0.27	0.0821311	0.21	0.44062	0.21	0.107251	0.02	0.06	0.03	0.05	0.39	3.30896	0.2	0.23	0.291311	0.256964	0.031913	0.002366	0.314159	0.056018	0.349402	0.32	893.521	0.27	0.14703	0.26	977.668	0.22	0.0821311	0.27	0.449521	0.2	0.108329	0.17	0.07	0.07	0.06	0.26	3.65697	0.18	0.31	0.288412	0.244205
2745000	0.3	867.114	0.29	0.145567	0.27	997.418	0.28	0.0829566	0.32	0.445048	0.26	0.108329	0.02	0.02	0.07	0.07	0.3	3.30896	0.11	0.22	0.294238	0.256599	0.031869	0.002364	0.314346	0.056018	0.349293	0.32	893.521	0.23	0.145567	0.26	977.668	0.22	0.0821311	0.26	0.454039	0.2	0.108329	0.02	0.01	0.03	0.02	0.35	3.65697	0.17	0.28	0.285542	0.244265
2750000	0.3	867.114	0.28	0.14703	0.27	997.418	0.28	0.0829566	0.27	0.449521	0.26	0.109417	0.05	0.02	0.06	0.01	0.2	3.30896	0.18	0.24	0.291311	0.256643	0.031943	0.002366	0.314476	0.056059	0.349275	0.14	902.501	0.23	0.145567	0.21	987.494	0.22	0.0813139	0.29	0.458602	0.26	0.109417	0.06	0.01	0.07	0.03	0.22	3.65697	0.12	0.33	0.294238	0.244185
2755000	0.24	875.828	0.28	0.14703	0.24	1007.44	0.26	0.0837903	0.27	0.449521	0.24	0.108329	0.05	0.02	0.04	0.03	0.24	3.30896	0.16	0.25	0.282701	0.256442	0.03193	0.002364	0.314538	0.05618	0.349527	0.14	902.501	0.26	0.14703	0.21	987.494	0.22	0.0813139	0.29	0.463211	0.19	0.108329	0.05	0.03	0.05	0.01	0.32	3.65697	0.26	0.28	0.297195	0.244282
2760000	0.24	875.828	0.28	0.14703	0.24	1007.44	0.26	0.0837903	0.19	0.445048	0.26	0.109417	0.01	0.02	0.06	0.03	0.29	3.30896	0.18	0.24	0.282701	0.256332	0.031976	0.002392	0.314894	0.056338	0.349701	0.19	911.572	0.26	0.14703	0.26	977.668	0.22	0.0813139	0.29	0.463211	0.29	0.109417	0.02	0.04	0.03	0.05	0.22	3.65697	0.23	0.33	0.303199	0.244458
2765000	0.2	884.631	0.21	0.145567	0.21	1017.57	0.16	0.0829566	0.22	0.44062	0.26	0.109417	0.05	0.05	0.08	0.05	0.34	3.30896	0.2	0.3	0.291311	0.256538	0.032055	0.002392	0.314956	0.056309	0.349772	0.19	911.572	0.23	0.145567	0.26	977.668	0.21	0.0805048	0.29	0.467866	0.24	0.108329	0.03	0.1	0.09	0.08	0.22	3.65697	0.22	0.28	0.306246	0.244581
2770000	0.2	884.631	0.21	0.145567	0.21	1017.57	0.16	0.0829566	0.25	0.436235	0.18	0.109417	0.04	0.05	0.05	0.04	0.19	3.30896	0.2	0.25	0.288412	0.256469	0.032055	0.002388	0.315114	0.056264	0.349591	0.33	902.501	0.23	0.145567	0.26	977.668	0.21	0.0805048	0.21	0.463211	0.25	0.107251	0.03	0.06	0.06	0.05	0.27	3.65697	0.17	0.25	0.300182	0.244562
2775000	0.3	875.828	0.33	0.14703	0.33	1007.44	0.16	0.0829566	0.28	0.44062	0.18	0.109417	0.04	0.04	0.09	0.06	0.22	3.30896	0.14	0.28	0.291311	0.256648	0.032085	0.00239	0.315131	0.05626	0.349557	0.33	902.501	0.31	0.14703	0.25	987.494	0.28	0.0813139	0.23	0.458602	0.23	0.106184	0.01	0.04	0.11	0.02	0.23	3.65697	0.17	0.27	0.309324	0.24443
2780000	0.3	875.828	0.33	0.14703	0.33	1007.44	0.17	0.0821311	0.24	0.436235	0.19	0.108329	0.01	0.02	0.06	0.08	0.34	3.30896	0.18	0.21	0.288412	0.256713	0.032159	0.00239	0.315208	0.056332	0.349802	0.33	902.501	0.31	0.14703	0.25	987.494	0.28	0.0813139	0.25	0.454039	0.26	0.107251	0.03	0.02	0.04	0.05	0.3	3.65697	0.18	0.18	0.312433	0.244761
2785000	0.21	884.631	0.22	0.145567	0.33	1007.44	0.17	0.0821311	0.25	0.431895	0.21	0.107251	0.02	0.01	0.05	0.03	0.25	3.30896	0.2	0.32	0.288412	0.25645	0.032126	0.002392	0.315399	0.056487	0.350092	0.21	911.572	0.33	0.148507	0.22	997.418	0.27	0.0821311	0.21	0.449521	0.33	0.108329	0.04	0.01	0.08	0.07	0.23	3.65697	0.2	0.29	0.318744	0.244976
2790000	0.21	884.631	0.22	0.145567	0.21	1017.57	0.25	0.0813139	0.22	0.427597	0.24	0.106184	0.02	0.01	0.05	0.1	0.17	3.30896	0.13	0.28	0.291311	0.256433	0.032111	0.002388	0.315405	0.056557	0.350265	0.27	902.501	0.33	0.148507	0.22	997.418	0.27	0.0821311	0.31	0.454039	0.27	0.109417	0.04	0.07	0.09	0.05	0.23	3.65697	0.18	0.19	0.309324	0.245333
2795000	0.21	884.631	0.22	0.144118	0.21	1017.57	0.25	0.0813139	0.3	0.431895	0.32	0.107251	0.03	0.06	0.05	0.06	0.33	3.30896	0.21	0.29	0.294238	0.256403	0.032063	0.002384	0.315135	0.056512	0.350495	0.27	902.501	0.33	0.148507	0.16	1007.44	0.19	0.0813139	0.15	0.449521	0.23	0.108329	0.02	0.02	0.04	0.03	0.25	3.65697	0.22	0.32	0.306246	0.245236
2800000	0.16	893.521	0.22	0.144118	0.22	1027.79	0.25	0.0805048	0.2	0.427597	0.18	0.106184	0.02	0.02	0.03	0.05	0.18	3.30896	0.19	0.31	0.297195	0.256178	0.032014	0.002388	0.315223	0.056494	0.350463	0.16	911.572	0.18	0.14703	0.16	1007.44	0.19	0.0813139	0.29	0.454039	0.33	0.109417	0.02	0.03	0.05	0.07	0.23	3.65697	0.16	0.18	0.303199	0.244958
2805000	0.16	893.521	0.28	0.145567	0.22	1027.79	0.25	0.0805048	0.29	0.431895	0.21	0.105127	0.04	0.02	0.05	0.05	0.25	3.30896	0.15	0.26	0.303199	0.25614	0.032024	0.002384	0.315329	0.056449	0.350298	0.16	911.572	0.18	0.14703	0.29	997.418	0.26	0.0821311	0.28	0.458602	0.33	0.109417	0.06	0.04	0.14	0.08	0.26	3.65697	0.18	0.28	0.306246	0.245211
2810000	0.22	902.501	0.28	0.145567	0.21	1038.12	0.21	0.0797038	0.27	0.436235	0.18	0.104081	0.03	0.01	0.07	0.04	0.31	3.30896	0.2	0.27	0.303199	0.25589	0.031986	0.00238	0.315413	0.056419	0.350072	0.25	920.733	0.28	0.148507	0.29	997.418	0.26	0.0821311	0.26	0.463211	0.28	0.110517	0.05	0.05	0.05	0.01	0.28	3.65697	0.12	0.19	0.300182	0.24553
2815000	0.22	902.501	0.28	0.145567	0.21	1038.12	0.21	0.0797038	0.23	0.431895	0.23	0.103045	0.06	0.03	0.05	0.06	0.3	3.30896	0.16	0.27	0.309324	0.25571	0.031938	0.002375	0.315498	0.05638	0.350089	0.25	920.733	0.28	0.148507	0.19	1007.44	0.26	0.0821311	0.22	0.458602	0.22	0.109417	0.11	0.05	0.13	0.06	0.3	3.65697	0.23	0.27	0.303199	0.245884
2820000	0.24	911.572	0.28	0.14703	0.23	1048.56	0.21	0.0797038	0.24	0.427597	0.27	0.104081	0.05	0.04	0.08	0.1	0.21	3.30896	0.16	0.3	0.306246	0.255472	0.031896	0.002371	0.315579	0.056487	0.350152	0.25	920.733	0.22	0.14703	0.19	1007.44	0.22	0.0813139	0.3	0.463211	0.23	0.108329	0.06	0.02	0.06	0.08	0.24	3.65697	0.23	0.28	0.312433	0.246157
2825000	0.24	911.572	0.28	0.14703	0.23	1048.56	0.31	0.0805048	0.23	0.423343	0.27	0.105127	0.02	0.04	0.01	0.02	0.31	3.30896	0.2	0.22	0.309324	0.255191	0.031853	0.002367	0.315547	0.056448	0.350277	0.2	929.987	0.22	0.14703	0.12	1017.57	0.22	0.0813139	0.16	0.458602	0.21	0.107251	0.04	0.02	0.09	0.03	0.25	3.65697	0.26	0.29	0.315573	0.246516
2830000	0.35	902.501	0.21	0.145567	0.22	1059.1	0.31	0.0805048	0.24	0.41913	0.23	0.104081	0.01	0.05	0.1	0.09	0.25	3.30896	0.22	0.26	0.306246	0.255107	0.031837	0.002365	0.315519	0.056449	0.350522	0.2	929.987	0.22	0.14703	0.12	1017.57	0.16	0.0805048	0.34	0.463211	0.29	0.108329	0.06	0.04	0.09	0.05	0.31	3.65697	0.2	0.22	0.312433	0.246371
2835000	0.35	902.501	0.21	0.145567	0.22	1059.1	0.22	0.0797038	0.3	0.423343	0.22	0.103045	0.07	0.03	0.08	0.06	0.24	3.30896	0.21	0.28	0.309324	0.255164	0.0318	0.00236	0.315308	0.056368	0.350597	0.21	939.333	0.22	0.145567	0.18	1027.79	0.16	0.0805048	0.14	0.458602	0.27	0.109417	0.04	0.01	0.06	0.01	0.2	3.65697	0.18	0.17	0.312433	0.246461
2840000	0.21	911.572	0.25	0.144118	0.26	1048.56	0.22	0.0797038	0.25	0.41913	0.33	0.104081	0.05	0.01	0.03	0.05	0.24	3.30896	0.17	0.28	0.315573	0.255427	0.031784	0.002356	0.315172	0.056371	0.350841	0.21	939.333	0.22	0.145567	0.18	1027.79	0.21	0.0797038	0.3	0.463211	0.27	0.110517	0.02	0.05	0.09	0.02	0.18	3.65697	0.29	0.27	0.315573	0.246581
2845000	0.21	911.572	0.25	0.144118	0.26	1048.56	0.27	0.0805048	0.36	0.423343	0.31	0.105127	0.02	0.04	0.04	0.06	0.29	3.30896	0.23	0.24	0.312433	0.255656	0.031896	0.002364	0.315353	0.056334	0.350586	0.34	929.987	0.26	0.14703	0.27	1017.57	0.21	0.0797038	0.3	0.463211	0.31	0.111628	0.01	0.05	0.02	0.06	0.24	3.65697	0.21	0.25	0.306246	0.24622
2850000	0.2	920.733	0.23	0.142684	0.23	1059.1	0.27	0.0805048	0.27	0.427597	0.24	0.104081	0.02	0	0.06	0.06	0.28	3.30896	0.21	0.34	0.315573	0.255698	0.031964	0.002388	0.315625	0.056484	0.350707	0.34	929.987	0.26	0.14703	0.27	1017.57	0.28	0.0805048	0.31	0.467866	0.17	0.110517	0.1	0.02	0.03	0.02	0.17	3.65697	0.21	0.25	0.303199	0.246027
2855000	0.2	920.733	0.23	0.142684	0.23	1059.1	0.34	0.0813139	0.22	0.423343	0.28	0.105127	0.03	0.02	0.05	0.12	0.36	3.30896	0.21	0.19	0.312433	0.255687	0.031961	0.002383	0.315794	0.056473	0.350573	0.23	939.333	0.25	0.145567	0.31	1007.44	0.28	0.0805048	0.2	0.463211	0.29	0.111628	0.04	0.02	0.08	0.03	0.25	3.65697	0.19	0.24	0.297195	0.24618
2860000	0.2	920.733	0.3	0.144118	0.27	1048.56	0.34	0.0813139	0.31	0.427597	0.28	0.105127	0.02	0.05	0.05	0.04	0.26	3.30896	0.2	0.28	0.315573	0.255606	0.031975	0.002402	0.316068	0.056661	0.350874	0.23	939.333	0.25	0.145567	0.31	1007.44	0.34	0.0813139	0.17	0.458602	0.34	0.11275	0.02	0.02	0.07	0.03	0.29	3.65697	0.14	0.31	0.300182	0.246377
2865000	0.19	929.987	0.3	0.144118	0.27	1048.56	0.35	0.0821311	0.25	0.423343	0.21	0.104081	0.05	0.02	0.02	0.04	0.28	3.30896	0.17	0.22	0.306246	0.255509	0.032	0.002398	0.316144	0.056725	0.351021	0.32	929.987	0.25	0.145567	0.31	1007.44	0.34	0.0813139	0.27	0.463211	0.2	0.111628	0.06	0.02	0.07	0.07	0.22	3.65697	0.21	0.16	0.303199	0.246292
2870000	0.23	939.333	0.3	0.144118	0.27	1048.56	0.35	0.0821311	0.24	0.41913	0.28	0.105127	0.01	0.01	0.03	0.04	0.29	3.30896	0.14	0.3	0.306246	0.255526	0.032004	0.002394	0.31623	0.056702	0.35083	0.32	929.987	0.22	0.144118	0.2	1017.57	0.2	0.0805048	0.22	0.458602	0.24	0.110517	0.07	0.04	0.16	0.02	0.22	3.65697	0.19	0.2	0.300182	0.246267
2875000	0.23	939.333	0.25	0.142684	0.31	1038.12	0.35	0.0821311	0.28	0.423343	0.31	0.106184	0.03	0.04	0.1	0.05	0.26	3.30896	0.17	0.25	0.303199	0.255471	0.032018	0.002391	0.316374	0.056675	0.350731	0.32	929.987	0.22	0.144118	0.25	1027.79	0.2	0.0805048	0.2	0.454039	0.24	0.110517	0.03	0.04	0.06	0.1	0.27	3.65697	0.18	0.19	0.303199	0.246307
2880000	0.27	929.987	0.25	0.142684	0.31	1038.12	0.14	0.0813139	0.22	0.41913	0.26	0.107251	0.07	0.12	0.06	0.04	0.27	3.30896	0.17	0.18	0.300182	0.255555	0.032088	0.002391	0.316525	0.056661	0.35056	0.27	920.733	0.27	0.145567	0.25	1027.79	0.2	0.0797038	0.21	0.449521	0.21	0.109417	0.01	0.02	0.08	0.03	0.22	3.65697	0.26	0.27	0.303199	0.246228
2885000	0.27	929.987	0.27	0.144118	0.28	1027.79	0.14	0.0813139	0.28	0.423343	0.16	0.106184	0.08	0.02	0.1	0.02	0.26	3.30896	0.22	0.26	0.309324	0.255539	0.03209	0.002387	0.316282	0.05659	0.350738	0.27	920.733	0.23	0.144118	0.25	1027.79	0.2	0.0797038	0.32	0.454039	0.29	0.110517	0.03	0.05	0.06	0.04	0.2	3.65697	0.18	0.25	0.300182	0.246471
2890000	0.2	939.333	0.27	0.144118	0.28	1027.79	0.22	0.0805048	0.26	0.427597	0.3	0.107251	0.05	0.04	0.07	0.04	0.29	3.30896	0.17	0.27	0.306246	0.255245	0.032069	0.002383	0.316357	0.056586	0.350706	0.19	929.987	0.23	0.144118	0.26	1017.57	0.27	0.0805048	0.27	0.458602	0.28	0.111628	0.04	0.05	0.08	0.03	0.25	3.65697	0.17	0.28	0.303199	0.246239
2895000	0.2	939.333	0.29	0.145567	0.24	1038.12	0.22	0.0805048	0.35	0.431895	0.23	0.106184	0.09	0.05	0.08	0.03	0.22	3.30896	0.13	0.24	0.297195	0.25506	0.032076	0.002383	0.316522	0.056599	0.350604	0.23	939.333	0.28	0.145567	0.26	1017.57	0.27	0.0805048	0.3	0.463211	0.3	0.11275	0.07	0.02	0.07	0.04	0.23	3.65697	0.1	0.32	0.309324	0.246164
2900000	0.2	939.333	0.29	0.145567	0.24	1038.12	0.22	0.0805048	0.35	0.431895	0.23	0.105127	0.03	0.02	0.06	0.04	0.3	3.30896	0.18	0.29	0.306246	0.254675	0.032033	0.002379	0.316907	0.056627	0.350393	0.23	939.333	0.28	0.145567	0.18	1027.79	0.2	0.0797038	0.22	0.458602	0.28	0.113883	0.03	0.02	0.06	0.05	0.25	3.65697	0.2	0.21	0.300182	0.246003
2905000	0.27	929.987	0.27	0.14703	0.25	1048.56	0.27	0.0813139	0.32	0.436235	0.23	0.105127	0.03	0.02	0.11	0.08	0.28	3.30896	0.15	0.23	0.300182	0.254866	0.031998	0.002375	0.316604	0.056557	0.350526	0.23	939.333	0.28	0.145567	0.18	1027.79	0.2	0.0797038	0.21	0.454039	0.31	0.115027	0.04	0.03	0.13	0.07	0.3	3.65697	0.16	0.27	0.297195	0.246036
2910000	0.27	929.987	0.27	0.14703	0.25	1048.56	0.27	0.0813139	0.31	0.44062	0.26	0.106184	0.06	0.02	0.11	0.05	0.26	3.30896	0.19	0.29	0.297195	0.25461	0.031982	0.002382	0.316896	0.056764	0.350986	0.26	929.987	0.23	0.144118	0.28	1017.57	0.21	0.0789107	0.2	0.449521	0.26	0.116183	0.02	0.07	0.11	0.08	0.3	3.65697	0.22	0.27	0.294238	0.245751
2915000	0.25	939.333	0.34	0.148507	0.24	1059.1	0.22	0.0805048	0.23	0.436235	0.21	0.105127	0.07	0.04	0.03	0.01	0.27	3.30896	0.19	0.24	0.294238	0.254234	0.031931	0.002378	0.317174	0.05695	0.351258	0.26	929.987	0.23	0.144118	0.28	1017.57	0.21	0.0789107	0.2	0.445048	0.22	0.115027	0.04	0.04	0.05	0.05	0.27	3.65697	0.11	0.23	0.285542	0.2458
2920000	0.25	939.333	0.34	0.148507	0.24	1059.1	0.22	0.0805048	0.23	0.431895	0.3	0.106184	0.03	0.03	0.05	0.05	0.23	3.30896	0.19	0.19	0.294238	0.254098	0.031907	0.002378	0.317144	0.057003	0.351606	0.29	920.733	0.24	0.142684	0.27	1007.44	0.21	0.0789107	0.26	0.449521	0.3	0.116183	0.09	0.03	0.1	0.11	0.2	3.65697	0.12	0.27	0.285542	0.245598
2925000	0.24	948.774	0.21	0.14703	0.24	1059.1	0.14	0.0797038	0.21	0.427597	0.17	0.105127	0.03	0.02	0.07	0.07	0.2	3.30896	0.17	0.29	0.303199	0.254292	0.031892	0.002378	0.317003	0.057051	0.351925	0.29	920.733	0.24	0.142684	0.27	1007.44	0.2	0.0781256	0.26	0.449521	0.25	0.115027	0.05	0.06	0.12	0.08	0.16	3.65697	0.13	0.22	0.288412	0.245793
2930000	0.24	948.774	0.21	0.14703	0.28	1048.56	0.14	0.0797038	0.23	0.423343	0.28	0.106184	0.05	0.04	0.12	0.08	0.17	3.30896	0.19	0.27	0.306246	0.254124	0.031857	0.002374	0.317062	0.057194	0.3521	0.25	929.987	0.31	0.144118	0.28	997.418	0.2	0.0781256	0.35	0.454039	0.26	0.116183	0.05	0.05	0.03	0.05	0.18	3.65697	0.16	0.27	0.297195	0.245496
2935000	0.26	939.333	0.36	0.148507	0.28	1048.56	0.31	0.0805048	0.2	0.41913	0.23	0.105127	0.02	0.02	0.01	0.03	0.27	3.30896	0.25	0.24	0.306246	0.254178	0.031845	0.002376	0.317042	0.057231	0.352265	0.25	929.987	0.31	0.144118	0.28	997.418	0.22	0.0773482	0.2	0.449521	0.2	0.115027	0.04	0.02	0.1	0.03	0.2	3.65697	0.11	0.21	0.300182	0.24552
2940000	0.26	939.333	0.36	0.148507	0.29	1038.12	0.31	0.0805048	0.27	0.423343	0.22	0.104081	0.03	0.06	0.07	0.06	0.26	3.30896	0.18	0.28	0.315573	0.25411	0.031833	0.002379	0.317153	0.057417	0.352567	0.24	939.333	0.28	0.145567	0.26	987.494	0.22	0.0773482	0.31	0.454039	0.18	0.113883	0.06	0.04	0.1	0.05	0.26	3.65697	0.2	0.28	0.300182	0.245529
2945000	0.24	948.774	0.28	0.15	0.29	1038.12	0.25	0.0797038	0.26	0.427597	0.28	0.105127	0.04	0.03	0.06	0.07	0.24	3.30896	0.16	0.19	0.306246	0.25406	0.031809	0.002375	0.317081	0.057439	0.352797	0.24	939.333	0.28	0.145567	0.26	987.494	0.29	0.0781256	0.24	0.449521	0.2	0.11275	0.07	0.04	0.05	0.01	0.18	3.65697	0.19	0.28	0.303199	0.245512
2950000	0.24	948.774	0.28	0.15	0.23	1048.56	0.25	0.0797038	0.32	0.431895	0.28	0.105127	0.06	0	0.1	0.06	0.19	3.30896	0.2	0.27	0.312433	0.253963	0.031771	0.002375	0.317018	0.057427	0.352879	0.22	948.774	0.26	0.14703	0.33	977.668	0.29	0.0781256	0.28	0.454039	0.25	0.111628	0.03	0.04	0.1	0.04	0.29	3.65697	0.21	0.28	0.306246	0.245523
2955000	0.24	948.774	0.18	0.148507	0.23	1048.56	0.25	0.0797038	0.22	0.427597	0.23	0.104081	0.04	0.04	0.1	0.09	0.25	3.30896	0.25	0.26	0.309324	0.254081	0.031889	0.002377	0.317155	0.057455	0.352989	0.22	948.774	0.26	0.14703	0.33	977.668	0.39	0.0789107	0.27	0.458602	0.2	0.110517	0.03	0.01	0.03	0.06	0.24	3.65697	0.2	0.17	0.297195	0.245889
2960000	0.28	939.333	0.18	0.148507	0.26	1038.12	0.3	0.0805048	0.25	0.423343	0.24	0.103045	0.04	0.07	0.06	0.02	0.28	3.30896	0.15	0.26	0.312433	0.253982	0.031849	0.002373	0.316947	0.057457	0.353389	0.22	948.774	0.26	0.14703	0.33	977.668	0.39	0.0789107	0.23	0.454039	0.24	0.109417	0.09	0.05	0.07	0.06	0.26	3.65697	0.2	0.28	0.297195	0.246105
2965000	0.28	939.333	0.18	0.148507	0.26	1038.12	0.3	0.0805048	0.25	0.423343	0.26	0.104081	0.07	0.08	0.11	0.06	0.33	3.30896	0.24	0.26	0.309324	0.253978	0.031896	0.002381	0.317072	0.057695	0.35374	0.23	958.309	0.27	0.148507	0.2	987.494	0.33	0.0797038	0.2	0.449521	0.24	0.109417	0.01	0.04	0.05	0.05	0.23	3.65697	0.24	0.28	0.300182	0.246232
2970000	0.23	948.774	0.2	0.14703	0.35	1027.79	0.27	0.0813139	0.25	0.41913	0.14	0.103045	0.09	0.03	0.05	0.07	0.25	3.30896	0.1	0.25	0.309324	0.254229	0.031902	0.002377	0.317014	0.057633	0.353383	0.23	958.309	0.27	0.148507	0.2	987.494	0.33	0.0797038	0.22	0.445048	0.3	0.110517	0.01	0.02	0.02	0.09	0.34	3.65697	0.13	0.34	0.297195	0.245997
2975000	0.23	948.774	0.2	0.14703	0.35	1027.79	0.27	0.0813139	0.31	0.423343	0.2	0.10202	0.02	0.03	0.05	0.03	0.31	3.30896	0.21	0.24	0.306246	0.254208	0.031889	0.002375	0.31688	0.057632	0.353593	0.25	967.94	0.23	0.14703	0.27	977.668	0.23	0.0789107	0.28	0.449521	0.25	0.109417	0.04	0.02	0.1	0.02	0.25	3.65697	0.24	0.24	0.291311	0.246023
2980000	0.26	939.333	0.19	0.145567	0.22	1038.12	0.28	0.0821311	0.26	0.427597	0.25	0.101005	0.02	0.01	0.03	0.07	0.32	3.30896	0.15	0.38	0.303199	0.254465	0.032022	0.002381	0.317048	0.05772	0.353726	0.25	967.94	0.23	0.14703	0.27	977.668	0.23	0.0789107	0.22	0.445048	0.23	0.108329	0.03	0.03	0.07	0.08	0.17	3.65697	0.19	0.22	0.288412	0.245872
2985000	0.26	939.333	0.19	0.145567	0.22	1038.12	0.28	0.0821311	0.26	0.431895	0.27	0.10202	0.06	0.03	0.09	0.05	0.28	3.30896	0.17	0.31	0.300182	0.254629	0.032069	0.002391	0.317183	0.057812	0.353896	0.19	977.668	0.21	0.145567	0.28	967.94	0.23	0.0781256	0.22	0.445048	0.27	0.109417	0.04	0.04	0.07	0.1	0.22	3.65697	0.31	0.33	0.288412	0.245763
2990000	0.23	948.774	0.29	0.14703	0.23	1048.56	0.33	0.0829566	0.22	0.427597	0.33	0.103045	0.03	0.03	0.02	0.06	0.29	3.30896	0.16	0.21	0.300182	0.254344	0.032022	0.002387	0.317282	0.057805	0.353919	0.19	977.668	0.21	0.145567	0.28	967.94	0.23	0.0781256	0.29	0.449521	0.29	0.110517	0.07	0.04	0.1	0.05	0.28	3.65697	0.15	0.28	0.291311	0.245592
2995000	0.23	948.774	0.29	0.14703	0.23	1048.56	0.33	0.0829566	0.27	0.431895	0.32	0.104081	0.11	0.06	0.08	0.11	0.23	3.30896	0.27	0.28	0.303199	0.254358	0.031992	0.002385	0.317208	0.0578	0.354229	0.29	967.94	0.24	0.144118	0.21	977.668	0.3	0.0789107	0.22	0.445048	0.3	0.111628	0.07	0.05	0.03	0.06	0.34	3.65697	0.13	0.31	0.300182	0.245775
3000000	0.27	939.333	0.31	0.148507	0.28	1038.12	0.25	0.0821311	0.21	0.427597	0.26	0.105127	0.07	0.03	0.13	0.06	0.23	3.30896	0.24	0.19	0.297195	0.254281	0.031975	0.002381	0.317135	0.057806	0.354421	0.29	967.94	0.24	0.144118	0.21	977.668	0.3	0.0789107	0.29	0.449521	0.22	0.110517	0.08	0.01	0.09	0.07	0.25	3.65697	0.15	0.26	0.309324	0.245822
3005000	0.27	939.333	0.31	0.148507	0.28	1038.12	0.25	0.0821311	0.29	0.431895	0.3	0.106184	0.01	0.02	0.03	0.08	0.28	3.30896	0.23	0.31	0.300182	0.253936	0.031937	0.002377	0.317103	0.05783	0.354505	0.26	958.309	0.19	0.142684	0.27	967.94	0.3	0.0797038	0.27	0.454039	0.26	0.111628	0.11	0.06	0.12	0.05	0.24	3.65697	0.22	0.21	0.306246	0.245623
3010000	0.27	929.987	0.22	0.14703	0.2	1048.56	0.27	0.0829566	0.24	0.427597	0.3	0.106184	0.04	0.05	0.09	0.03	0.26	3.30896	0.18	0.27	0.309324	0.254005	0.03192	0.002379	0.317055	0.057802	0.354693	0.26	958.309	0.19	0.142684	0.27	967.94	0.3	0.0797038	0.21	0.445048	0.31	0.11275	0.07	0.02	0.07	0.02	0.23	3.65697	0.23	0.19	0.300182	0.24573
3015000	0.27	929.987	0.22	0.14703	0.2	1048.56	0.27	0.0829566	0.3	0.431895	0.26	0.108329	0.01	0.01	0.03	0.05	0.25	3.30896	0.21	0.23	0.300182	0.253959	0.031884	0.002375	0.316954	0.057786	0.354783	0.26	958.309	0.26	0.144118	0.19	977.668	0.21	0.0789107	0.17	0.44062	0.19	0.111628	0.07	0.03	0.03	0.1	0.28	3.65697	0.19	0.23	0.291311	0.24592
3020000	0.23	939.333	0.22	0.14703	0.2	1048.56	0.27	0.0829566	0.3	0.436235	0.31	0.109417	0.04	0.04	0.05	0.06	0.25	3.30896	0.16	0.26	0.303199	0.254175	0.031835	0.002371	0.3166	0.05773	0.354974	0.23	967.94	0.26	0.144118	0.19	977.668	0.21	0.0789107	0.24	0.436235	0.27	0.11275	0.02	0.01	0.03	0.06	0.33	3.65697	0.24	0.27	0.300182	0.24591
3025000	0.23	939.333	0.33	0.148507	0.22	1059.1	0.21	0.0821311	0.2	0.431895	0.31	0.109417	0.04	0.06	0.05	0.04	0.33	3.30896	0.23	0.22	0.300182	0.254407	0.031783	0.002367	0.316167	0.057639	0.35528	0.23	967.94	0.26	0.144118	0.19	977.668	0.29	0.0797038	0.2	0.431895	0.27	0.113883	0.06	0.02	0.05	0.04	0.28	3.65697	0.18	0.22	0.297195	0.24581
3030000	0.19	948.774	0.33	0.148507	0.24	1069.74	0.21	0.0821311	0.3	0.436235	0.29	0.110517	0.03	0.04	0.04	0.01	0.25	3.30896	0.21	0.32	0.303199	0.254174	0.031754	0.002363	0.316171	0.057727	0.355521	0.24	977.668	0.24	0.142684	0.26	967.94	0.29	0.0797038	0.26	0.436235	0.27	0.115027	0.01	0.03	0.07	0.07	0.23	3.65697	0.15	0.21	0.300182	0.245879
3035000	0.19	948.774	0.27	0.15	0.24	1069.74	0.25	0.0813139	0.28	0.44062	0.27	0.111628	0.02	0.04	0.08	0.05	0.22	3.30896	0.17	0.34	0.303199	0.253992	0.031716	0.002361	0.316334	0.057745	0.355565	0.24	977.668	0.26	0.144118	0.26	967.94	0.29	0.0797038	0.26	0.436235	0.25	0.113883	0.01	0.01	0.1	0.07	0.24	3.65697	0.17	0.2	0.297195	0.246009
3040000	0.27	939.333	0.27	0.15	0.24	1069.74	0.25	0.0813139	0.28	0.44062	0.31	0.11275	0.05	0.02	0.09	0	0.22	3.30896	0.28	0.2	0.300182	0.253776	0.031677	0.002363	0.316379	0.057731	0.355596	0.45	967.94	0.26	0.144118	0.22	977.668	0.3	0.0805048	0.24	0.431895	0.28	0.115027	0.03	0.02	0.09	0.04	0.23	3.65697	0.19	0.25	0.297195	0.245912
3045000	0.27	939.333	0.21	0.148507	0.32	1059.1	0.25	0.0813139	0.35	0.445048	0.15	0.111628	0.02	0.04	0.02	0.02	0.31	3.30896	0.11	0.24	0.297195	0.253728	0.031665	0.002359	0.316354	0.057811	0.355835	0.45	967.94	0.26	0.144118	0.22	977.668	0.3	0.0805048	0.23	0.427597	0.28	0.115027	0.05	0.01	0.11	0.05	0.23	3.65697	0.24	0.21	0.294238	0.246136
3050000	0.27	929.987	0.21	0.148507	0.32	1059.1	0.29	0.0821311	0.25	0.44062	0.27	0.11275	0.05	0.01	0.06	0.04	0.26	3.30896	0.18	0.28	0.297195	0.253828	0.031771	0.002386	0.316588	0.057904	0.355839	0.31	958.309	0.3	0.145567	0.24	987.494	0.26	0.0813139	0.35	0.431895	0.22	0.113883	0.09	0.05	0.12	0.04	0.27	3.65697	0.22	0.24	0.291311	0.246081
3055000	0.27	929.987	0.27	0.15	0.25	1069.74	0.29	0.0821311	0.27	0.445048	0.22	0.111628	0.02	0.03	0.07	0.05	0.28	3.30896	0.24	0.22	0.300182	0.253665	0.031735	0.002388	0.316783	0.058032	0.355997	0.31	958.309	0.3	0.145567	0.24	987.494	0.26	0.0813139	0.41	0.436235	0.18	0.11275	0.03	0.05	0.06	0.04	0.28	3.65697	0.14	0.33	0.288412	0.245943
3060000	0.25	939.333	0.27	0.15	0.25	1069.74	0.24	0.0813139	0.18	0.44062	0.28	0.11275	0.05	0.03	0.07	0.04	0.2	3.30896	0.2	0.27	0.303199	0.253707	0.031723	0.002386	0.316763	0.058075	0.356173	0.22	967.94	0.25	0.144118	0.24	987.494	0.23	0.0805048	0.29	0.44062	0.22	0.111628	0.05	0.05	0.11	0.07	0.28	3.65697	0.13	0.27	0.297195	0.245956
3065000	0.25	939.333	0.21	0.148507	0.2	1080.49	0.24	0.0813139	0.31	0.445048	0.26	0.113883	0.03	0.02	0.06	0.08	0.23	3.30896	0.17	0.27	0.300182	0.253406	0.031676	0.002384	0.316762	0.058096	0.356365	0.22	967.94	0.25	0.144118	0.27	977.668	0.23	0.0805048	0.28	0.445048	0.29	0.11275	0.03	0.04	0.06	0.06	0.33	3.65697	0.25	0.14	0.294238	0.24616
3070000	0.3	929.987	0.21	0.148507	0.2	1080.49	0.28	0.0821311	0.33	0.449521	0.21	0.11275	0.06	0.04	0.08	0.02	0.35	3.30896	0.2	0.24	0.300182	0.253331	0.031672	0.00238	0.31687	0.058122	0.356299	0.22	977.668	0.17	0.142684	0.27	977.668	0.28	0.0813139	0.29	0.449521	0.25	0.111628	0.03	0.05	0.07	0.02	0.29	3.65697	0.21	0.33	0.294238	0.24618
3075000	0.3	929.987	0.21	0.148507	0.25	1091.35	0.28	0.0821311	0.31	0.454039	0.21	0.11275	0.05	0.03	0.1	0.05	0.33	3.30896	0.17	0.2	0.291311	0.253288	0.031656	0.002378	0.3169	0.058134	0.35647	0.22	977.668	0.17	0.142684	0.25	987.494	0.28	0.0813139	0.28	0.454039	0.3	0.11275	0.04	0.02	0.09	0.07	0.27	3.65697	0.17	0.24	0.285542	0.246383
3080000	0.3	929.987	0.3	0.15	0.25	1091.35	0.27	0.0829566	0.24	0.449521	0.24	0.111628	0.03	0.06	0.05	0.05	0.26	3.30896	0.21	0.27	0.288412	0.253174	0.031659	0.002374	0.317205	0.058223	0.356466	0.3	967.94	0.22	0.141265	0.19	997.418	0.27	0.0821311	0.22	0.449521	0.23	0.111628	0.06	0.04	0.11	0.06	0.26	3.65697	0.21	0.2	0.288412	0.246237
3085000	0.19	939.333	0.3	0.15	0.25	1091.35	0.27	0.0829566	0.24	0.449521	0.26	0.11275	0.04	0.03	0.04	0.08	0.27	3.30896	0.25	0.27	0.288412	0.253274	0.031695	0.002376	0.317314	0.058239	0.356446	0.3	967.94	0.22	0.141265	0.19	997.418	0.27	0.0821311	0.22	0.449521	0.23	0.110517	0.07	0.06	0.03	0.05	0.26	3.65697	0.22	0.22	0.282701	0.246173
3090000	0.19	939.333	0.18	0.148507	0.22	1102.32	0.35	0.0837903	0.27	0.454039	0.23	0.111628	0.05	0.04	0.11	0	0.22	3.30896	0.18	0.24	0.291311	0.253176	0.031714	0.002376	0.317444	0.058249	0.356386	0.25	977.668	0.22	0.141265	0.21	1007.44	0.28	0.0829566	0.34	0.454039	0.23	0.110517	0.04	0.07	0.04	0.03	0.23	3.65697	0.18	0.3	0.285542	0.246125
3095000	0.24	948.774	0.18	0.148507	0.22	1102.32	0.35	0.0837903	0.3	0.458602	0.28	0.11275	0.05	0.06	0.02	0.04	0.27	3.30896	0.18	0.29	0.300182	0.253132	0.031714	0.002373	0.317573	0.058192	0.355932	0.25	977.668	0.31	0.142684	0.21	1007.44	0.28	0.0829566	0.21	0.449521	0.2	0.109417	0.05	0.03	0.05	0.07	0.18	3.65697	0.15	0.29	0.288412	0.245926
3100000	0.24	948.774	0.27	0.15	0.23	1113.4	0.23	0.0829566	0.26	0.463211	0.3	0.113883	0.03	0.02	0.05	0.03	0.38	3.30896	0.16	0.27	0.303199	0.253283	0.031714	0.002369	0.317458	0.058157	0.356129	0.33	967.94	0.29	0.144118	0.18	1017.57	0.28	0.0829566	0.25	0.445048	0.22	0.108329	0	0.03	0.03	0.03	0.3	3.65697	0.15	0.16	0.285542	0.245681
3105000	0.22	958.309	0.27	0.15	0.23	1113.4	0.23	0.0829566	0.28	0.467866	0.28	0.115027	0.06	0.03	0.05	0.04	0.35	3.30896	0.17	0.26	0.309324	0.253276	0.031672	0.002371	0.317264	0.058189	0.356288	0.33	967.94	0.29	0.144118	0.18	1017.57	0.22	0.0821311	0.32	0.449521	0.22	0.107251	0.06	0.02	0.12	0.05	0.31	3.65697	0.21	0.26	0.291311	0.246035
3110000	0.22	958.309	0.29	0.151507	0.28	1102.32	0.23	0.0821311	0.2	0.463211	0.21	0.113883	0.03	0.02	0.06	0.05	0.17	3.30896	0.13	0.28	0.312433	0.253273	0.031759	0.002369	0.317511	0.058228	0.356203	0.24	977.668	0.29	0.144118	0.25	1027.79	0.22	0.0821311	0.29	0.454039	0.31	0.108329	0.05	0.05	0.09	0.06	0.24	3.65697	0.14	0.26	0.294238	0.246169
3115000	0.22	958.309	0.29	0.151507	0.28	1102.32	0.23	0.0821311	0.2	0.458602	0.28	0.115027	0.05	0.01	0.07	0.07	0.33	3.30896	0.23	0.17	0.309324	0.253555	0.031751	0.002371	0.317349	0.058195	0.356501	0.24	977.668	0.31	0.145567	0.25	1027.79	0.17	0.0813139	0.18	0.449521	0.22	0.107251	0.04	0.04	0.09	0.08	0.27	3.65697	0.26	0.18	0.297195	0.245952
3120000	0.23	967.94	0.29	0.151507	0.35	1091.35	0.23	0.0821311	0.17	0.454039	0.31	0.116183	0.07	0.06	0.08	0.07	0.23	3.30896	0.14	0.28	0.306246	0.253572	0.03171	0.002367	0.317153	0.058183	0.356672	0.27	967.94	0.31	0.145567	0.25	1027.79	0.17	0.0813139	0.2	0.445048	0.23	0.106184	0.02	0.04	0.04	0.06	0.3	3.65697	0.24	0.32	0.300182	0.246062
3125000	0.23	967.94	0.27	0.15303	0.35	1091.35	0.29	0.0829566	0.28	0.458602	0.32	0.117351	0.03	0.03	0.05	0.02	0.25	3.30896	0.17	0.3	0.309324	0.25335	0.031665	0.002367	0.317287	0.05815	0.356532	0.27	967.94	0.29	0.14703	0.26	1017.57	0.27	0.0821311	0.33	0.449521	0.22	0.105127	0.05	0.02	0.08	0.04	0.26	3.65697	0.24	0.31	0.300182	0.245962
3130000	0.34	958.309	0.27	0.15303	0.35	1091.35	0.29	0.0829566	0.25	0.454039	0.25	0.116183	0.03	0	0.06	0.03	0.33	3.30896	0.15	0.26	0.315573	0.25327	0.031648	0.002363	0.317155	0.058085	0.356407	0.27	958.309	0.29	0.14703	0.26	1017.57	0.27	0.0821311	0.28	0.454039	0.25	0.104081	0.05	0.02	0.09	0.05	0.23	3.65697	0.11	0.28	0.303199	0.245778
3135000	0.34	958.309	0.23	0.151507	0.3	1080.49	0.26	0.0837903	0.21	0.449521	0.29	0.117351	0.05	0.03	0.08	0.06	0.22	3.30896	0.15	0.2	0.318744	0.253586	0.031632	0.002363	0.316868	0.058068	0.356786	0.27	958.309	0.25	0.145567	0.25	1027.79	0.18	0.0813139	0.28	0.454039	0.34	0.105127	0.06	0.04	0.09	0.09	0.24	3.65697	0.25	0.31	0.300182	0.245829
3140000	0.26	948.774	0.23	0.151507	0.3	1080.49	0.26	0.0837903	0.27	0.454039	0.17	0.116183	0.03	0.03	0.02	0.03	0.31	3.30896	0.21	0.2	0.312433	0.253596	0.03159	0.002359	0.316572	0.058018	0.35711	0.27	958.309	0.25	0.145567	0.25	1027.79	0.18	0.0813139	0.21	0.449521	0.2	0.104081	0.07	0.04	0.19	0.05	0.21	3.65697	0.18	0.18	0.297195	0.245716
3145000	0.26	948.774	0.23	0.15	0.31	1069.74	0.28	0.0846324	0.2	0.449521	0.18	0.115027	0.01	0.02	0.07	0.04	0.31	3.30896	0.21	0.23	0.303199	0.25366	0.031609	0.002357	0.316586	0.058009	0.357071	0.26	948.774	0.27	0.14703	0.25	1038.12	0.22	0.0805048	0.22	0.445048	0.2	0.104081	0.03	0.07	0.09	0.06	0.36	3.65697	0.16	0.36	0.303199	0.245807
3150000	0.26	939.333	0.23	0.15	0.31	1069.74	0.28	0.0846324	0.2	0.449521	0.2	0.113883	0.06	0.07	0.05	0.02	0.25	3.30896	0.22	0.21	0.300182	0.253748	0.031565	0.002361	0.316345	0.058007	0.357324	0.37	939.333	0.27	0.14703	0.25	1038.12	0.22	0.0805048	0.18	0.44062	0.28	0.105127	0.01	0.04	0.08	0.09	0.24	3.65697	0.17	0.22	0.306246	0.245751
3155000	0.26	939.333	0.25	0.148507	0.27	1059.1	0.29	0.085483	0.26	0.454039	0.2	0.113883	0.08	0.02	0.04	0.08	0.28	3.30896	0.23	0.27	0.303199	0.253826	0.031559	0.002357	0.316359	0.057939	0.357072	0.37	939.333	0.27	0.14703	0.27	1027.79	0.22	0.0805048	0.17	0.436235	0.27	0.106184	0.05	0.05	0.05	0.1	0.18	3.65697	0.22	0.3	0.309324	0.245867
3160000	0.18	948.774	0.25	0.148507	0.27	1059.1	0.29	0.085483	0.27	0.458602	0.19	0.11275	0.05	0.03	0.1	0.05	0.22	3.30896	0.19	0.2	0.303199	0.253992	0.03154	0.002355	0.316189	0.057925	0.357286	0.25	948.774	0.17	0.145567	0.27	1027.79	0.22	0.0797038	0.31	0.44062	0.29	0.107251	0.04	0.04	0.05	0.05	0.18	3.65697	0.19	0.31	0.318744	0.245994
3165000	0.18	948.774	0.18	0.14703	0.24	1069.74	0.21	0.0846324	0.35	0.463211	0.26	0.113883	0.06	0.04	0.06	0.07	0.27	3.30896	0.17	0.31	0.306246	0.254078	0.031505	0.002352	0.316029	0.057875	0.357457	0.25	948.774	0.17	0.145567	0.21	1038.12	0.22	0.0797038	0.28	0.445048	0.25	0.106184	0.01	0.04	0.06	0.06	0.26	3.65697	0.14	0.26	0.321948	0.245985
3170000	0.27	939.333	0.18	0.14703	0.24	1069.74	0.21	0.0846324	0.22	0.458602	0.21	0.11275	0.01	0.05	0.04	0.05	0.3	3.30896	0.22	0.28	0.306246	0.254023	0.031529	0.002348	0.316389	0.057818	0.357132	0.25	948.774	0.27	0.14703	0.21	1038.12	0.3	0.0805048	0.3	0.449521	0.23	0.105127	0.09	0.03	0.08	0.07	0.17	3.65697	0.17	0.28	0.318744	0.245975
3175000	0.27	939.333	0.31	0.148507	0.24	1069.74	0.22	0.0837903	0.17	0.454039	0.22	0.111628	0.04	0.01	0.04	0.01	0.28	3.30896	0.19	0.27	0.303199	0.253878	0.031502	0.002346	0.316479	0.057883	0.357193	0.34	939.333	0.27	0.14703	0.21	1038.12	0.3	0.0805048	0.26	0.454039	0.23	0.105127	0.02	0.04	0.04	0.05	0.19	3.65697	0.26	0.23	0.315573	0.24576
3180000	0.27	939.333	0.31	0.148507	0.22	1080.49	0.22	0.0837903	0.28	0.458602	0.3	0.11275	0.06	0.02	0.06	0.06	0.25	3.30896	0.17	0.24	0.306246	0.253722	0.031489	0.002349	0.316722	0.057968	0.357273	0.23	948.774	0.28	0.148507	0.19	1048.56	0.27	0.0813139	0.25	0.449521	0.25	0.104081	0.02	0.07	0.06	0.05	0.26	3.65697	0.18	0.21	0.309324	0.24567
3185000	0.21	948.774	0.24	0.14703	0.22	1080.49	0.22	0.0837903	0.21	0.454039	0.25	0.111628	0.01	0.03	0.03	0.02	0.32	3.30896	0.2	0.25	0.303199	0.253651	0.031443	0.002345	0.316697	0.05797	0.357285	0.23	948.774	0.28	0.148507	0.19	1048.56	0.27	0.0813139	0.25	0.449521	0.24	0.104081	0.05	0.07	0.06	0.07	0.24	3.65697	0.2	0.19	0.300182	0.245704
3190000	0.21	948.774	0.24	0.14703	0.3	1069.74	0.27	0.0846324	0.21	0.454039	0.22	0.110517	0.03	0.03	0.05	0.06	0.3	3.30896	0.17	0.22	0.294238	0.253384	0.031409	0.002341	0.316921	0.057915	0.356961	0.23	948.774	0.28	0.15	0.2	1059.1	0.27	0.0813139	0.26	0.454039	0.24	0.104081	0.03	0.05	0.05	0.07	0.27	3.65697	0.25	0.31	0.303199	0.245591
3195000	0.33	939.333	0.23	0.145567	0.3	1069.74	0.27	0.0846324	0.34	0.454039	0.23	0.109417	0.06	0.04	0.07	0.02	0.32	3.30896	0.25	0.28	0.294238	0.253643	0.031485	0.002358	0.31708	0.057932	0.356985	0.25	958.309	0.28	0.15	0.2	1059.1	0.25	0.0805048	0.27	0.458602	0.14	0.103045	0.05	0.01	0.05	0.08	0.22	3.65697	0.18	0.26	0.300182	0.245413
3200000	0.33	939.333	0.23	0.145567	0.18	1080.49	0.25	0.0837903	0.34	0.454039	0.21	0.108329	0.05	0.02	0.06	0.02	0.24	3.30896	0.24	0.3	0.297195	0.253851	0.031542	0.002356	0.317104	0.057848	0.356562	0.25	958.309	0.18	0.148507	0.15	1069.74	0.25	0.0805048	0.26	0.463211	0.33	0.104081	0.04	0.03	0.06	0.08	0.26	3.65697	0.19	0.22	0.300182	0.245356
3205000	0.32	929.987	0.23	0.145567	0.18	1080.49	0.25	0.0837903	0.21	0.454039	0.37	0.109417	0.04	0.01	0.06	0.03	0.23	3.30896	0.2	0.27	0.294238	0.253876	0.031584	0.002353	0.317137	0.057788	0.3565	0.19	967.94	0.18	0.148507	0.15	1069.74	0.19	0.0797038	0.19	0.458602	0.32	0.105127	0.03	0	0.09	0.1	0.25	3.65697	0.18	0.22	0.303199	0.2453
3210000	0.32	929.987	0.2	0.144118	0.18	1080.49	0.28	0.0846324	0.21	0.454039	0.25	0.108329	0.09	0.05	0.05	0.03	0.29	3.30896	0.18	0.3	0.303199	0.253816	0.03159	0.002373	0.317313	0.057962	0.356849	0.19	967.94	0.2	0.14703	0.22	1080.49	0.19	0.0797038	0.24	0.454039	0.31	0.106184	0.01	0.07	0.02	0.06	0.24	3.65697	0.19	0.24	0.300182	0.245202
3215000	0.24	939.333	0.2	0.144118	0.24	1091.35	0.28	0.0846324	0.3	0.458602	0.3	0.109417	0.06	0.08	0.09	0.03	0.25	3.30896	0.15	0.2	0.300182	0.253881	0.031621	0.002385	0.317511	0.058175	0.357192	0.28	958.309	0.2	0.14703	0.22	1080.49	0.23	0.0789107	0.22	0.449521	0.24	0.105127	0.11	0.05	0.08	0.05	0.22	3.65697	0.19	0.24	0.300182	0.245189
3220000	0.24	939.333	0.19	0.142684	0.18	1102.32	0.25	0.0837903	0.32	0.463211	0.3	0.109417	0.02	0.07	0.06	0.04	0.25	3.30896	0.2	0.17	0.294238	0.253733	0.031614	0.002385	0.317667	0.058226	0.357212	0.28	958.309	0.2	0.14703	0.21	1091.35	0.23	0.0789107	0.3	0.454039	0.32	0.106184	0.09	0.05	0.13	0.03	0.28	3.65697	0.11	0.2	0.297195	0.245061
3225000	0.22	948.774	0.19	0.142684	0.18	1102.32	0.25	0.0837903	0.3	0.467866	0.22	0.108329	0.05	0.02	0.07	0.04	0.27	3.30896	0.21	0.38	0.291311	0.253901	0.031747	0.002403	0.317861	0.058213	0.357056	0.21	967.94	0.29	0.148507	0.21	1091.35	0.23	0.0789107	0.25	0.449521	0.24	0.105127	0.06	0.1	0.05	0.04	0.23	3.65697	0.16	0.35	0.294238	0.245065
3230000	0.22	948.774	0.2	0.141265	0.35	1091.35	0.3	0.0846324	0.28	0.472568	0.22	0.107251	0.02	0.03	0.06	0.02	0.3	3.30896	0.24	0.27	0.294238	0.253763	0.031747	0.002409	0.317943	0.058289	0.357292	0.21	967.94	0.29	0.148507	0.21	1091.35	0.33	0.0797038	0.23	0.445048	0.27	0.106184	0.02	0.05	0.08	0.04	0.22	3.65697	0.18	0.31	0.300182	0.24507
3235000	0.19	958.309	0.2	0.141265	0.35	1091.35	0.3	0.0846324	0.23	0.467866	0.23	0.106184	0.06	0.05	0.03	0	0.28	3.30896	0.26	0.24	0.291311	0.253683	0.031703	0.002405	0.317877	0.058278	0.357443	0.21	967.94	0.27	0.15	0.25	1102.32	0.33	0.0797038	0.21	0.44062	0.2	0.105127	0.06	0.03	0.11	0.08	0.24	3.65697	0.16	0.22	0.291311	0.245207
3240000	0.19	958.309	0.25	0.139859	0.35	1091.35	0.17	0.0837903	0.21	0.463211	0.27	0.107251	0.03	0.03	0.08	0.04	0.23	3.30896	0.17	0.26	0.294238	0.253501	0.031673	0.002401	0.317992	0.058349	0.357605	0.23	977.668	0.27	0.15	0.25	1102.32	0.22	0.0789107	0.25	0.436235	0.25	0.104081	0.06	0	0.03	0.06	0.24	3.65697	0.18	0.29	0.291311	0.245256
3245000	0.32	948.774	0.25	0.139859	0.26	1080.49	0.17	0.0837903	0.24	0.458602	0.23	0.106184	0.05	0.03	0.03	0.05	0.33	3.30896	0.2	0.25	0.288412	0.253629	0.031686	0.002399	0.317935	0.058341	0.357593	0.25	987.494	0.2	0.148507	0.36	1091.35	0.22	0.0789107	0.25	0.436235	0.26	0.105127	0.04	0.01	0.03	0.04	0.17	3.65697	0.18	0.22	0.282701	0.245231
3250000	0.32	948.774	0.26	0.141265	0.23	1091.35	0.24	0.0829566	0.16	0.454039	0.2	0.105127	0.01	0.02	0.02	0.01	0.29	3.30896	0.17	0.23	0.291311	0.253747	0.031681	0.002401	0.317926	0.058409	0.357684	0.25	987.494	0.2	0.148507	0.36	1091.35	0.28	0.0797038	0.25	0.431895	0.29	0.106184	0.04	0.01	0.03	0.12	0.23	3.65697	0.19	0.18	0.279888	0.245064
3255000	0.25	958.309	0.26	0.141265	0.23	1091.35	0.24	0.0829566	0.2	0.449521	0.28	0.106184	0.08	0.05	0.08	0.06	0.26	3.30896	0.21	0.24	0.294238	0.253774	0.03165	0.002397	0.317898	0.058365	0.357491	0.25	987.494	0.2	0.148507	0.36	1091.35	0.28	0.0797038	0.25	0.427597	0.17	0.105127	0.01	0.02	0.13	0.05	0.27	3.65697	0.18	0.29	0.282701	0.245213
3260000	0.25	958.309	0.26	0.141265	0.23	1091.35	0.24	0.0829566	0.22	0.445048	0.28	0.107251	0.04	0.04	0.05	0.01	0.22	3.30896	0.19	0.17	0.291311	0.253863	0.031605	0.002394	0.317595	0.058304	0.357569	0.33	977.668	0.24	0.14703	0.24	1102.32	0.3	0.0805048	0.2	0.423343	0.19	0.104081	0.03	0.04	0.05	0.1	0.31	3.65697	0.19	0.3	0.291311	0.245251
3265000	0.26	948.774	0.26	0.142684	0.33	1080.49	0.29	0.0837903	0.25	0.44062	0.28	0.108329	0.05	0.02	0.08	0.06	0.3	3.30896	0.24	0.23	0.282701	0.253844	0.031566	0.002392	0.317443	0.058244	0.357567	0.33	977.668	0.24	0.14703	0.24	1102.32	0.3	0.0805048	0.22	0.41913	0.26	0.105127	0.07	0.04	0.06	0	0.24	3.65697	0.28	0.24	0.291311	0.245235
3270000	0.26	948.774	0.26	0.142684	0.33	1080.49	0.29	0.0837903	0.26	0.445048	0.23	0.107251	0.02	0.03	0.05	0.06	0.26	3.30896	0.15	0.22	0.279888	0.253741	0.031559	0.002388	0.317364	0.058164	0.357552	0.36	967.94	0.3	0.148507	0.26	1091.35	0.23	0.0797038	0.28	0.423343	0.22	0.104081	0.06	0.05	0.11	0.05	0.2	3.65697	0.16	0.2	0.288412	0.245201
3275000	0.23	958.309	0.24	0.141265	0.33	1080.49	0.26	0.0846324	0.25	0.44062	0.2	0.106184	0.06	0.04	0.03	0.03	0.27	3.30896	0.19	0.26	0.285542	0.253824	0.031539	0.002392	0.317368	0.058242	0.357775	0.36	967.94	0.3	0.148507	0.26	1091.35	0.23	0.0797038	0.26	0.427597	0.22	0.104081	0.08	0.02	0.06	0.05	0.24	3.65697	0.17	0.32	0.285542	0.245322
3280000	0.23	958.309	0.24	0.141265	0.17	1091.35	0.26	0.0846324	0.27	0.445048	0.21	0.105127	0.06	0.04	0.08	0.04	0.35	3.30896	0.18	0.23	0.282701	0.253881	0.031512	0.002388	0.317223	0.058188	0.357836	0.21	977.668	0.33	0.15	0.25	1102.32	0.23	0.0797038	0.36	0.431895	0.25	0.103045	0.03	0.04	0.04	0.03	0.21	3.65697	0.21	0.2	0.288412	0.245283
3285000	0.23	958.309	0.28	0.142684	0.17	1091.35	0.24	0.0837903	0.29	0.449521	0.26	0.106184	0.07	0.01	0.06	0.05	0.3	3.30896	0.19	0.28	0.291311	0.253615	0.031477	0.002385	0.317211	0.058182	0.357817	0.21	977.668	0.33	0.15	0.25	1102.32	0.23	0.0789107	0.27	0.436235	0.23	0.10202	0.05	0.04	0.03	0.06	0.21	3.65697	0.18	0.27	0.297195	0.245179
3290000	0.28	948.774	0.28	0.142684	0.27	1080.49	0.24	0.0837903	0.33	0.454039	0.28	0.107251	0.01	0	0.04	0.01	0.25	3.30896	0.15	0.32	0.300182	0.253441	0.031466	0.002386	0.317376	0.058259	0.357939	0.29	967.94	0.27	0.151507	0.28	1091.35	0.23	0.0789107	0.16	0.431895	0.3	0.103045	0.03	0.01	0.05	0.05	0.27	3.65697	0.19	0.19	0.291311	0.245296
3295000	0.28	948.774	0.24	0.141265	0.27	1080.49	0.3	0.0846324	0.32	0.458602	0.34	0.108329	0.02	0.04	0.07	0.07	0.3	3.30896	0.16	0.23	0.297195	0.253479	0.031465	0.002383	0.31737	0.058248	0.358102	0.29	967.94	0.27	0.151507	0.28	1091.35	0.27	0.0797038	0.27	0.436235	0.27	0.104081	0.11	0.02	0.08	0.04	0.28	3.65697	0.14	0.24	0.288412	0.245397
3300000	0.25	958.309	0.24	0.141265	0.26	1069.74	0.3	0.0846324	0.32	0.458602	0.29	0.109417	0.06	0.01	0.1	0.05	0.26	3.30896	0.14	0.22	0.297195	0.253754	0.031485	0.002383	0.317284	0.058204	0.358193	0.29	967.94	0.21	0.15	0.25	1102.32	0.26	0.0805048	0.25	0.431895	0.22	0.103045	0	0.01	0.04	0.04	0.28	3.65697	0.19	0.23	0.291311	0.245531
3305000	0.25	958.309	0.19	0.139859	0.26	1069.74	0.26	0.085483	0.31	0.463211	0.29	0.110517	0.09	0.05	0.11	0.03	0.27	3.30896	0.24	0.27	0.300182	0.253673	0.031466	0.002381	0.317401	0.058305	0.358245	0.26	958.309	0.21	0.15	0.25	1102.32	0.26	0.0805048	0.28	0.436235	0.25	0.10202	0.04	0.05	0.05	0.04	0.27	3.65697	0.19	0.21	0.285542	0.245675
3310000	0.25	967.94	0.19	0.139859	0.28	1059.1	0.26	0.085483	0.24	0.458602	0.18	0.109417	0.03	0.01	0.07	0	0.21	3.30896	0.2	0.27	0.297195	0.253626	0.031462	0.002385	0.317425	0.058346	0.358344	0.26	958.309	0.21	0.15	0.28	1091.35	0.21	0.0797038	0.28	0.436235	0.26	0.103045	0.07	0.07	0.08	0.05	0.19	3.65697	0.19	0.3	0.288412	0.24582
3315000	0.25	967.94	0.19	0.139859	0.28	1059.1	0.23	0.0846324	0.23	0.454039	0.18	0.109417	0.03	0.03	0.07	0.04	0.25	3.30896	0.18	0.23	0.288412	0.253463	0.031442	0.002381	0.317575	0.058306	0.358186	0.31	948.774	0.26	0.151507	0.28	1091.35	0.21	0.0797038	0.27	0.436235	0.32	0.104081	0.02	0.07	0.05	0.06	0.27	3.65697	0.11	0.27	0.285542	0.246032
3320000	0.25	967.94	0.26	0.141265	0.28	1059.1	0.23	0.0846324	0.2	0.449521	0.28	0.110517	0.03	0	0.02	0.08	0.23	3.30896	0.15	0.35	0.291311	0.253643	0.031486	0.002378	0.317644	0.05824	0.357893	0.31	948.774	0.26	0.151507	0.26	1080.49	0.21	0.0797038	0.27	0.436235	0.24	0.103045	0.02	0.02	0.1	0.03	0.21	3.65697	0.18	0.27	0.294238	0.246281
3325000	0.22	977.668	0.26	0.141265	0.23	1069.74	0.21	0.0837903	0.2	0.445048	0.21	0.109417	0.06	0.04	0.04	0.07	0.25	3.30896	0.19	0.29	0.300182	0.253485	0.031453	0.002374	0.317746	0.058255	0.357874	0.43	939.333	0.2	0.15	0.26	1080.49	0.25	0.0789107	0.23	0.431895	0.28	0.104081	0.04	0.02	0.1	0.06	0.18	3.65697	0.18	0.27	0.303199	0.246396
3330000	0.22	977.668	0.2	0.139859	0.23	1080.49	0.21	0.0837903	0.25	0.44062	0.25	0.108329	0.03	0.03	0.05	0.06	0.29	3.30896	0.21	0.18	0.294238	0.253528	0.031425	0.002371	0.317635	0.058213	0.357929	0.43	939.333	0.24	0.148507	0.24	1091.35	0.25	0.0789107	0.22	0.427597	0.28	0.105127	0.03	0.06	0.03	0.04	0.27	3.65697	0.24	0.25	0.300182	0.246208
3335000	0.17	987.494	0.2	0.139859	0.23	1080.49	0.31	0.0846324	0.23	0.436235	0.27	0.109417	0.06	0.01	0.02	0.02	0.37	3.30896	0.19	0.33	0.297195	0.253715	0.031484	0.002369	0.317627	0.058193	0.35797	0.26	929.987	0.24	0.148507	0.24	1091.35	0.23	0.0781256	0.3	0.431895	0.21	0.104081	0.02	0.03	0.1	0.03	0.25	3.65697	0.23	0.26	0.309324	0.246343
3340000	0.17	987.494	0.18	0.138467	0.32	1069.74	0.31	0.0846324	0.34	0.44062	0.24	0.108329	0.02	0	0.1	0.04	0.22	3.30896	0.17	0.26	0.300182	0.253658	0.031468	0.002365	0.317505	0.058147	0.358076	0.26	929.987	0.17	0.14703	0.24	1102.32	0.23	0.0781256	0.27	0.436235	0.25	0.103045	0.03	0.02	0.04	0.02	0.22	3.65697	0.2	0.19	0.309324	0.246319
3345000	0.23	997.418	0.18	0.138467	0.32	1069.74	0.22	0.0837903	0.22	0.436235	0.21	0.107251	0.04	0.04	0.08	0.05	0.23	3.30896	0.18	0.33	0.309324	0.25365	0.031427	0.002363	0.317331	0.058096	0.358193	0.25	939.333	0.17	0.14703	0.24	1102.32	0.29	0.0789107	0.3	0.44062	0.28	0.104081	0.05	0.02	0.06	0.08	0.23	3.65697	0.22	0.26	0.318744	0.246191
3350000	0.23	997.418	0.26	0.139859	0.32	1069.74	0.22	0.0837903	0.22	0.431895	0.2	0.106184	0.02	0.02	0.07	0.01	0.27	3.30896	0.15	0.32	0.309324	0.253515	0.031429	0.002364	0.317417	0.058068	0.358226	0.25	939.333	0.25	0.145567	0.23	1113.4	0.29	0.0789107	0.29	0.445048	0.19	0.103045	0.03	0.04	0.1	0.06	0.31	3.65697	0.21	0.17	0.315573	0.246439
3355000	0.27	987.494	0.26	0.139859	0.18	1080.49	0.3	0.0846324	0.27	0.436235	0.28	0.107251	0.04	0.03	0.05	0.03	0.2	3.30896	0.13	0.26	0.306246	0.253377	0.031397	0.00236	0.317533	0.058188	0.358455	0.22	948.774	0.25	0.145567	0.23	1113.4	0.22	0.0781256	0.15	0.44062	0.29	0.104081	0.01	0.02	0.11	0.04	0.31	3.65697	0.24	0.32	0.325184	0.246481
3360000	0.27	987.494	0.3	0.141265	0.18	1080.49	0.3	0.0846324	0.22	0.431895	0.31	0.108329	0.07	0.01	0.07	0.02	0.28	3.30896	0.22	0.31	0.309324	0.253441	0.031434	0.002357	0.31766	0.058158	0.358348	0.22	948.774	0.25	0.145567	0.32	1102.32	0.22	0.0781256	0.22	0.436235	0.18	0.103045	0.03	0.02	0.1	0.04	0.29	3.65697	0.19	0.21	0.325184	0.246261
3365000	0.27	987.494	0.3	0.141265	0.23	1091.35	0.25	0.0837903	0.25	0.427597	0.31	0.108329	0.03	0.02	0.08	0.03	0.25	3.30896	0.17	0.19	0.300182	0.253421	0.031398	0.002354	0.3176	0.058091	0.358118	0.29	939.333	0.24	0.144118	0.32	1102.32	0.35	0.0789107	0.26	0.44062	0.25	0.10202	0.06	0	0.03	0.07	0.24	3.65697	0.21	0.21	0.321948	0.246526
3370000	0.3	977.668	0.25	0.139859	0.23	1091.35	0.25	0.0837903	0.2	0.423343	0.22	0.107251	0.04	0.04	0.05	0.02	0.25	3.30896	0.17	0.29	0.303199	0.25372	0.031383	0.00235	0.317301	0.058014	0.35824	0.29	939.333	0.24	0.144118	0.27	1091.35	0.35	0.0789107	0.4	0.445048	0.25	0.10202	0.06	0.03	0.1	0.05	0.25	3.65697	0.14	0.33	0.325184	0.246565
3375000	0.3	977.668	0.25	0.139859	0.17	1102.32	0.17	0.0829566	0.2	0.41913	0.23	0.106184	0.02	0.05	0.08	0.08	0.3	3.30896	0.19	0.2	0.294238	0.253495	0.031352	0.002349	0.317177	0.057963	0.358129	0.29	939.333	0.32	0.145567	0.27	1091.35	0.34	0.0797038	0.28	0.449521	0.26	0.103045	0.07	0.04	0.07	0.09	0.23	3.65697	0.15	0.24	0.315573	0.246405
3380000	0.33	967.94	0.25	0.139859	0.17	1102.32	0.17	0.0829566	0.31	0.423343	0.23	0.105127	0.01	0.01	0.04	0.03	0.16	3.30896	0.14	0.19	0.294238	0.253738	0.031322	0.00235	0.316979	0.057938	0.358457	0.26	929.987	0.32	0.145567	0.27	1091.35	0.34	0.0797038	0.27	0.454039	0.3	0.104081	0.02	0.03	0.11	0.08	0.26	3.65697	0.25	0.3	0.321948	0.246456
3385000	0.33	967.94	0.25	0.138467	0.23	1113.4	0.17	0.0829566	0.27	0.427597	0.23	0.104081	0.05	0.01	0.04	0.05	0.3	3.30896	0.17	0.27	0.303199	0.253528	0.031346	0.002366	0.317195	0.058186	0.358754	0.26	929.987	0.24	0.144118	0.25	1102.32	0.28	0.0805048	0.27	0.454039	0.28	0.105127	0.05	0.02	0.06	0.07	0.25	3.65697	0.21	0.17	0.318744	0.246526
3390000	0.22	977.668	0.25	0.138467	0.23	1113.4	0.21	0.0821311	0.27	0.427597	0.31	0.105127	0.03	0.04	0.06	0.05	0.25	3.30896	0.21	0.29	0.306246	0.253683	0.031433	0.002389	0.317388	0.0583	0.358879	0.2	939.333	0.24	0.144118	0.25	1102.32	0.28	0.0805048	0.29	0.458602	0.26	0.106184	0.01	0.03	0.16	0.07	0.28	3.65697	0.15	0.24	0.321948	0.246586
3395000	0.22	977.668	0.2	0.13709	0.23	1113.4	0.21	0.0821311	0.28	0.431895	0.23	0.104081	0.04	0.01	0.04	0.03	0.31	3.30896	0.23	0.3	0.309324	0.253728	0.031475	0.002405	0.317595	0.058409	0.35904	0.2	939.333	0.24	0.144118	0.26	1091.35	0.28	0.0805048	0.26	0.463211	0.28	0.107251	0.04	0	0.08	0.07	0.29	3.65697	0.22	0.2	0.312433	0.246683
3400000	0.22	987.494	0.2	0.13709	0.3	1102.32	0.26	0.0829566	0.38	0.436235	0.31	0.105127	0.01	0.03	0.04	0.05	0.26	3.30896	0.25	0.32	0.306246	0.253827	0.031515	0.002404	0.317665	0.058365	0.358863	0.14	948.774	0.23	0.142684	0.26	1091.35	0.24	0.0797038	0.29	0.467866	0.34	0.108329	0.06	0.08	0.08	0.03	0.32	3.65697	0.12	0.22	0.303199	0.246384
3405000	0.22	987.494	0.32	0.138467	0.3	1102.32	0.26	0.0829566	0.25	0.431895	0.24	0.104081	0.05	0.05	0.05	0.05	0.26	3.30896	0.16	0.26	0.306246	0.254114	0.031607	0.002409	0.317799	0.058351	0.358794	0.14	948.774	0.23	0.142684	0.31	1080.49	0.24	0.0797038	0.16	0.463211	0.25	0.107251	0.06	0.04	0.09	0.08	0.24	3.65697	0.19	0.28	0.306246	0.246419
3410000	0.22	987.494	0.32	0.138467	0.26	1091.35	0.29	0.0837903	0.26	0.436235	0.24	0.103045	0.03	0.04	0.04	0.05	0.22	3.30896	0.2	0.24	0.303199	0.254005	0.031593	0.002406	0.317887	0.058336	0.358743	0.39	939.333	0.27	0.144118	0.31	1080.49	0.29	0.0805048	0.33	0.467866	0.24	0.106184	0.03	0.05	0.07	0.02	0.17	3.65697	0.24	0.21	0.306246	0.246576
3415000	0.33	977.668	0.17	0.13709	0.26	1091.35	0.29	0.0837903	0.29	0.44062	0.24	0.103045	0.08	0.03	0.03	0.05	0.3	3.30896	0.21	0.28	0.306246	0.253938	0.031633	0.002402	0.318112	0.058377	0.358816	0.39	939.333	0.27	0.144118	0.2	1091.35	0.29	0.0805048	0.23	0.463211	0.28	0.107251	0.04	0.03	0.06	0.01	0.19	3.65697	0.16	0.23	0.297195	0.246687
3420000	0.33	977.668	0.17	0.13709	0.25	1102.32	0.27	0.0846324	0.3	0.445048	0.22	0.10202	0.04	0	0.02	0.05	0.27	3.30896	0.16	0.33	0.303199	0.25408	0.031673	0.002407	0.318218	0.058466	0.358909	0.39	939.333	0.25	0.142684	0.2	1091.35	0.25	0.0797038	0.22	0.458602	0.27	0.108329	0.02	0.02	0.05	0.07	0.22	3.65697	0.15	0.27	0.306246	0.246711
3425000	0.34	967.94	0.32	0.138467	0.25	1102.32	0.27	0.0846324	0.22	0.44062	0.24	0.101005	0.07	0	0.08	0.08	0.23	3.30896	0.12	0.38	0.306246	0.25423	0.031694	0.002407	0.318138	0.058439	0.358867	0.23	948.774	0.25	0.142684	0.2	1091.35	0.25	0.0797038	0.29	0.463211	0.26	0.109417	0.06	0.05	0.04	0.03	0.23	3.65697	0.13	0.26	0.309324	0.246532
3430000	0.34	967.94	0.32	0.138467	0.2	1113.4	0.27	0.0846324	0.18	0.436235	0.31	0.10202	0.06	0.05	0.09	0.11	0.35	3.30896	0.19	0.16	0.300182	0.254028	0.031657	0.002404	0.318087	0.058376	0.358708	0.23	948.774	0.25	0.142684	0.33	1080.49	0.26	0.0805048	0.21	0.458602	0.2	0.108329	0.04	0.08	0.05	0.04	0.35	3.65697	0.14	0.16	0.306246	0.246345
3435000	0.27	958.309	0.23	0.13709	0.2	1113.4	0.25	0.0837903	0.31	0.44062	0.27	0.103045	0.06	0	0.07	0.05	0.31	3.30896	0.23	0.27	0.303199	0.254021	0.031638	0.002402	0.318208	0.058314	0.358324	0.24	958.309	0.24	0.141265	0.33	1080.49	0.26	0.0805048	0.28	0.463211	0.17	0.107251	0.05	0.03	0.09	0.05	0.27	3.65697	0.17	0.21	0.303199	0.246253
3440000	0.27	958.309	0.23	0.13709	0.32	1102.32	0.25	0.0837903	0.33	0.445048	0.19	0.10202	0.05	0.02	0.1	0.06	0.29	3.30896	0.21	0.26	0.306246	0.253969	0.031603	0.0024	0.318128	0.058303	0.358413	0.24	958.309	0.24	0.141265	0.26	1069.74	0.28	0.0813139	0.34	0.467866	0.29	0.108329	0.03	0.05	0.05	0.04	0.25	3.65697	0.18	0.13	0.297195	0.246146
3445000	0.2	967.94	0.34	0.138467	0.32	1102.32	0.2	0.0829566	0.28	0.449521	0.24	0.101005	0.02	0.02	0.05	0.04	0.31	3.30896	0.14	0.23	0.309324	0.254089	0.031572	0.002397	0.317973	0.058328	0.358519	0.29	948.774	0.19	0.139859	0.26	1069.74	0.28	0.0813139	0.17	0.463211	0.18	0.107251	0.04	0	0.06	0.02	0.25	3.65697	0.17	0.24	0.294238	0.245854
3450000	0.2	967.94	0.34	0.138467	0.32	1102.32	0.2	0.0829566	0.27	0.454039	0.23	0.1	0.02	0.03	0.06	0.02	0.22	3.30896	0.15	0.27	0.306246	0.25418	0.031573	0.002393	0.317974	0.058297	0.358468	0.29	948.774	0.19	0.139859	0.24	1080.49	0.28	0.0813139	0.33	0.467866	0.27	0.108329	0.05	0.02	0.09	0.07	0.27	3.65697	0.16	0.21	0.297195	0.245691
3455000	0.29	958.309	0.34	0.138467	0.26	1091.35	0.31	0.0837903	0.33	0.458602	0.26	0.101005	0.05	0.03	0.05	0.03	0.29	3.30896	0.24	0.2	0.306246	0.254179	0.03162	0.002393	0.318206	0.058371	0.358384	0.28	939.333	0.24	0.138467	0.24	1080.49	0.3	0.0821311	0.28	0.472568	0.27	0.108329	0.04	0.01	0.03	0.05	0.29	3.65697	0.21	0.32	0.306246	0.245669
3460000	0.29	958.309	0.29	0.139859	0.26	1091.35	0.31	0.0837903	0.24	0.454039	0.26	0.101005	0.07	0.01	0.04	0.05	0.28	3.30896	0.19	0.27	0.309324	0.254159	0.031665	0.002395	0.318234	0.05845	0.358585	0.28	939.333	0.24	0.138467	0.25	1091.35	0.3	0.0821311	0.2	0.467866	0.15	0.107251	0.04	0.01	0.03	0.04	0.24	3.65697	0.16	0.24	0.303199	0.245549
3465000	0.24	967.94	0.29	0.139859	0.27	1080.49	0.24	0.0829566	0.24	0.454039	0.26	0.10202	0.04	0.03	0.09	0.01	0.26	3.30896	0.24	0.21	0.306246	0.254312	0.031629	0.002391	0.31785	0.05838	0.35869	0.23	948.774	0.26	0.139859	0.25	1091.35	0.3	0.0829566	0.26	0.472568	0.24	0.106184	0.05	0.04	0.04	0.04	0.29	3.65697	0.22	0.28	0.300182	0.245287
3470000	0.24	967.94	0.26	0.141265	0.27	1080.49	0.24	0.0829566	0.36	0.458602	0.26	0.103045	0.09	0.05	0.11	0.02	0.28	3.30896	0.21	0.23	0.297195	0.25446	0.031597	0.002388	0.317628	0.058308	0.358622	0.23	948.774	0.26	0.139859	0.22	1102.32	0.3	0.0829566	0.14	0.467866	0.26	0.107251	0.03	0.03	0.08	0.06	0.3	3.65697	0.21	0.2	0.291311	0.245486
3475000	0.32	958.309	0.26	0.141265	0.23	1091.35	0.25	0.0821311	0.25	0.454039	0.26	0.104081	0.04	0.03	0.05	0.04	0.23	3.30896	0.15	0.24	0.291311	0.254299	0.031557	0.002388	0.317583	0.058351	0.358687	0.36	939.333	0.22	0.138467	0.22	1102.32	0.17	0.0821311	0.14	0.467866	0.22	0.106184	0.02	0.01	0.05	0.02	0.26	3.65697	0.21	0.33	0.291311	0.245412
3480000	0.32	958.309	0.18	0.139859	0.23	1091.35	0.25	0.0821311	0.28	0.458602	0.26	0.105127	0.03	0.04	0.08	0.06	0.33	3.30896	0.18	0.26	0.294238	0.254264	0.031555	0.002386	0.317775	0.058306	0.358452	0.36	939.333	0.22	0.138467	0.28	1091.35	0.17	0.0821311	0.25	0.463211	0.27	0.107251	0.07	0.03	0.07	0.06	0.15	3.65697	0.19	0.31	0.294238	0.245443
3485000	0.24	967.94	0.18	0.139859	0.27	1080.49	0.25	0.0821311	0.27	0.463211	0.22	0.104081	0.04	0.03	0.09	0.07	0.26	3.30896	0.18	0.19	0.291311	0.254255	0.031521	0.002383	0.317459	0.058229	0.358538	0.2	948.774	0.32	0.139859	0.28	1091.35	0.3	0.0829566	0.25	0.458602	0.25	0.106184	0.04	0	0.09	0.05	0.32	3.65697	0.23	0.19	0.297195	0.245357
3490000	0.24	967.94	0.15	0.138467	0.27	1080.49	0.28	0.0829566	0.21	0.458602	0.28	0.105127	0.03	0.04	0.05	0.03	0.36	3.30896	0.2	0.25	0.294238	0.254193	0.031483	0.002379	0.31726	0.058155	0.358316	0.2	948.774	0.32	0.139859	0.28	1091.35	0.3	0.0829566	0.29	0.463211	0.19	0.105127	0.06	0.04	0.06	0.08	0.24	3.65697	0.18	0.23	0.294238	0.245131
3495000	0.32	958.309	0.15	0.138467	0.25	1091.35	0.28	0.0837903	0.26	0.463211	0.24	0.104081	0.02	0.04	0.05	0.03	0.3	3.30896	0.15	0.23	0.285542	0.254164	0.031515	0.002391	0.317278	0.058232	0.358431	0.2	948.774	0.24	0.138467	0.32	1080.49	0.3	0.0837903	0.24	0.458602	0.18	0.104081	0.04	0.01	0.04	0.08	0.22	3.65697	0.19	0.27	0.294238	0.245001
3500000	0.32	958.309	0.2	0.13709	0.25	1091.35	0.28	0.0837903	0.24	0.458602	0.33	0.105127	0.01	0	0.05	0.02	0.16	3.30896	0.23	0.28	0.288412	0.254155	0.031536	0.002388	0.317405	0.058373	0.358581	0.32	939.333	0.24	0.138467	0.32	1080.49	0.3	0.0837903	0.29	0.463211	0.18	0.104081	0.05	0.05	0.06	0.05	0.21	3.65697	0.2	0.26	0.297195	0.244953
3505000	0.29	948.774	0.2	0.13709	0.27	1080.49	0.28	0.0837903	0.29	0.463211	0.33	0.105127	0.02	0.02	0.08	0.04	0.18	3.30896	0.17	0.19	0.285542	0.254088	0.031519	0.002385	0.317487	0.058316	0.358356	0.32	939.333	0.24	0.138467	0.22	1091.35	0.28	0.0846324	0.23	0.458602	0.23	0.10202	0.05	0.04	0.07	0.04	0.24	3.65697	0.14	0.29	0.306246	0.244827
3510000	0.29	948.774	0.28	0.138467	0.27	1080.49	0.19	0.0829566	0.15	0.458602	0.25	0.104081	0	0.04	0.03	0.06	0.29	3.30896	0.17	0.2	0.285542	0.253927	0.03148	0.002381	0.317387	0.058298	0.358448	0.3	929.987	0.29	0.139859	0.22	1091.35	0.28	0.0846324	0.27	0.463211	0.17	0.101005	0.02	0.04	0.01	0.07	0.18	3.65697	0.16	0.31	0.306246	0.244908
3515000	0.23	958.309	0.28	0.138467	0.24	1091.35	0.19	0.0829566	0.16	0.454039	0.27	0.105127	0.06	0.04	0.04	0.03	0.31	3.30896	0.21	0.34	0.282701	0.253874	0.031471	0.002378	0.317546	0.05824	0.358172	0.3	929.987	0.29	0.139859	0.31	1080.49	0.28	0.0846324	0.21	0.458602	0.17	0.101005	0.01	0.04	0.05	0.06	0.19	3.65697	0.27	0.2	0.294238	0.244959
3520000	0.23	958.309	0.28	0.138467	0.24	1091.35	0.2	0.0821311	0.19	0.449521	0.22	0.104081	0.01	0.03	0.02	0.03	0.23	3.30896	0.22	0.28	0.285542	0.253883	0.031461	0.002374	0.317567	0.058313	0.358317	0.24	939.333	0.34	0.141265	0.31	1080.49	0.21	0.0837903	0.18	0.454039	0.22	0.1	0.03	0.03	0.06	0.05	0.2	3.65697	0.13	0.24	0.294238	0.245185
3525000	0.2	967.94	0.24	0.13709	0.24	1091.35	0.2	0.0821311	0.25	0.445048	0.23	0.103045	0.03	0.04	0.05	0.1	0.21	3.30896	0.22	0.25	0.288412	0.253651	0.031437	0.002374	0.317788	0.058442	0.358435	0.24	939.333	0.34	0.141265	0.32	1069.74	0.21	0.0837903	0.18	0.454039	0.28	0.101005	0.03	0.03	0.1	0.07	0.26	3.65697	0.2	0.28	0.297195	0.245165
3530000	0.2	967.94	0.24	0.13709	0.21	1102.32	0.25	0.0813139	0.25	0.44062	0.27	0.104081	0.03	0.04	0.07	0.08	0.3	3.30896	0.16	0.24	0.288412	0.253755	0.031573	0.002383	0.318005	0.058519	0.358558	0.29	929.987	0.23	0.139859	0.32	1069.74	0.24	0.0829566	0.28	0.458602	0.32	0.10202	0.05	0.05	0.09	0.03	0.26	3.65697	0.18	0.28	0.294238	0.245203
3535000	0.2	967.94	0.23	0.135726	0.21	1102.32	0.25	0.0813139	0.24	0.436235	0.23	0.103045	0.03	0.02	0.07	0.03	0.33	3.30896	0.2	0.23	0.291311	0.253603	0.031536	0.00238	0.317929	0.058541	0.358755	0.29	929.987	0.23	0.139859	0.3	1059.1	0.24	0.0829566	0.26	0.463211	0.27	0.103045	0.04	0.02	0.03	0.09	0.3	3.65697	0.18	0.37	0.291311	0.24525
3540000	0.22	977.668	0.23	0.135726	0.18	1113.4	0.32	0.0821311	0.25	0.431895	0.18	0.10202	0.03	0.03	0.08	0.06	0.26	3.30896	0.18	0.27	0.300182	0.253295	0.031492	0.002376	0.317932	0.058611	0.358973	0.29	929.987	0.26	0.141265	0.3	1059.1	0.19	0.0821311	0.24	0.458602	0.26	0.104081	0.03	0.01	0.02	0.05	0.29	3.65697	0.19	0.22	0.291311	0.245113
3545000	0.22	977.668	0.22	0.134375	0.18	1113.4	0.32	0.0821311	0.29	0.436235	0.18	0.10202	0.03	0.04	0.06	0.05	0.36	3.30896	0.22	0.29	0.303199	0.252963	0.031445	0.002373	0.318058	0.058685	0.35915	0.21	939.333	0.26	0.141265	0.29	1048.56	0.19	0.0821311	0.24	0.454039	0.25	0.103045	0.03	0.03	0.08	0.05	0.28	3.65697	0.21	0.3	0.288412	0.245192
3550000	0.22	987.494	0.22	0.134375	0.2	1124.59	0.23	0.0813139	0.29	0.436235	0.28	0.103045	0.09	0.05	0.1	0.11	0.28	3.30896	0.23	0.33	0.306246	0.252999	0.031444	0.002375	0.318096	0.058655	0.359089	0.21	939.333	0.31	0.142684	0.29	1048.56	0.19	0.0821311	0.24	0.449521	0.19	0.10202	0.03	0.03	0.05	0.02	0.21	3.65697	0.19	0.27	0.297195	0.245033
3555000	0.22	987.494	0.22	0.134375	0.2	1124.59	0.23	0.0813139	0.29	0.44062	0.27	0.104081	0	0.02	0.02	0.04	0.3	3.30896	0.16	0.22	0.306246	0.252875	0.03145	0.002377	0.318339	0.058723	0.359041	0.25	948.774	0.31	0.142684	0.25	1059.1	0.25	0.0813139	0.3	0.454039	0.24	0.101005	0.05	0.06	0.05	0.08	0.2	3.65697	0.16	0.31	0.297195	0.245149
3560000	0.23	997.418	0.32	0.135726	0.24	1135.89	0.13	0.0805048	0.23	0.436235	0.3	0.105127	0.04	0.03	0.05	0.07	0.25	3.30896	0.2	0.34	0.309324	0.252998	0.031457	0.002374	0.318359	0.058721	0.359049	0.25	948.774	0.31	0.142684	0.25	1059.1	0.25	0.0813139	0.19	0.449521	0.24	0.1	0.04	0.02	0.05	0.04	0.17	3.65697	0.18	0.26	0.300182	0.245133
3565000	0.23	997.418	0.32	0.135726	0.24	1135.89	0.13	0.0805048	0.29	0.44062	0.3	0.106184	0.08	0.05	0.07	0.09	0.26	3.30896	0.21	0.34	0.306246	0.253	0.03142	0.00237	0.318171	0.05868	0.3592	0.27	939.333	0.27	0.144118	0.22	1069.74	0.2	0.0805048	0.25	0.445048	0.24	0.099005	0.05	0.08	0.09	0.04	0.25	3.65697	0.22	0.24	0.300182	0.245309
3570000	0.33	987.494	0.28	0.13709	0.25	1147.3	0.3	0.0813139	0.21	0.436235	0.28	0.107251	0.02	0	0.03	0.02	0.25	3.30896	0.2	0.21	0.303199	0.253125	0.031515	0.002379	0.318165	0.05865	0.359282	0.27	939.333	0.27	0.144118	0.22	1069.74	0.2	0.0805048	0.23	0.44062	0.3	0.1	0.07	0.01	0.04	0.03	0.21	3.65697	0.24	0.24	0.303199	0.245401
3575000	0.33	987.494	0.28	0.13709	0.25	1147.3	0.3	0.0813139	0.32	0.44062	0.23	0.106184	0.03	0.04	0.05	0.03	0.29	3.30896	0.24	0.33	0.300182	0.252998	0.031489	0.002375	0.318253	0.058695	0.359274	0.27	929.987	0.27	0.144118	0.28	1059.1	0.21	0.0797038	0.23	0.44062	0.29	0.101005	0.04	0.03	0.05	0.09	0.2	3.65697	0.21	0.21	0.300182	0.245524
3580000	0.26	977.668	0.32	0.138467	0.25	1147.3	0.28	0.0821311	0.23	0.436235	0.3	0.107251	0.03	0	0.03	0.01	0.26	3.30896	0.14	0.18	0.297195	0.253069	0.031495	0.002379	0.318261	0.058741	0.35942	0.27	929.987	0.24	0.142684	0.28	1059.1	0.21	0.0797038	0.31	0.445048	0.33	0.10202	0.05	0.02	0.07	0.06	0.23	3.65697	0.21	0.36	0.303199	0.245628
3585000	0.26	977.668	0.32	0.138467	0.27	1135.89	0.28	0.0821311	0.25	0.431895	0.33	0.108329	0.06	0	0.05	0.02	0.23	3.30896	0.17	0.22	0.291311	0.253084	0.031533	0.002376	0.31815	0.058709	0.35945	0.27	920.733	0.24	0.142684	0.22	1069.74	0.27	0.0805048	0.25	0.44062	0.22	0.101005	0.09	0.08	0.07	0.02	0.32	3.65697	0.2	0.28	0.300182	0.245547
3590000	0.29	967.94	0.33	0.139859	0.27	1135.89	0.2	0.0813139	0.16	0.427597	0.23	0.107251	0.04	0.02	0.04	0.01	0.3	3.30896	0.24	0.28	0.288412	0.253327	0.031509	0.002381	0.317897	0.058684	0.359561	0.27	920.733	0.34	0.144118	0.22	1069.74	0.27	0.0805048	0.24	0.436235	0.22	0.101005	0.06	0.05	0.05	0.02	0.31	3.65697	0.13	0.28	0.309324	0.24534
3595000	0.29	967.94	0.33	0.139859	0.23	1147.3	0.2	0.0813139	0.31	0.431895	0.21	0.106184	0.05	0.01	0.05	0.02	0.29	3.30896	0.12	0.3	0.291311	0.253694	0.031547	0.002382	0.317834	0.058733	0.359664	0.27	920.733	0.34	0.144118	0.22	1080.49	0.27	0.0813139	0.24	0.431895	0.31	0.10202	0.02	0.04	0.07	0.04	0.29	3.65697	0.22	0.29	0.309324	0.245236
3600000	0.35	958.309	0.25	0.138467	0.23	1147.3	0.2	0.0813139	0.27	0.436235	0.24	0.105127	0.04	0.04	0.06	0.07	0.31	3.30896	0.19	0.31	0.291311	0.253732	0.031537	0.002381	0.317835	0.058756	0.359729	0.28	911.572	0.25	0.142684	0.22	1080.49	0.27	0.0813139	0.18	0.427597	0.28	0.103045	0.04	0.05	0.08	0.03	0.23	3.65697	0.19	0.26	0.312433	0.245213
3605000	0.35	958.309	0.25	0.138467	0.31	1135.89	0.32	0.0821311	0.31	0.44062	0.24	0.105127	0.05	0.06	0.05	0.05	0.27	3.30896	0.21	0.23	0.288412	0.25386	0.031548	0.002379	0.31781	0.058761	0.359799	0.28	911.572	0.25	0.142684	0.23	1091.35	0.2	0.0805048	0.24	0.423343	0.25	0.10202	0.06	0.08	0.07	0.03	0.22	3.65697	0.16	0.23	0.309324	0.245039
3610000	0.35	958.309	0.29	0.139859	0.31	1135.89	0.32	0.0821311	0.32	0.445048	0.22	0.104081	0.03	0.03	0.07	0.11	0.17	3.30896	0.25	0.36	0.285542	0.253758	0.031507	0.002376	0.317928	0.058872	0.360008	0.27	902.501	0.25	0.141265	0.23	1091.35	0.2	0.0805048	0.3	0.427597	0.28	0.103045	0.02	0.03	0.05	0.05	0.23	3.65697	0.22	0.19	0.300182	0.245065
3615000	0.23	967.94	0.29	0.139859	0.27	1124.59	0.27	0.0829566	0.32	0.445048	0.22	0.103045	0.02	0.02	0.06	0.05	0.33	3.30896	0.16	0.29	0.282701	0.253718	0.031515	0.002374	0.317896	0.058839	0.360092	0.27	902.501	0.25	0.141265	0.3	1080.49	0.28	0.0813139	0.27	0.431895	0.27	0.104081	0.02	0.05	0.01	0.08	0.14	3.65697	0.17	0.26	0.300182	0.245218
3620000	0.23	967.94	0.29	0.139859	0.27	1124.59	0.27	0.0829566	0.3	0.449521	0.32	0.104081	0.06	0.03	0.04	0.08	0.22	3.30896	0.14	0.3	0.288412	0.253531	0.031479	0.002371	0.317829	0.058866	0.36028	0.24	911.572	0.24	0.139859	0.3	1080.49	0.28	0.0813139	0.25	0.427597	0.26	0.105127	0.02	0.02	0.07	0.09	0.18	3.65697	0.23	0.31	0.297195	0.245021
3625000	0.19	977.668	0.28	0.141265	0.22	1135.89	0.22	0.0821311	0.29	0.454039	0.17	0.103045	0.03	0.04	0.06	0.08	0.25	3.30896	0.21	0.22	0.285542	0.253652	0.03151	0.002376	0.317899	0.058796	0.359916	0.24	911.572	0.24	0.139859	0.25	1091.35	0.24	0.0805048	0.24	0.423343	0.36	0.106184	0.05	0.03	0.13	0.03	0.24	3.65697	0.22	0.31	0.300182	0.245196
3630000	0.29	967.94	0.28	0.141265	0.22	1135.89	0.22	0.0821311	0.28	0.458602	0.18	0.10202	0.04	0.01	0.11	0.11	0.34	3.30896	0.22	0.28	0.288412	0.25388	0.031617	0.002379	0.318067	0.058835	0.359924	0.24	911.572	0.27	0.141265	0.25	1091.35	0.24	0.0805048	0.3	0.427597	0.21	0.105127	0.03	0.08	0.06	0.08	0.24	3.65697	0.19	0.32	0.297195	0.24514
3635000	0.29	967.94	0.26	0.142684	0.22	1147.3	0.22	0.0821311	0.25	0.454039	0.3	0.103045	0.03	0.06	0.07	0.05	0.31	3.30896	0.19	0.21	0.285542	0.253855	0.031578	0.002378	0.318039	0.058856	0.36015	0.23	920.733	0.27	0.141265	0.25	1091.35	0.22	0.0797038	0.3	0.427597	0.36	0.106184	0.04	0.02	0.07	0.06	0.32	3.65697	0.16	0.35	0.303199	0.245014
3640000	0.35	958.309	0.26	0.142684	0.22	1147.3	0.23	0.0813139	0.28	0.458602	0.25	0.10202	0.06	0.02	0.14	0.11	0.21	3.30896	0.2	0.2	0.288412	0.254003	0.031541	0.002374	0.317741	0.058818	0.360343	0.23	920.733	0.27	0.141265	0.27	1080.49	0.22	0.0797038	0.32	0.431895	0.27	0.107251	0.02	0.04	0.07	0.06	0.26	3.65697	0.22	0.27	0.312433	0.244908
3645000	0.35	958.309	0.27	0.144118	0.29	1135.89	0.31	0.0821311	0.23	0.454039	0.25	0.10202	0.01	0.04	0.05	0.04	0.29	3.30896	0.27	0.28	0.297195	0.254032	0.031503	0.002374	0.31764	0.058895	0.360673	0.23	929.987	0.23	0.139859	0.27	1080.49	0.19	0.0789107	0.22	0.427597	0.34	0.108329	0.05	0.04	0.06	0.11	0.23	3.65697	0.15	0.32	0.315573	0.244929
3650000	0.35	958.309	0.27	0.144118	0.29	1135.89	0.31	0.0821311	0.21	0.449521	0.3	0.103045	0.03	0.04	0.03	0.01	0.26	3.30896	0.15	0.22	0.291311	0.253909	0.031464	0.002371	0.317586	0.058886	0.360769	0.23	929.987	0.23	0.139859	0.21	1091.35	0.19	0.0789107	0.23	0.423343	0.23	0.107251	0.06	0.01	0.1	0.05	0.25	3.65697	0.15	0.24	0.309324	0.24482
3655000	0.28	948.774	0.25	0.142684	0.23	1147.3	0.33	0.0829566	0.25	0.445048	0.29	0.104081	0.04	0.03	0.06	0.08	0.31	3.30896	0.16	0.32	0.300182	0.253924	0.031457	0.002371	0.317641	0.05894	0.360983	0.29	920.733	0.25	0.138467	0.21	1091.35	0.19	0.0789107	0.21	0.41913	0.23	0.107251	0.06	0	0.03	0.07	0.26	3.65697	0.25	0.19	0.312433	0.244981
3660000	0.28	948.774	0.25	0.142684	0.23	1147.3	0.33	0.0829566	0.28	0.449521	0.3	0.105127	0.02	0.01	0.04	0.06	0.26	3.30896	0.2	0.23	0.297195	0.253913	0.031427	0.00237	0.317529	0.058909	0.360931	0.29	920.733	0.25	0.138467	0.36	1080.49	0.31	0.0797038	0.23	0.41496	0.27	0.108329	0.06	0	0.06	0.11	0.16	3.65697	0.11	0.24	0.303199	0.245137
3665000	0.22	958.309	0.22	0.141265	0.31	1135.89	0.33	0.0829566	0.23	0.445048	0.25	0.104081	0.06	0	0.06	0.05	0.25	3.30896	0.16	0.21	0.294238	0.253805	0.031438	0.002367	0.317576	0.058926	0.36095	0.23	929.987	0.23	0.13709	0.36	1080.49	0.31	0.0797038	0.18	0.410831	0.29	0.109417	0.07	0.02	0.07	0.05	0.19	3.65697	0.2	0.27	0.312433	0.24519
3670000	0.22	958.309	0.22	0.141265	0.31	1135.89	0.19	0.0821311	0.25	0.44062	0.31	0.105127	0.03	0.03	0.02	0.05	0.26	3.30896	0.12	0.29	0.297195	0.253901	0.031452	0.002367	0.31757	0.058913	0.360984	0.23	929.987	0.23	0.13709	0.28	1069.74	0.27	0.0805048	0.24	0.406743	0.24	0.108329	0.04	0	0.11	0.04	0.22	3.65697	0.22	0.22	0.309324	0.245244
3675000	0.32	948.774	0.19	0.139859	0.31	1135.89	0.19	0.0821311	0.25	0.44062	0.21	0.104081	0.04	0.05	0.04	0.04	0.27	3.30896	0.19	0.27	0.303199	0.253887	0.031415	0.002364	0.317356	0.058894	0.361117	0.17	939.333	0.26	0.138467	0.28	1069.74	0.32	0.0813139	0.2	0.402696	0.22	0.107251	0.04	0.06	0.09	0.07	0.24	3.65697	0.24	0.26	0.309324	0.245284
3680000	0.32	948.774	0.19	0.139859	0.3	1124.59	0.28	0.0829566	0.18	0.436235	0.25	0.103045	0.03	0.06	0.1	0.1	0.26	3.30896	0.2	0.35	0.297195	0.253931	0.031466	0.002369	0.317545	0.058908	0.360966	0.17	939.333	0.26	0.138467	0.28	1069.74	0.32	0.0813139	0.29	0.406743	0.21	0.106184	0.06	0.08	0.04	0.07	0.33	3.65697	0.19	0.25	0.306246	0.245241
3685000	0.34	939.333	0.22	0.138467	0.3	1124.59	0.28	0.0829566	0.3	0.44062	0.26	0.104081	0.05	0.02	0.1	0.05	0.27	3.30896	0.25	0.23	0.291311	0.253969	0.031478	0.002365	0.317628	0.058878	0.360925	0.16	948.774	0.28	0.139859	0.28	1059.1	0.28	0.0821311	0.22	0.402696	0.33	0.107251	0.05	0.03	0.07	0.03	0.2	3.65697	0.23	0.25	0.300182	0.245229
3690000	0.34	939.333	0.22	0.138467	0.27	1113.4	0.28	0.0829566	0.28	0.445048	0.22	0.103045	0.01	0.01	0.09	0.04	0.26	3.30896	0.15	0.3	0.294238	0.253965	0.031452	0.002362	0.3175	0.058834	0.361005	0.16	948.774	0.28	0.139859	0.28	1059.1	0.28	0.0821311	0.23	0.398689	0.31	0.108329	0.06	0.05	0.06	0.07	0.22	3.65697	0.19	0.26	0.309324	0.245432
3695000	0.22	948.774	0.26	0.139859	0.27	1113.4	0.24	0.0821311	0.25	0.44062	0.19	0.10202	0.01	0.01	0.03	0.04	0.28	3.30896	0.06	0.18	0.291311	0.253712	0.031416	0.002359	0.317634	0.058957	0.361197	0.29	939.333	0.28	0.139859	0.32	1048.56	0.29	0.0829566	0.29	0.402696	0.25	0.107251	0.02	0.02	0.05	0.07	0.32	3.65697	0.18	0.29	0.309324	0.24568
3700000	0.22	948.774	0.26	0.139859	0.28	1102.32	0.31	0.0829566	0.32	0.445048	0.19	0.10202	0.05	0.07	0.06	0.05	0.22	3.30896	0.18	0.28	0.294238	0.253763	0.031435	0.002365	0.317742	0.059132	0.361482	0.29	939.333	0.27	0.141265	0.32	1048.56	0.29	0.0829566	0.27	0.406743	0.32	0.108329	0.02	0.04	0.07	0.17	0.28	3.65697	0.25	0.26	0.318744	0.245619
3705000	0.25	958.309	0.25	0.138467	0.28	1102.32	0.31	0.0829566	0.24	0.44062	0.32	0.103045	0.04	0.05	0.08	0.04	0.35	3.30896	0.19	0.24	0.291311	0.253708	0.031413	0.002369	0.317759	0.059139	0.361447	0.39	929.987	0.27	0.141265	0.32	1048.56	0.24	0.0821311	0.32	0.410831	0.26	0.109417	0.06	0.01	0.06	0.05	0.26	3.65697	0.25	0.23	0.309324	0.245491
3710000	0.25	958.309	0.25	0.138467	0.21	1113.4	0.31	0.0829566	0.32	0.445048	0.25	0.10202	0.02	0.03	0.06	0.03	0.3	3.30896	0.17	0.23	0.288412	0.253891	0.031502	0.002391	0.317902	0.059294	0.361573	0.39	929.987	0.27	0.142684	0.2	1059.1	0.24	0.0821311	0.32	0.41496	0.24	0.108329	0.06	0.01	0.08	0.05	0.21	3.65697	0.22	0.31	0.306246	0.245541
3715000	0.26	948.774	0.28	0.139859	0.21	1113.4	0.23	0.0821311	0.25	0.44062	0.21	0.101005	0.03	0.06	0.06	0.07	0.23	3.30896	0.19	0.26	0.288412	0.253881	0.031525	0.002388	0.317955	0.059374	0.361809	0.39	929.987	0.27	0.142684	0.2	1059.1	0.33	0.0829566	0.34	0.41913	0.26	0.109417	0.02	0.02	0.05	0.04	0.21	3.65697	0.28	0.23	0.306246	0.245739
3720000	0.26	948.774	0.28	0.139859	0.24	1124.59	0.23	0.0821311	0.26	0.445048	0.26	0.10202	0.01	0.01	0.06	0.03	0.23	3.30896	0.18	0.23	0.285542	0.253919	0.031556	0.002398	0.318069	0.059436	0.361914	0.28	920.733	0.22	0.141265	0.14	1069.74	0.33	0.0829566	0.34	0.423343	0.19	0.108329	0.06	0.03	0.06	0.03	0.25	3.65697	0.27	0.26	0.303199	0.245722
3725000	0.26	948.774	0.35	0.141265	0.24	1124.59	0.3	0.0829566	0.22	0.44062	0.32	0.103045	0.06	0	0.01	0.03	0.36	3.30896	0.26	0.24	0.282701	0.253968	0.031625	0.002408	0.318206	0.059472	0.361966	0.28	920.733	0.22	0.141265	0.14	1069.74	0.29	0.0837903	0.24	0.41913	0.34	0.109417	0.04	0.05	0.07	0.02	0.2	3.65697	0.2	0.31	0.300182	0.245898
3730000	0.33	939.333	0.35	0.141265	0.24	1124.59	0.3	0.0829566	0.28	0.445048	0.31	0.104081	0.06	0.03	0.09	0.06	0.33	3.30896	0.14	0.33	0.279888	0.254072	0.031625	0.002404	0.318137	0.059414	0.361934	0.27	911.572	0.24	0.139859	0.27	1059.1	0.29	0.0837903	0.26	0.423343	0.28	0.110517	0.05	0.02	0.09	0.04	0.26	3.65697	0.14	0.21	0.294238	0.246082
3735000	0.33	939.333	0.35	0.141265	0.25	1135.89	0.26	0.0837903	0.17	0.44062	0.28	0.105127	0.05	0.03	0.05	0.11	0.35	3.30896	0.2	0.27	0.288412	0.254028	0.031603	0.002403	0.318063	0.059387	0.361978	0.27	911.572	0.24	0.139859	0.27	1059.1	0.3	0.0846324	0.26	0.427597	0.28	0.110517	0.02	0.06	0.05	0.06	0.25	3.65697	0.14	0.22	0.285542	0.245876
3740000	0.31	929.987	0.3	0.142684	0.25	1135.89	0.26	0.0837903	0.32	0.445048	0.23	0.104081	0.09	0.04	0.09	0.05	0.34	3.30896	0.18	0.24	0.285542	0.25404	0.031611	0.0024	0.318232	0.059322	0.361617	0.26	902.501	0.37	0.141265	0.27	1059.1	0.3	0.0846324	0.27	0.431895	0.29	0.111628	0.04	0.03	0.07	0.06	0.28	3.65697	0.2	0.33	0.288412	0.24585
3745000	0.31	929.987	0.3	0.142684	0.2	1147.3	0.26	0.0846324	0.21	0.44062	0.28	0.105127	0.04	0.05	0.05	0.04	0.29	3.30896	0.25	0.31	0.288412	0.25421	0.031616	0.0024	0.318111	0.059291	0.361516	0.26	902.501	0.37	0.141265	0.2	1069.74	0.29	0.085483	0.2	0.427597	0.24	0.110517	0.03	0.06	0.08	0.05	0.21	3.65697	0.13	0.22	0.279888	0.245901
3750000	0.28	920.733	0.29	0.144118	0.2	1147.3	0.26	0.0846324	0.25	0.436235	0.22	0.104081	0.06	0.06	0.06	0.05	0.35	3.30896	0.15	0.25	0.288412	0.254379	0.031617	0.002396	0.317956	0.059229	0.361576	0.3	893.521	0.37	0.141265	0.2	1069.74	0.29	0.085483	0.25	0.423343	0.19	0.109417	0.07	0.02	0.05	0.02	0.16	3.65697	0.2	0.21	0.277103	0.245977
3755000	0.28	920.733	0.29	0.144118	0.28	1135.89	0.29	0.085483	0.25	0.436235	0.13	0.103045	0.02	0.06	0.08	0.06	0.22	3.30896	0.21	0.26	0.297195	0.254388	0.031596	0.002395	0.318	0.059231	0.361597	0.3	893.521	0.26	0.142684	0.24	1080.49	0.31	0.0863421	0.27	0.427597	0.29	0.110517	0.09	0.04	0.04	0.06	0.23	3.65697	0.19	0.27	0.285542	0.245833
3760000	0.27	911.572	0.32	0.145567	0.28	1135.89	0.29	0.085483	0.27	0.44062	0.27	0.104081	0.06	0.04	0.07	0.04	0.25	3.30896	0.17	0.22	0.300182	0.254702	0.031563	0.002392	0.317754	0.059198	0.361884	0.26	884.631	0.26	0.142684	0.24	1080.49	0.31	0.0863421	0.21	0.423343	0.2	0.109417	0.02	0.04	0.1	0.08	0.25	3.65697	0.18	0.2	0.282701	0.245757
3765000	0.27	911.572	0.32	0.145567	0.25	1147.3	0.29	0.085483	0.3	0.445048	0.29	0.105127	0.01	0.04	0.13	0.03	0.27	3.30896	0.25	0.25	0.303199	0.254613	0.031571	0.002389	0.317788	0.059173	0.361853	0.26	884.631	0.26	0.144118	0.26	1069.74	0.31	0.0863421	0.24	0.41913	0.26	0.110517	0.02	0.05	0.05	0.05	0.21	3.65697	0.26	0.25	0.279888	0.245703
3770000	0.27	911.572	0.35	0.14703	0.25	1147.3	0.24	0.0846324	0.2	0.44062	0.27	0.106184	0.07	0.07	0.07	0.04	0.26	3.30896	0.14	0.25	0.300182	0.254653	0.031567	0.00239	0.317679	0.059149	0.361835	0.28	875.828	0.26	0.144118	0.26	1069.74	0.22	0.085483	0.28	0.423343	0.32	0.111628	0.03	0.04	0.03	0.06	0.29	3.65697	0.18	0.3	0.282701	0.245752
3775000	0.28	902.501	0.35	0.14703	0.25	1147.3	0.24	0.0846324	0.2	0.436235	0.27	0.106184	0.02	0.03	0.02	0.04	0.24	3.30896	0.19	0.19	0.300182	0.254763	0.0316	0.002405	0.317627	0.05913	0.361948	0.28	875.828	0.26	0.145567	0.26	1069.74	0.22	0.085483	0.3	0.427597	0.24	0.110517	0.09	0.05	0.07	0.04	0.22	3.65697	0.23	0.32	0.288412	0.245587
3780000	0.28	902.501	0.25	0.145567	0.24	1158.84	0.26	0.085483	0.22	0.431895	0.25	0.105127	0.03	0.03	0	0.03	0.28	3.30896	0.1	0.26	0.297195	0.254701	0.031591	0.002406	0.317647	0.059155	0.362092	0.26	867.114	0.26	0.145567	0.17	1080.49	0.29	0.0863421	0.28	0.431895	0.28	0.111628	0.04	0.01	0.07	0.06	0.21	3.65697	0.14	0.26	0.297195	0.245753
3785000	0.29	893.521	0.25	0.145567	0.24	1158.84	0.26	0.085483	0.29	0.436235	0.29	0.106184	0.08	0.02	0.1	0.08	0.32	3.30896	0.23	0.2	0.294238	0.25497	0.031675	0.002403	0.317604	0.059196	0.362228	0.26	867.114	0.14	0.144118	0.17	1080.49	0.29	0.0863421	0.25	0.427597	0.28	0.11275	0.05	0.01	0.07	0.05	0.28	3.65697	0.14	0.21	0.294238	0.245558
3790000	0.29	893.521	0.13	0.144118	0.28	1147.3	0.33	0.0863421	0.19	0.431895	0.18	0.105127	0.06	0.04	0.1	0.08	0.23	3.30896	0.19	0.21	0.288412	0.255042	0.031694	0.002402	0.317578	0.059198	0.362337	0.28	858.486	0.14	0.144118	0.25	1091.35	0.24	0.085483	0.25	0.423343	0.28	0.11275	0.03	0.03	0.06	0.08	0.24	3.65697	0.19	0.21	0.291311	0.245643
3795000	0.19	902.501	0.13	0.144118	0.28	1147.3	0.33	0.0863421	0.26	0.436235	0.34	0.106184	0.06	0.02	0.07	0.07	0.34	3.30896	0.18	0.29	0.291311	0.255115	0.031772	0.002416	0.317762	0.059299	0.362483	0.28	858.486	0.14	0.144118	0.25	1091.35	0.24	0.085483	0.32	0.427597	0.16	0.111628	0.06	0.03	0.08	0.03	0.24	3.65697	0.23	0.27	0.300182	0.245653
3800000	0.19	902.501	0.13	0.144118	0.25	1158.84	0.25	0.085483	0.29	0.44062	0.34	0.107251	0.03	0.01	0.09	0.07	0.24	3.30896	0.22	0.22	0.282701	0.255167	0.031769	0.002416	0.317715	0.059272	0.362592	0.28	858.486	0.26	0.145567	0.22	1102.32	0.23	0.0846324	0.31	0.431895	0.3	0.11275	0.04	0.05	0.04	0.03	0.26	3.65697	0.22	0.37	0.300182	0.245757
3805000	0.19	902.501	0.22	0.142684	0.25	1158.84	0.25	0.085483	0.27	0.445048	0.21	0.106184	0.06	0.01	0.05	0.02	0.23	3.30896	0.13	0.22	0.279888	0.254993	0.031739	0.002413	0.317658	0.059283	0.362744	0.22	867.114	0.27	0.14703	0.22	1102.32	0.23	0.0846324	0.31	0.431895	0.26	0.113883	0.04	0.04	0.04	0.05	0.29	3.65697	0.2	0.29	0.303199	0.245731
3810000	0.3	893.521	0.17	0.141265	0.25	1170.48	0.18	0.0846324	0.22	0.44062	0.18	0.105127	0.01	0.03	0.07	0.05	0.27	3.30896	0.15	0.3	0.288412	0.25491	0.031702	0.00241	0.31762	0.059238	0.362782	0.22	867.114	0.27	0.14703	0.29	1091.35	0.28	0.085483	0.3	0.436235	0.24	0.11275	0.04	0.01	0.05	0.03	0.27	3.65697	0.16	0.16	0.300182	0.245646
3815000	0.3	893.521	0.17	0.141265	0.25	1170.48	0.18	0.0846324	0.24	0.436235	0.32	0.106184	0.04	0.02	0.04	0.05	0.21	3.30896	0.16	0.19	0.282701	0.254722	0.031679	0.002406	0.317746	0.059262	0.362737	0.22	875.828	0.27	0.148507	0.29	1091.35	0.28	0.085483	0.24	0.427597	0.16	0.111628	0.01	0.02	0.1	0.02	0.24	3.65697	0.19	0.25	0.297195	0.245456
3820000	0.27	884.631	0.23	0.139859	0.21	1182.24	0.25	0.0837903	0.32	0.44062	0.29	0.107251	0.08	0.02	0.09	0.09	0.26	3.30896	0.13	0.32	0.279888	0.25469	0.031661	0.002406	0.317765	0.059211	0.362582	0.22	875.828	0.27	0.148507	0.22	1102.32	0.28	0.0863421	0.24	0.427597	0.3	0.11275	0.03	0.06	0.06	0.06	0.2	3.65697	0.19	0.16	0.294238	0.245282
3825000	0.27	884.631	0.23	0.139859	0.21	1182.24	0.25	0.0837903	0.2	0.436235	0.29	0.107251	0.03	0.03	0.09	0.04	0.27	3.30896	0.16	0.2	0.271616	0.254562	0.031625	0.002403	0.317784	0.059254	0.362705	0.33	867.114	0.27	0.148507	0.22	1102.32	0.28	0.0863421	0.27	0.431895	0.23	0.111628	0.06	0.03	0.06	0.11	0.23	3.65697	0.21	0.28	0.300182	0.24542
3830000	0.28	875.828	0.27	0.141265	0.25	1194.13	0.25	0.0837903	0.17	0.431895	0.23	0.106184	0.02	0.03	0.05	0.02	0.28	3.30896	0.21	0.25	0.268913	0.25459	0.031632	0.002406	0.317835	0.059203	0.362427	0.33	867.114	0.3	0.15	0.19	1113.4	0.21	0.085483	0.22	0.427597	0.24	0.110517	0.06	0.02	0.04	0.02	0.23	3.65697	0.18	0.26	0.303199	0.245518
3835000	0.28	875.828	0.27	0.141265	0.25	1194.13	0.19	0.0829566	0.27	0.436235	0.29	0.107251	0.04	0.01	0.04	0.03	0.29	3.30896	0.22	0.25	0.271616	0.254661	0.031629	0.002403	0.317737	0.059155	0.362487	0.19	875.828	0.3	0.15	0.19	1113.4	0.21	0.085483	0.21	0.423343	0.24	0.109417	0.06	0.04	0.08	0.08	0.29	3.65697	0.17	0.17	0.300182	0.245251
3840000	0.28	875.828	0.27	0.141265	0.32	1182.24	0.19	0.0829566	0.27	0.436235	0.25	0.106184	0.07	0.02	0.04	0.09	0.25	3.30896	0.26	0.27	0.279888	0.254836	0.031714	0.002409	0.31779	0.059207	0.362546	0.19	875.828	0.15	0.148507	0.27	1102.32	0.27	0.0863421	0.36	0.427597	0.24	0.109417	0.02	0.07	0.02	0.05	0.24	3.65697	0.12	0.29	0.303199	0.244982
3845000	0.22	884.631	0.23	0.139859	0.32	1182.24	0.29	0.0837903	0.3	0.44062	0.21	0.105127	0.05	0.03	0.1	0.06	0.25	3.30896	0.19	0.35	0.282701	0.254935	0.031709	0.00242	0.317723	0.059219	0.362697	0.19	875.828	0.15	0.148507	0.27	1102.32	0.27	0.0863421	0.3	0.431895	0.24	0.108329	0.02	0.04	0.06	0.05	0.28	3.65697	0.32	0.24	0.297195	0.244971
3850000	0.22	884.631	0.23	0.139859	0.33	1170.48	0.29	0.0837903	0.28	0.445048	0.25	0.104081	0.04	0	0.04	0.08	0.28	3.30896	0.18	0.28	0.288412	0.255164	0.031842	0.002443	0.317896	0.059283	0.362682	0.25	884.631	0.28	0.15	0.33	1091.35	0.25	0.085483	0.26	0.436235	0.27	0.109417	0.03	0.07	0.05	0.03	0.32	3.65697	0.17	0.31	0.300182	0.244986
3855000	0.21	893.521	0.27	0.141265	0.33	1170.48	0.18	0.0829566	0.21	0.44062	0.27	0.105127	0.03	0.02	0.01	0.04	0.26	3.30896	0.15	0.27	0.291311	0.255194	0.031827	0.002445	0.317793	0.059245	0.362792	0.25	884.631	0.28	0.15	0.33	1091.35	0.25	0.085483	0.33	0.44062	0.27	0.110517	0.06	0.03	0.03	0.02	0.25	3.65697	0.19	0.26	0.297195	0.244976
3860000	0.21	893.521	0.27	0.141265	0.25	1182.24	0.18	0.0829566	0.27	0.445048	0.25	0.104081	0.02	0.02	0.05	0.02	0.29	3.30896	0.27	0.24	0.288412	0.255072	0.031809	0.002443	0.317874	0.059309	0.362867	0.3	875.828	0.28	0.151507	0.22	1102.32	0.25	0.085483	0.22	0.436235	0.28	0.111628	0.01	0.03	0.05	0.03	0.28	3.65697	0.17	0.25	0.300182	0.245167
3865000	0.2	902.501	0.27	0.141265	0.25	1182.24	0.25	0.0821311	0.31	0.449521	0.26	0.105127	0.06	0.03	0.11	0.06	0.3	3.30896	0.19	0.25	0.285542	0.255322	0.031792	0.00244	0.317592	0.05925	0.363093	0.3	875.828	0.28	0.151507	0.22	1102.32	0.29	0.0863421	0.23	0.431895	0.26	0.11275	0.1	0.07	0.06	0.05	0.19	3.65697	0.12	0.24	0.297195	0.245377
3870000	0.2	902.501	0.31	0.142684	0.3	1170.48	0.25	0.0821311	0.28	0.454039	0.24	0.104081	0	0.01	0.1	0.04	0.31	3.30896	0.18	0.24	0.288412	0.255245	0.031755	0.002437	0.317639	0.059278	0.363079	0.31	867.114	0.17	0.15	0.22	1102.32	0.29	0.0863421	0.38	0.436235	0.34	0.113883	0.02	0.03	0.06	0.06	0.18	3.65697	0.18	0.24	0.300182	0.245271
3875000	0.33	893.521	0.31	0.142684	0.3	1170.48	0.19	0.0813139	0.3	0.458602	0.22	0.103045	0.08	0.01	0.05	0.06	0.27	3.30896	0.18	0.25	0.285542	0.25529	0.031789	0.002437	0.317712	0.05923	0.36282	0.31	867.114	0.17	0.15	0.26	1091.35	0.29	0.0872099	0.29	0.44062	0.22	0.11275	0.05	0.08	0.1	0.06	0.3	3.65697	0.2	0.22	0.294238	0.245289
3880000	0.33	893.521	0.23	0.141265	0.3	1170.48	0.19	0.0813139	0.24	0.454039	0.23	0.10202	0.02	0.01	0.05	0.04	0.33	3.30896	0.18	0.28	0.294238	0.255194	0.031786	0.002437	0.317851	0.05935	0.362993	0.38	858.486	0.28	0.151507	0.26	1091.35	0.29	0.0872099	0.29	0.44062	0.19	0.111628	0.05	0.04	0.11	0.07	0.27	3.65697	0.21	0.27	0.297195	0.245394
3885000	0.33	893.521	0.23	0.141265	0.3	1158.84	0.35	0.0821311	0.37	0.458602	0.25	0.101005	0.04	0.02	0.08	0.02	0.27	3.30896	0.2	0.3	0.291311	0.254898	0.031757	0.002434	0.317988	0.059399	0.363029	0.38	858.486	0.28	0.151507	0.3	1080.49	0.27	0.0880863	0.27	0.445048	0.28	0.11275	0.05	0.04	0.09	0.02	0.19	3.65697	0.14	0.27	0.300182	0.245293
3890000	0.34	884.631	0.24	0.139859	0.3	1158.84	0.35	0.0821311	0.38	0.463211	0.22	0.1	0.07	0.04	0.11	0.07	0.2	3.30896	0.15	0.26	0.297195	0.25491	0.031753	0.002431	0.318106	0.059353	0.362856	0.23	867.114	0.2	0.15	0.3	1080.49	0.27	0.0880863	0.22	0.436235	0.32	0.113883	0.04	0.05	0.1	0.07	0.28	3.65697	0.17	0.25	0.297195	0.245601
3895000	0.34	884.631	0.24	0.139859	0.25	1170.48	0.29	0.0829566	0.22	0.458602	0.22	0.1	0.03	0.02	0.06	0.02	0.24	3.30896	0.21	0.23	0.294238	0.254646	0.031717	0.002428	0.318183	0.059296	0.362802	0.23	867.114	0.2	0.15	0.19	1091.35	0.25	0.0872099	0.22	0.436235	0.25	0.11275	0.04	0.07	0.08	0.05	0.19	3.65697	0.2	0.2	0.294238	0.245655
3900000	0.31	875.828	0.27	0.141265	0.25	1170.48	0.29	0.0829566	0.18	0.454039	0.22	0.099005	0.05	0.04	0.06	0.08	0.27	3.30896	0.19	0.36	0.303199	0.254548	0.031717	0.002428	0.31833	0.059307	0.362703	0.22	875.828	0.19	0.148507	0.19	1091.35	0.25	0.0872099	0.27	0.44062	0.25	0.111628	0.04	0.06	0.05	0.05	0.22	3.65697	0.21	0.34	0.291311	0.245523
3905000	0.31	875.828	0.27	0.141265	0.31	1158.84	0.24	0.0821311	0.2	0.449521	0.24	0.0980199	0.04	0.02	0.04	0.03	0.27	3.30896	0.15	0.27	0.303199	0.254347	0.031678	0.002428	0.318427	0.059392	0.36283	0.22	875.828	0.19	0.148507	0.28	1080.49	0.25	0.0872099	0.25	0.436235	0.22	0.110517	0.03	0	0.08	0.03	0.21	3.65697	0.17	0.19	0.291311	0.245311
3910000	0.17	884.631	0.26	0.142684	0.31	1158.84	0.24	0.0821311	0.24	0.445048	0.23	0.0970445	0.07	0.08	0.12	0.03	0.3	3.30896	0.13	0.25	0.300182	0.254171	0.031639	0.002425	0.31831	0.059337	0.362794	0.14	884.631	0.34	0.15	0.28	1080.49	0.35	0.0880863	0.36	0.44062	0.2	0.109417	0.05	0.05	0.07	0.04	0.24	3.65697	0.27	0.23	0.294238	0.245389
3915000	0.17	884.631	0.26	0.142684	0.3	1147.3	0.2	0.0813139	0.25	0.44062	0.31	0.0980199	0.06	0.01	0.02	0.02	0.24	3.30896	0.2	0.14	0.303199	0.253896	0.031602	0.002422	0.318326	0.059273	0.362522	0.14	884.631	0.34	0.15	0.28	1080.49	0.35	0.0880863	0.31	0.445048	0.25	0.108329	0.04	0	0.03	0.06	0.23	3.65697	0.13	0.28	0.297195	0.245254
3920000	0.26	875.828	0.3	0.144118	0.3	1147.3	0.2	0.0813139	0.27	0.445048	0.4	0.099005	0.02	0.07	0.07	0.06	0.18	3.30896	0.24	0.2	0.297195	0.253852	0.03158	0.00242	0.318197	0.059271	0.362609	0.14	884.631	0.16	0.148507	0.22	1091.35	0.26	0.0889716	0.26	0.449521	0.17	0.107251	0.05	0.05	0.04	0.04	0.28	3.65697	0.14	0.25	0.291311	0.245136
3925000	0.26	875.828	0.3	0.144118	0.3	1147.3	0.2	0.0813139	0.27	0.445048	0.23	0.0980199	0.01	0	0.07	0.09	0.25	3.30896	0.17	0.29	0.294238	0.253866	0.031557	0.002423	0.318089	0.059263	0.36287	0.3	875.828	0.16	0.148507	0.22	1091.35	0.26	0.0889716	0.29	0.454039	0.18	0.106184	0.06	0.03	0.08	0.02	0.25	3.65697	0.18	0.29	0.294238	0.24509
3930000	0.29	867.114	0.17	0.142684	0.26	1135.89	0.23	0.0805048	0.33	0.449521	0.21	0.0970445	0.05	0.01	0.09	0.05	0.25	3.30896	0.15	0.3	0.291311	0.253942	0.031548	0.002422	0.318113	0.059277	0.362986	0.3	875.828	0.16	0.148507	0.24	1102.32	0.27	0.0898658	0.27	0.458602	0.29	0.107251	0	0.04	0.05	0.02	0.29	3.65697	0.22	0.28	0.297195	0.244983
3935000	0.29	867.114	0.17	0.142684	0.26	1135.89	0.23	0.0805048	0.27	0.454039	0.27	0.0980199	0.05	0.04	0.08	0.03	0.26	3.30896	0.16	0.28	0.294238	0.254189	0.031656	0.002431	0.318216	0.059318	0.363093	0.24	884.631	0.2	0.14703	0.24	1102.32	0.27	0.0898658	0.24	0.454039	0.3	0.108329	0.04	0.06	0.08	0.02	0.16	3.65697	0.27	0.23	0.297195	0.245008
3940000	0.28	858.486	0.17	0.142684	0.2	1147.3	0.3	0.0813139	0.2	0.449521	0.32	0.099005	0.03	0	0.05	0.06	0.27	3.30896	0.23	0.3	0.294238	0.254016	0.031641	0.002428	0.318342	0.059425	0.363209	0.24	884.631	0.2	0.14703	0.25	1113.4	0.29	0.090769	0.24	0.454039	0.31	0.109417	0.05	0.02	0.08	0.02	0.2	3.65697	0.13	0.28	0.294238	0.245089
3945000	0.28	858.486	0.2	0.141265	0.2	1147.3	0.3	0.0813139	0.29	0.454039	0.37	0.1	0.01	0.04	0.04	0.05	0.27	3.30896	0.17	0.22	0.288412	0.253839	0.031603	0.002425	0.318459	0.059364	0.363074	0.25	893.521	0.24	0.145567	0.25	1113.4	0.29	0.090769	0.22	0.449521	0.31	0.109417	0.06	0.03	0.09	0.04	0.2	3.65697	0.22	0.27	0.297195	0.245159
3950000	0.17	867.114	0.2	0.141265	0.21	1158.84	0.15	0.0805048	0.27	0.458602	0.23	0.099005	0.05	0.03	0.07	0.05	0.26	3.30896	0.22	0.31	0.294238	0.253689	0.031567	0.002422	0.318489	0.059354	0.363025	0.25	893.521	0.24	0.145567	0.29	1102.32	0.29	0.090769	0.22	0.445048	0.23	0.108329	0.07	0.07	0.1	0.08	0.13	3.65697	0.2	0.28	0.294238	0.245479
3955000	0.17	867.114	0.23	0.139859	0.21	1158.84	0.15	0.0805048	0.28	0.463211	0.31	0.1	0.03	0.03	0.08	0.04	0.31	3.30896	0.19	0.28	0.291311	0.253542	0.031562	0.00242	0.318597	0.059336	0.362963	0.24	902.501	0.24	0.144118	0.29	1102.32	0.28	0.0916812	0.26	0.449521	0.21	0.107251	0.05	0.02	0.15	0.03	0.2	3.65697	0.17	0.31	0.291311	0.245425
3960000	0.18	875.828	0.23	0.139859	0.34	1147.3	0.34	0.0813139	0.36	0.467866	0.31	0.1	0.04	0.02	0.04	0.05	0.32	3.30896	0.17	0.23	0.288412	0.253323	0.031545	0.002438	0.31875	0.059419	0.363208	0.24	902.501	0.24	0.144118	0.28	1091.35	0.28	0.0916812	0.18	0.445048	0.24	0.106184	0.06	0.04	0.11	0.02	0.31	3.65697	0.23	0.27	0.291311	0.245555
3965000	0.18	875.828	0.23	0.138467	0.34	1147.3	0.34	0.0813139	0.32	0.472568	0.28	0.101005	0.02	0.02	0.05	0.04	0.34	3.30896	0.16	0.3	0.285542	0.253185	0.03151	0.002435	0.318578	0.059358	0.36311	0.26	893.521	0.23	0.142684	0.28	1091.35	0.19	0.090769	0.25	0.44062	0.28	0.107251	0.05	0.05	0.09	0.06	0.25	3.65697	0.15	0.28	0.300182	0.245849
3970000	0.22	884.631	0.23	0.138467	0.31	1135.89	0.34	0.0813139	0.24	0.467866	0.29	0.10202	0.05	0.02	0.05	0.03	0.27	3.30896	0.16	0.21	0.282701	0.253257	0.031497	0.002433	0.318433	0.059317	0.363032	0.26	893.521	0.23	0.142684	0.3	1080.49	0.19	0.090769	0.3	0.445048	0.18	0.106184	0.05	0.02	0.1	0.09	0.23	3.65697	0.17	0.25	0.291311	0.245883
3975000	0.22	884.631	0.23	0.138467	0.31	1135.89	0.29	0.0821311	0.23	0.463211	0.26	0.103045	0.05	0.02	0.07	0.07	0.3	3.30896	0.16	0.19	0.285542	0.253394	0.031474	0.00243	0.318167	0.059265	0.363089	0.3	884.631	0.27	0.144118	0.3	1080.49	0.24	0.0898658	0.25	0.44062	0.24	0.105127	0.03	0.04	0.04	0.08	0.24	3.65697	0.18	0.24	0.288412	0.246002
3980000	0.21	893.521	0.3	0.139859	0.31	1135.89	0.29	0.0821311	0.34	0.467866	0.3	0.104081	0.03	0.03	0.07	0.06	0.23	3.30896	0.17	0.2	0.285542	0.253412	0.031476	0.00243	0.31811	0.059259	0.363109	0.3	884.631	0.27	0.144118	0.27	1069.74	0.24	0.0898658	0.2	0.436235	0.31	0.106184	0.04	0.02	0.05	0.03	0.24	3.65697	0.21	0.26	0.297195	0.246144
3985000	0.21	893.521	0.3	0.139859	0.31	1124.59	0.26	0.0829566	0.23	0.463211	0.32	0.105127	0.01	0.01	0.04	0.13	0.28	3.30896	0.21	0.3	0.294238	0.253403	0.031445	0.002427	0.317992	0.059201	0.363105	0.3	884.631	0.3	0.145567	0.27	1069.74	0.22	0.0889716	0.2	0.436235	0.28	0.107251	0.04	0.06	0.06	0.12	0.11	3.65697	0.15	0.26	0.306246	0.245997
3990000	0.28	884.631	0.24	0.138467	0.31	1124.59	0.26	0.0829566	0.24	0.458602	0.3	0.106184	0.04	0.01	0.05	0.1	0.25	3.30896	0.24	0.2	0.297195	0.253341	0.031442	0.00243	0.317881	0.059184	0.363148	0.26	875.828	0.3	0.145567	0.27	1059.1	0.22	0.0889716	0.22	0.431895	0.21	0.106184	0.02	0.01	0.03	0.07	0.27	3.65697	0.18	0.22	0.300182	0.246141
3995000	0.28	884.631	0.24	0.138467	0.25	1135.89	0.16	0.0821311	0.22	0.454039	0.26	0.107251	0.07	0.07	0.05	0.03	0.26	3.30896	0.19	0.28	0.300182	0.253181	0.031444	0.002436	0.318105	0.059272	0.363083	0.26	867.114	0.3	0.145567	0.27	1059.1	0.22	0.0889716	0.29	0.436235	0.24	0.105127	0.02	0.06	0.05	0.05	0.3	3.65697	0.16	0.26	0.297195	0.246387
4000000	0.35	875.828	0.37	0.139859	0.25	1135.89	0.16	0.0821311	0.25	0.449521	0.28	0.108329	0.05	0.02	0.1	0	0.29	3.30896	0.19	0.31	0.297195	0.253251	0.03151	0.002433	0.318191	0.059221	0.362923	0.26	867.114	0.24	0.144118	0.15	1069.74	0.21	0.0880863	0.23	0.431895	0.28	0.106184	0.07	0.01	0.05	0.06	0.18	3.65697	0.17	0.2	0.294238	0.246449
4005000	0.35	875.828	0.37	0.139859	0.21	1147.3	0.28	0.0829566	0.25	0.449521	0.28	0.108329	0	0.03	0.05	0.01	0.26	3.30896	0.18	0.31	0.300182	0.25338	0.031485	0.00243	0.31806	0.059229	0.363111	0.26	867.114	0.24	0.144118	0.15	1069.74	0.21	0.0880863	0.25	0.427597	0.24	0.105127	0.03	0.05	0.02	0.04	0.33	3.65697	0.23	0.29	0.297195	0.246381
4010000	0.35	875.828	0.32	0.141265	0.21	1147.3	0.28	0.0829566	0.23	0.445048	0.3	0.110517	0.08	0.04	0.07	0.02	0.34	3.30896	0.25	0.3	0.306246	0.253428	0.031507	0.00244	0.31808	0.059255	0.363318	0.32	858.486	0.31	0.145567	0.26	1059.1	0.25	0.0872099	0.35	0.431895	0.27	0.106184	0.08	0.03	0.11	0.04	0.23	3.65697	0.16	0.24	0.297195	0.246564
4015000	0.18	884.631	0.32	0.141265	0.25	1158.84	0.16	0.0821311	0.32	0.454039	0.21	0.109417	0.07	0.01	0.07	0.06	0.24	3.30896	0.17	0.21	0.297195	0.253285	0.031492	0.002437	0.318173	0.059218	0.363247	0.32	858.486	0.31	0.145567	0.26	1059.1	0.25	0.0872099	0.19	0.427597	0.35	0.107251	0.03	0.05	0.03	0.05	0.25	3.65697	0.23	0.24	0.294238	0.246774
4020000	0.18	884.631	0.26	0.142684	0.25	1158.84	0.16	0.0821311	0.32	0.454039	0.22	0.108329	0.02	0.05	0.12	0.03	0.24	3.30896	0.2	0.32	0.300182	0.25335	0.03153	0.002435	0.318163	0.059154	0.363098	0.28	849.944	0.23	0.144118	0.26	1059.1	0.29	0.0880863	0.3	0.431895	0.19	0.106184	0.03	0.04	0.04	0.03	0.22	3.65697	0.2	0.3	0.303199	0.246857
4025000	0.28	875.828	0.26	0.142684	0.25	1158.84	0.18	0.0813139	0.2	0.449521	0.22	0.108329	0.03	0.05	0.08	0.02	0.31	3.30896	0.2	0.24	0.297195	0.253447	0.031581	0.002434	0.318361	0.059179	0.362891	0.28	849.944	0.23	0.144118	0.3	1048.56	0.29	0.0880863	0.27	0.436235	0.26	0.107251	0.02	0.07	0.03	0.04	0.28	3.65697	0.17	0.22	0.300182	0.246824
4030000	0.28	875.828	0.26	0.142684	0.23	1170.48	0.18	0.0813139	0.32	0.458602	0.27	0.109417	0.04	0.04	0.09	0.05	0.23	3.30896	0.31	0.19	0.291311	0.253533	0.03156	0.002433	0.318289	0.059181	0.36303	0.19	858.486	0.26	0.145567	0.3	1048.56	0.2	0.0872099	0.31	0.44062	0.24	0.106184	0.03	0	0.04	0.01	0.23	3.65697	0.27	0.3	0.300182	0.246926
4035000	0.27	867.114	0.21	0.141265	0.23	1170.48	0.18	0.0813139	0.32	0.458602	0.24	0.108329	0.04	0.03	0.08	0.06	0.24	3.30896	0.17	0.33	0.300182	0.253609	0.031536	0.00243	0.318124	0.05912	0.363037	0.19	858.486	0.26	0.145567	0.21	1059.1	0.2	0.0872099	0.26	0.445048	0.24	0.105127	0.07	0.03	0.12	0.02	0.29	3.65697	0.17	0.26	0.297195	0.246803
4040000	0.27	867.114	0.21	0.141265	0.22	1182.24	0.24	0.0805048	0.17	0.454039	0.28	0.109417	0.03	0.04	0.04	0.02	0.3	3.30896	0.12	0.28	0.309324	0.253476	0.03153	0.002427	0.318142	0.059094	0.362874	0.25	867.114	0.27	0.14703	0.21	1059.1	0.31	0.0880863	0.24	0.44062	0.27	0.106184	0.03	0.01	0.06	0.01	0.22	3.65697	0.22	0.2	0.294238	0.24677
4045000	0.31	858.486	0.3	0.142684	0.22	1182.24	0.24	0.0805048	0.25	0.449521	0.23	0.108329	0.06	0.02	0.09	0.06	0.4	3.30896	0.21	0.28	0.312433	0.253331	0.031499	0.002424	0.318125	0.059064	0.36262	0.25	867.114	0.27	0.14703	0.27	1048.56	0.31	0.0880863	0.24	0.44062	0.2	0.105127	0.05	0.04	0.09	0.03	0.22	3.65697	0.21	0.21	0.291311	0.246833
4050000	0.31	858.486	0.3	0.142684	0.23	1194.13	0.27	0.0813139	0.33	0.454039	0.28	0.109417	0.05	0.03	0.06	0.03	0.29	3.30896	0.2	0.14	0.312433	0.25308	0.031459	0.002421	0.318104	0.05905	0.362712	0.21	875.828	0.27	0.14703	0.27	1048.56	0.22	0.0872099	0.24	0.436235	0.25	0.104081	0.04	0.02	0.06	0.02	0.29	3.65697	0.2	0.26	0.291311	0.247076
4055000	0.31	858.486	0.24	0.141265	0.23	1194.13	0.27	0.0813139	0.2	0.449521	0.25	0.108329	0.02	0.01	0.09	0.01	0.32	3.30896	0.28	0.24	0.303199	0.253269	0.031445	0.002422	0.317988	0.059045	0.362737	0.21	875.828	0.26	0.148507	0.25	1059.1	0.22	0.0872099	0.22	0.431895	0.22	0.103045	0.04	0.02	0.03	0.07	0.3	3.65697	0.12	0.19	0.294238	0.246996
4060000	0.23	867.114	0.24	0.141265	0.34	1182.24	0.2	0.0805048	0.33	0.454039	0.21	0.107251	0.1	0.01	0.11	0.05	0.21	3.30896	0.2	0.27	0.306246	0.253347	0.031516	0.002427	0.318278	0.05907	0.362595	0.24	884.631	0.26	0.148507	0.25	1059.1	0.2	0.0863421	0.36	0.436235	0.33	0.104081	0.03	0.05	0.09	0.06	0.21	3.65697	0.2	0.24	0.285542	0.246795
4065000	0.23	867.114	0.18	0.139859	0.34	1182.24	0.2	0.0805048	0.3	0.458602	0.29	0.108329	0.04	0.06	0.06	0.06	0.24	3.30896	0.18	0.26	0.315573	0.253488	0.031591	0.002437	0.318448	0.059113	0.362582	0.24	884.631	0.2	0.14703	0.25	1059.1	0.2	0.0863421	0.26	0.44062	0.32	0.105127	0.04	0.06	0.1	0.1	0.24	3.65697	0.22	0.29	0.294238	0.24654
4070000	0.28	858.486	0.18	0.139859	0.27	1170.48	0.2	0.0805048	0.19	0.454039	0.2	0.107251	0.02	0.04	0.03	0.03	0.3	3.30896	0.15	0.27	0.318744	0.253416	0.031628	0.002436	0.318576	0.059137	0.362523	0.19	893.521	0.2	0.14703	0.3	1048.56	0.2	0.0863421	0.25	0.436235	0.27	0.106184	0.04	0.01	0.04	0.03	0.19	3.65697	0.14	0.28	0.297195	0.246602
4075000	0.28	858.486	0.23	0.138467	0.27	1170.48	0.29	0.0813139	0.31	0.458602	0.2	0.106184	0.04	0.01	0.09	0.01	0.28	3.30896	0.17	0.3	0.315573	0.253569	0.031638	0.002437	0.318477	0.059119	0.362552	0.19	893.521	0.24	0.145567	0.3	1048.56	0.19	0.085483	0.27	0.44062	0.24	0.105127	0.06	0.04	0.08	0.03	0.23	3.65697	0.13	0.18	0.294238	0.246568
4080000	0.28	849.944	0.23	0.138467	0.3	1158.84	0.29	0.0813139	0.28	0.463211	0.32	0.107251	0	0.02	0.08	0.02	0.28	3.30896	0.21	0.23	0.318744	0.253467	0.031625	0.002441	0.318693	0.059244	0.362716	0.19	893.521	0.24	0.145567	0.16	1059.1	0.19	0.085483	0.36	0.445048	0.24	0.104081	0.02	0.05	0.07	0.05	0.18	3.65697	0.13	0.21	0.294238	0.246504
4085000	0.28	849.944	0.25	0.13709	0.3	1158.84	0.2	0.0805048	0.19	0.458602	0.32	0.107251	0.02	0.04	0.06	0.02	0.28	3.30896	0.15	0.18	0.315573	0.253406	0.031656	0.002449	0.318914	0.059363	0.362891	0.3	884.631	0.24	0.145567	0.16	1059.1	0.32	0.0863421	0.32	0.449521	0.18	0.103045	0.06	0.01	0.11	0.07	0.26	3.65697	0.13	0.25	0.291311	0.246616
4090000	0.26	841.487	0.25	0.13709	0.29	1147.3	0.2	0.0805048	0.26	0.463211	0.24	0.106184	0.04	0.04	0.06	0.07	0.3	3.30896	0.16	0.16	0.312433	0.253355	0.031691	0.00245	0.319038	0.059355	0.362896	0.3	884.631	0.24	0.144118	0.25	1069.74	0.32	0.0863421	0.31	0.454039	0.35	0.104081	0.06	0.04	0.12	0.05	0.31	3.65697	0.24	0.28	0.297195	0.246614
4095000	0.26	841.487	0.22	0.135726	0.29	1147.3	0.2	0.0797038	0.28	0.467866	0.24	0.105127	0.02	0.01	0.03	0.04	0.27	3.30896	0.33	0.26	0.318744	0.253332	0.031712	0.002448	0.319122	0.059337	0.362719	0.29	875.828	0.24	0.144118	0.25	1069.74	0.31	0.0872099	0.16	0.449521	0.26	0.105127	0.02	0.05	0.05	0.05	0.2	3.65697	0.19	0.24	0.294238	0.246421
4100000	0.25	849.944	0.22	0.135726	0.29	1147.3	0.2	0.0797038	0.22	0.463211	0.2	0.104081	0.06	0.04	0.13	0.07	0.29	3.30896	0.14	0.3	0.321948	0.253093	0.031685	0.002445	0.319204	0.059374	0.36273	0.29	875.828	0.22	0.142684	0.24	1080.49	0.31	0.0872099	0.37	0.454039	0.26	0.105127	0.02	0.02	0.08	0.09	0.26	3.65697	0.26	0.24	0.285542	0.246423
4105000	0.25	849.944	0.22	0.135726	0.27	1135.89	0.22	0.0789107	0.26	0.467866	0.28	0.105127	0.03	0.04	0.09	0.03	0.32	3.30896	0.21	0.28	0.325184	0.252893	0.031672	0.00245	0.31941	0.059395	0.362691	0.22	884.631	0.22	0.142684	0.24	1080.49	0.27	0.0880863	0.29	0.458602	0.22	0.104081	0.01	0.05	0.08	0.08	0.32	3.65697	0.15	0.25	0.282701	0.246397
4110000	0.25	849.944	0.25	0.134375	0.27	1135.89	0.22	0.0789107	0.26	0.467866	0.25	0.104081	0.06	0.01	0.06	0.04	0.22	3.30896	0.17	0.23	0.318744	0.252838	0.031715	0.002447	0.319444	0.059367	0.362605	0.22	884.631	0.25	0.141265	0.27	1069.74	0.27	0.0880863	0.26	0.463211	0.2	0.103045	0.02	0.02	0.06	0.05	0.24	3.65697	0.19	0.35	0.288412	0.246453
4115000	0.22	858.486	0.25	0.134375	0.24	1147.3	0.22	0.0789107	0.29	0.472568	0.2	0.103045	0.05	0.04	0.08	0.07	0.23	3.30896	0.26	0.26	0.321948	0.252817	0.031731	0.002444	0.319324	0.059321	0.362698	0.25	893.521	0.25	0.141265	0.27	1069.74	0.24	0.0872099	0.26	0.463211	0.3	0.104081	0.06	0.06	0.05	0.07	0.18	3.65697	0.14	0.41	0.297195	0.246472
4120000	0.22	858.486	0.24	0.133038	0.24	1147.3	0.21	0.0781256	0.33	0.477318	0.29	0.104081	0.05	0.03	0.09	0.12	0.27	3.30896	0.23	0.23	0.318744	0.25294	0.031711	0.002441	0.319268	0.059265	0.362548	0.25	893.521	0.2	0.139859	0.26	1059.1	0.24	0.0872099	0.3	0.467866	0.29	0.105127	0.04	0.04	0.12	0.06	0.27	3.65697	0.2	0.33	0.300182	0.246258
4125000	0.18	867.114	0.24	0.133038	0.27	1135.89	0.21	0.0781256	0.24	0.472568	0.27	0.105127	0.02	0.03	0.08	0.05	0.29	3.30896	0.31	0.21	0.318744	0.252792	0.031715	0.002439	0.319312	0.059271	0.362607	0.32	884.631	0.2	0.139859	0.26	1059.1	0.22	0.0863421	0.22	0.463211	0.2	0.104081	0.05	0.02	0.08	0.09	0.19	3.65697	0.16	0.27	0.297195	0.246251
4130000	0.18	867.114	0.25	0.131714	0.27	1135.89	0.29	0.0789107	0.28	0.477318	0.27	0.105127	0.03	0.04	0.06	0.08	0.21	3.30896	0.21	0.23	0.309324	0.252643	0.031719	0.002436	0.319499	0.0594	0.362694	0.32	884.631	0.2	0.138467	0.26	1059.1	0.22	0.0863421	0.33	0.467866	0.24	0.103045	0.01	0.02	0.04	0.05	0.23	3.65697	0.26	0.23	0.297195	0.246426
4135000	0.31	858.486	0.25	0.131714	0.27	1135.89	0.25	0.0781256	0.21	0.472568	0.29	0.106184	0.04	0.07	0.06	0.08	0.39	3.30896	0.29	0.36	0.312433	0.252521	0.031725	0.002435	0.319658	0.05951	0.362817	0.29	875.828	0.2	0.138467	0.15	1069.74	0.22	0.0863421	0.22	0.463211	0.24	0.103045	0.05	0.04	0.08	0.08	0.19	3.65697	0.15	0.24	0.294238	0.246387
4140000	0.31	858.486	0.25	0.131714	0.2	1147.3	0.25	0.0781256	0.21	0.472568	0.27	0.107251	0.04	0.04	0.09	0.06	0.27	3.30896	0.15	0.31	0.321948	0.252505	0.031753	0.002436	0.319802	0.059494	0.362722	0.29	875.828	0.2	0.138467	0.15	1069.74	0.16	0.085483	0.3	0.467866	0.31	0.104081	0.02	0.01	0.06	0.05	0.32	3.65697	0.11	0.23	0.288412	0.246437
4145000	0.27	849.944	0.25	0.130404	0.2	1147.3	0.25	0.0781256	0.23	0.467866	0.18	0.106184	0.03	0.05	0.04	0.05	0.27	3.30896	0.21	0.24	0.325184	0.252381	0.031743	0.002438	0.31978	0.059447	0.362637	0.22	884.631	0.23	0.13709	0.28	1059.1	0.2	0.0846324	0.21	0.463211	0.31	0.105127	0.04	0.01	0.08	0.03	0.2	3.65697	0.17	0.29	0.297195	0.246417
4150000	0.27	849.944	0.25	0.130404	0.21	1158.84	0.26	0.0789107	0.18	0.463211	0.24	0.105127	0.04	0.05	0.07	0.07	0.29	3.30896	0.17	0.27	0.325184	0.252444	0.031751	0.002436	0.319839	0.05948	0.362685	0.22	884.631	0.23	0.13709	0.28	1059.1	0.2	0.0846324	0.24	0.458602	0.31	0.106184	0.05	0.03	0.07	0.04	0.29	3.65697	0.1	0.24	0.294238	0.246375
4155000	0.27	849.944	0.3	0.131714	0.21	1158.84	0.26	0.0789107	0.31	0.467866	0.23	0.104081	0	0.01	0.1	0.07	0.38	3.30896	0.15	0.31	0.321948	0.252487	0.031739	0.002434	0.319856	0.059497	0.362726	0.35	875.828	0.23	0.135726	0.22	1069.74	0.2	0.0846324	0.23	0.454039	0.24	0.105127	0.05	0	0.13	0.05	0.26	3.65697	0.14	0.24	0.291311	0.24618
4160000	0.24	858.486	0.3	0.131714	0.29	1147.3	0.2	0.0781256	0.29	0.472568	0.25	0.103045	0.02	0.02	0.1	0.05	0.3	3.30896	0.22	0.22	0.312433	0.252403	0.031727	0.002436	0.319872	0.059605	0.363	0.35	875.828	0.23	0.135726	0.22	1069.74	0.2	0.0837903	0.26	0.458602	0.2	0.104081	0.04	0.05	0.05	0.03	0.21	3.65697	0.2	0.36	0.294238	0.246014
4165000	0.24	858.486	0.23	0.130404	0.29	1147.3	0.2	0.0781256	0.24	0.467866	0.24	0.10202	0.02	0	0.08	0.04	0.32	3.30896	0.2	0.25	0.306246	0.252414	0.031694	0.002433	0.319707	0.059562	0.363011	0.25	884.631	0.28	0.13709	0.21	1080.49	0.2	0.0837903	0.23	0.454039	0.16	0.103045	0.05	0.05	0.11	0.05	0.22	3.65697	0.16	0.22	0.291311	0.246026
4170000	0.26	849.944	0.23	0.130404	0.32	1135.89	0.21	0.0773482	0.24	0.463211	0.35	0.103045	0.07	0	0.09	0.03	0.3	3.30896	0.22	0.25	0.303199	0.252452	0.031711	0.00243	0.319764	0.059626	0.363159	0.25	884.631	0.28	0.13709	0.21	1080.49	0.29	0.0846324	0.22	0.449521	0.28	0.104081	0.03	0.01	0.08	0.05	0.26	3.65697	0.15	0.2	0.291311	0.246201
4175000	0.26	849.944	0.22	0.129106	0.32	1135.89	0.21	0.0773482	0.24	0.458602	0.35	0.103045	0.03	0.03	0.05	0.02	0.31	3.30896	0.19	0.31	0.300182	0.252383	0.031728	0.002429	0.31989	0.059579	0.362874	0.23	893.521	0.23	0.135726	0.2	1091.35	0.29	0.0846324	0.15	0.445048	0.23	0.103045	0.04	0.01	0.05	0.05	0.26	3.65697	0.17	0.18	0.288412	0.246357
4180000	0.3	841.487	0.22	0.129106	0.3	1124.59	0.22	0.0765786	0.25	0.454039	0.31	0.104081	0.04	0.06	0.07	0.04	0.27	3.30896	0.2	0.39	0.300182	0.252461	0.031733	0.002427	0.31978	0.059529	0.362636	0.23	893.521	0.23	0.135726	0.2	1091.35	0.18	0.0837903	0.28	0.449521	0.22	0.10202	0.03	0.04	0.09	0.03	0.25	3.65697	0.21	0.22	0.291311	0.246449
4185000	0.3	841.487	0.27	0.130404	0.3	1124.59	0.22	0.0765786	0.27	0.458602	0.19	0.103045	0.03	0.04	0.05	0.03	0.28	3.30896	0.15	0.29	0.303199	0.252348	0.031698	0.002424	0.31969	0.059548	0.362694	0.3	884.631	0.23	0.135726	0.24	1102.32	0.18	0.0837903	0.26	0.454039	0.36	0.103045	0.03	0.01	0.07	0.06	0.26	3.65697	0.11	0.22	0.291311	0.246415
4190000	0.3	841.487	0.27	0.130404	0.23	1135.89	0.22	0.0765786	0.24	0.454039	0.23	0.10202	0.07	0.04	0.08	0.05	0.3	3.30896	0.2	0.26	0.306246	0.252533	0.031729	0.002427	0.319654	0.059538	0.362823	0.3	884.631	0.26	0.13709	0.24	1102.32	0.24	0.0829566	0.32	0.458602	0.22	0.10202	0.04	0.02	0.05	0.01	0.27	3.65697	0.17	0.2	0.288412	0.246367
4195000	0.33	833.114	0.26	0.131714	0.23	1135.89	0.31	0.0773482	0.25	0.449521	0.21	0.101005	0.05	0.01	0.09	0.07	0.25	3.30896	0.24	0.27	0.303199	0.252571	0.031724	0.002426	0.319652	0.059489	0.362632	0.3	884.631	0.26	0.13709	0.24	1102.32	0.24	0.0829566	0.18	0.454039	0.25	0.101005	0.01	0.03	0.06	0.06	0.2	3.65697	0.19	0.2	0.285542	0.246339
4200000	0.33	833.114	0.26	0.131714	0.22	1147.3	0.31	0.0773482	0.22	0.445048	0.31	0.10202	0.03	0.02	0.17	0.02	0.28	3.30896	0.15	0.23	0.300182	0.252647	0.031718	0.002423	0.319553	0.059452	0.362577	0.23	893.521	0.25	0.135726	0.25	1113.4	0.33	0.0837903	0.24	0.449521	0.23	0.1	0.04	0.04	0.11	0.07	0.24	3.65697	0.15	0.27	0.282701	0.246255
4205000	0.21	841.487	0.26	0.131714	0.22	1147.3	0.27	0.0781256	0.24	0.44062	0.23	0.101005	0	0.02	0.05	0.01	0.3	3.30896	0.23	0.28	0.297195	0.25267	0.031697	0.00242	0.319513	0.059448	0.362652	0.23	893.521	0.25	0.135726	0.25	1113.4	0.33	0.0837903	0.24	0.445048	0.34	0.101005	0.04	0.04	0.09	0.07	0.24	3.65697	0.22	0.4	0.288412	0.24626
4210000	0.21	841.487	0.22	0.130404	0.27	1135.89	0.27	0.0781256	0.25	0.436235	0.29	0.10202	0.03	0.02	0.1	0.05	0.31	3.30896	0.19	0.22	0.291311	0.252716	0.03176	0.00242	0.31964	0.059444	0.362518	0.29	884.631	0.31	0.13709	0.22	1124.59	0.2	0.0829566	0.26	0.449521	0.31	0.10202	0.01	0.04	0.06	0.04	0.27	3.65697	0.2	0.2	0.285542	0.246371
4215000	0.2	849.944	0.32	0.131714	0.27	1135.89	0.24	0.0773482	0.27	0.44062	0.29	0.10202	0.03	0.02	0.04	0.05	0.33	3.30896	0.16	0.2	0.294238	0.252677	0.031727	0.002417	0.319612	0.059445	0.362596	0.29	884.631	0.31	0.13709	0.22	1124.59	0.2	0.0829566	0.23	0.445048	0.25	0.101005	0.06	0.06	0.04	0.05	0.29	3.65697	0.14	0.24	0.282701	0.246271
4220000	0.2	849.944	0.32	0.131714	0.27	1135.89	0.24	0.0773482	0.17	0.436235	0.18	0.101005	0.03	0.03	0.07	0.05	0.27	3.30896	0.23	0.22	0.291311	0.252756	0.031736	0.002414	0.319655	0.059395	0.362474	0.24	893.521	0.23	0.135726	0.22	1124.59	0.2	0.0829566	0.27	0.449521	0.34	0.10202	0.02	0.04	0.06	0.01	0.2	3.65697	0.21	0.27	0.282701	0.246407
4225000	0.27	841.487	0.32	0.131714	0.26	1124.59	0.37	0.0781256	0.23	0.431895	0.29	0.10202	0.06	0	0.04	0.04	0.25	3.30896	0.16	0.19	0.294238	0.252654	0.031705	0.002412	0.319595	0.059339	0.362543	0.24	893.521	0.23	0.135726	0.2	1135.89	0.26	0.0837903	0.18	0.445048	0.34	0.10202	0.04	0.04	0.11	0.01	0.27	3.65697	0.17	0.27	0.285542	0.246485
4230000	0.27	841.487	0.3	0.133038	0.26	1124.59	0.37	0.0781256	0.23	0.431895	0.35	0.103045	0.03	0	0.08	0.06	0.32	3.30896	0.13	0.23	0.291311	0.252606	0.031729	0.002412	0.31964	0.05935	0.362723	0.25	902.501	0.24	0.134375	0.2	1135.89	0.26	0.0837903	0.27	0.449521	0.3	0.103045	0.04	0.06	0.08	0.06	0.23	3.65697	0.19	0.28	0.294238	0.246678
4235000	0.27	841.487	0.25	0.131714	0.2	1135.89	0.19	0.0773482	0.38	0.436235	0.2	0.10202	0.01	0.01	0.08	0.04	0.28	3.30896	0.13	0.17	0.288412	0.252563	0.031722	0.002412	0.319665	0.059383	0.362795	0.25	902.501	0.24	0.134375	0.3	1124.59	0.21	0.0829566	0.19	0.445048	0.26	0.104081	0.05	0.02	0.12	0.03	0.15	3.65697	0.19	0.29	0.297195	0.246832
4240000	0.19	849.944	0.25	0.131714	0.2	1135.89	0.19	0.0773482	0.15	0.431895	0.27	0.103045	0.05	0.01	0.08	0.05	0.25	3.30896	0.19	0.23	0.282701	0.252741	0.03177	0.002424	0.319681	0.059393	0.362968	0.21	911.572	0.26	0.135726	0.3	1124.59	0.21	0.0829566	0.25	0.44062	0.23	0.103045	0.06	0.02	0.1	0.05	0.25	3.65697	0.19	0.35	0.300182	0.247155
4245000	0.24	858.486	0.28	0.133038	0.27	1124.59	0.24	0.0765786	0.31	0.436235	0.25	0.10202	0.06	0.03	0.05	0.01	0.32	3.30896	0.22	0.28	0.285542	0.252916	0.03184	0.002424	0.319732	0.059383	0.363012	0.21	911.572	0.26	0.135726	0.32	1113.4	0.21	0.0821311	0.25	0.44062	0.28	0.104081	0.04	0.05	0.07	0.05	0.22	3.65697	0.14	0.23	0.297195	0.247051
4250000	0.24	858.486	0.28	0.133038	0.27	1124.59	0.24	0.0765786	0.28	0.44062	0.39	0.103045	0.07	0	0.05	0.02	0.25	3.30896	0.18	0.22	0.282701	0.252883	0.031849	0.002424	0.319864	0.059468	0.363142	0.21	920.733	0.21	0.134375	0.32	1113.4	0.21	0.0821311	0.23	0.436235	0.3	0.105127	0.02	0.05	0.04	0.02	0.3	3.65697	0.1	0.28	0.300182	0.247058
4255000	0.24	858.486	0.28	0.133038	0.27	1113.4	0.25	0.0758166	0.27	0.445048	0.28	0.104081	0.07	0.05	0.05	0.04	0.18	3.30896	0.23	0.27	0.285542	0.252877	0.031816	0.002421	0.319718	0.059416	0.363056	0.21	920.733	0.21	0.134375	0.21	1124.59	0.27	0.0829566	0.21	0.431895	0.28	0.106184	0.03	0	0.07	0.03	0.27	3.65697	0.14	0.24	0.297195	0.247107
4260000	0.27	849.944	0.28	0.134375	0.27	1113.4	0.25	0.0758166	0.19	0.44062	0.25	0.103045	0.04	0.03	0.06	0.05	0.33	3.30896	0.18	0.22	0.279888	0.252995	0.0318	0.002419	0.319571	0.05936	0.363086	0.19	929.987	0.31	0.135726	0.21	1124.59	0.27	0.0829566	0.27	0.436235	0.3	0.107251	0.04	0.02	0.06	0.01	0.26	3.65697	0.15	0.24	0.288412	0.24717
4265000	0.23	858.486	0.25	0.133038	0.22	1124.59	0.24	0.0750622	0.25	0.436235	0.26	0.104081	0.02	0.01	0.06	0.09	0.28	3.30896	0.16	0.3	0.288412	0.252879	0.031782	0.002418	0.31963	0.059389	0.363124	0.19	929.987	0.31	0.135726	0.21	1124.59	0.22	0.0821311	0.22	0.431895	0.31	0.108329	0.04	0.08	0.09	0.03	0.26	3.65697	0.16	0.26	0.288412	0.247358
4270000	0.23	858.486	0.25	0.133038	0.22	1124.59	0.24	0.0750622	0.35	0.44062	0.19	0.103045	0.05	0.02	0.02	0.02	0.28	3.30896	0.29	0.24	0.282701	0.252894	0.031803	0.002428	0.319711	0.059496	0.363365	0.27	920.733	0.31	0.13709	0.2	1135.89	0.22	0.0821311	0.22	0.427597	0.2	0.107251	0.07	0.02	0.07	0.03	0.3	3.65697	0.16	0.33	0.291311	0.247375
4275000	0.23	858.486	0.25	0.133038	0.28	1113.4	0.25	0.0743153	0.35	0.44062	0.27	0.104081	0.04	0.04	0.08	0.05	0.25	3.30896	0.17	0.25	0.285542	0.252774	0.031787	0.002425	0.319796	0.059517	0.36333	0.27	920.733	0.31	0.13709	0.2	1135.89	0.22	0.0821311	0.25	0.423343	0.26	0.108329	0.03	0.04	0.07	0.08	0.28	3.65697	0.21	0.28	0.300182	0.247345
4280000	0.19	867.114	0.21	0.131714	0.28	1113.4	0.22	0.0735759	0.25	0.436235	0.27	0.105127	0.03	0.04	0.06	0.03	0.29	3.30896	0.19	0.23	0.282701	0.252724	0.031822	0.002422	0.320002	0.059458	0.363039	0.21	929.987	0.29	0.138467	0.23	1147.3	0.31	0.0829566	0.26	0.427597	0.25	0.107251	0.06	0.08	0.04	0.02	0.26	3.65697	0.17	0.3	0.303199	0.247492
4285000	0.19	867.114	0.21	0.131714	0.32	1102.32	0.22	0.0735759	0.31	0.44062	0.2	0.104081	0.02	0.03	0.06	0.04	0.29	3.30896	0.12	0.28	0.279888	0.252673	0.031846	0.002419	0.320093	0.059394	0.362802	0.21	929.987	0.29	0.138467	0.23	1147.3	0.31	0.0829566	0.31	0.431895	0.21	0.106184	0.03	0.02	0.02	0.05	0.25	3.65697	0.11	0.2	0.294238	0.247455
4290000	0.27	858.486	0.31	0.133038	0.32	1102.32	0.22	0.0735759	0.28	0.445048	0.2	0.103045	0.04	0.01	0.1	0.05	0.26	3.30896	0.29	0.21	0.279888	0.252637	0.031835	0.002416	0.320157	0.059383	0.362808	0.21	929.987	0.29	0.138467	0.24	1158.84	0.36	0.0837903	0.24	0.427597	0.28	0.107251	0.04	0.04	0.04	0.06	0.23	3.65697	0.2	0.34	0.291311	0.247579
4295000	0.27	858.486	0.31	0.133038	0.19	1113.4	0.26	0.0743153	0.21	0.44062	0.29	0.104081	0.04	0.01	0.07	0.05	0.24	3.30896	0.19	0.29	0.277103	0.252475	0.031802	0.002414	0.320242	0.059366	0.362694	0.29	920.733	0.19	0.13709	0.24	1158.84	0.36	0.0837903	0.38	0.431895	0.18	0.106184	0.06	0.03	0.06	0.04	0.28	3.65697	0.17	0.28	0.294238	0.247842
4300000	0.27	858.486	0.26	0.134375	0.19	1113.4	0.26	0.0743153	0.31	0.445048	0.31	0.105127	0.03	0.02	0.12	0.02	0.28	3.30896	0.14	0.26	0.274346	0.252339	0.031765	0.002411	0.32019	0.059326	0.36252	0.29	920.733	0.19	0.13709	0.24	1158.84	0.2	0.0829566	0.26	0.436235	0.18	0.106184	0.03	0.03	0.1	0.05	0.26	3.65697	0.19	0.28	0.300182	0.247693
4305000	0.24	867.114	0.26	0.134375	0.27	1102.32	0.32	0.0750622	0.21	0.44062	0.33	0.106184	0.04	0.01	0.08	0.07	0.29	3.30896	0.22	0.21	0.268913	0.252436	0.031761	0.002408	0.320104	0.059261	0.36234	0.23	929.987	0.26	0.138467	0.21	1170.48	0.2	0.0829566	0.23	0.431895	0.26	0.107251	0.06	0.04	0.07	0.02	0.22	3.65697	0.21	0.18	0.297195	0.247495
4310000	0.24	867.114	0.3	0.135726	0.27	1102.32	0.32	0.0750622	0.28	0.445048	0.32	0.107251	0.04	0.05	0.05	0.02	0.3	3.30896	0.15	0.29	0.271616	0.252492	0.031741	0.002405	0.319831	0.059208	0.362263	0.23	929.987	0.26	0.138467	0.21	1170.48	0.2	0.0829566	0.22	0.427597	0.25	0.106184	0.01	0.06	0.05	0.07	0.21	3.65697	0.2	0.29	0.303199	0.247386
4315000	0.26	858.486	0.3	0.135726	0.25	1113.4	0.25	0.0743153	0.22	0.44062	0.29	0.108329	0.04	0	0.01	0.06	0.31	3.30896	0.12	0.25	0.271616	0.25224	0.031712	0.002402	0.319945	0.059186	0.362197	0.27	920.733	0.23	0.13709	0.29	1158.84	0.24	0.0821311	0.3	0.431895	0.35	0.107251	0.02	0.02	0.03	0.02	0.22	3.65697	0.24	0.29	0.300182	0.247292
4320000	0.26	858.486	0.3	0.135726	0.25	1113.4	0.25	0.0743153	0.24	0.436235	0.29	0.108329	0.05	0.03	0.12	0.13	0.22	3.30896	0.18	0.32	0.274346	0.252012	0.031672	0.002399	0.319972	0.059154	0.362245	0.27	920.733	0.23	0.13709	0.29	1158.84	0.24	0.0821311	0.23	0.427597	0.32	0.108329	0.03	0.01	0.08	0.05	0.24	3.65697	0.2	0.14	0.297195	0.247328
4325000	0.18	867.114	0.23	0.134375	0.32	1102.32	0.25	0.0743153	0.29	0.44062	0.29	0.109417	0.04	0.02	0.05	0.01	0.31	3.30896	0.18	0.33	0.277103	0.251839	0.031666	0.002397	0.319906	0.05912	0.362242	0.33	911.572	0.23	0.13709	0.29	1158.84	0.24	0.0813139	0.25	0.423343	0.3	0.109417	0.05	0.03	0.08	0.05	0.27	3.65697	0.21	0.25	0.300182	0.247413
4330000	0.18	867.114	0.23	0.134375	0.32	1102.32	0.24	0.0735759	0.17	0.436235	0.2	0.108329	0.04	0.06	0.12	0.03	0.31	3.30896	0.19	0.32	0.285542	0.251841	0.031661	0.002397	0.319827	0.059132	0.362311	0.33	911.572	0.26	0.138467	0.28	1147.3	0.24	0.0813139	0.25	0.41913	0.3	0.110517	0.09	0.07	0.12	0.02	0.24	3.65697	0.18	0.3	0.309324	0.247363
4335000	0.31	858.486	0.2	0.133038	0.33	1091.35	0.24	0.0735759	0.24	0.431895	0.23	0.107251	0.03	0.02	0.03	0.05	0.24	3.30896	0.25	0.29	0.282701	0.251656	0.031623	0.002394	0.319816	0.059085	0.36228	0.33	911.572	0.26	0.138467	0.28	1147.3	0.22	0.0805048	0.31	0.423343	0.19	0.109417	0.02	0.04	0.04	0.05	0.22	3.65697	0.25	0.24	0.306246	0.247506
4340000	0.31	858.486	0.2	0.133038	0.33	1091.35	0.3	0.0743153	0.24	0.427597	0.25	0.106184	0.02	0.02	0.07	0.01	0.36	3.30896	0.19	0.24	0.285542	0.251752	0.031616	0.002391	0.319736	0.059052	0.362283	0.25	920.733	0.21	0.13709	0.28	1135.89	0.22	0.0805048	0.23	0.41913	0.22	0.108329	0.04	0.03	0.08	0.06	0.23	3.65697	0.21	0.24	0.297195	0.247328
4345000	0.28	849.944	0.22	0.131714	0.2	1102.32	0.3	0.0743153	0.26	0.431895	0.33	0.107251	0.03	0.04	0.08	0	0.28	3.30896	0.15	0.23	0.285542	0.251734	0.031626	0.002389	0.319789	0.059039	0.36223	0.25	920.733	0.21	0.13709	0.28	1135.89	0.22	0.0805048	0.23	0.41496	0.3	0.109417	0.05	0.02	0.09	0.07	0.22	3.65697	0.2	0.23	0.294238	0.247296
4350000	0.28	849.944	0.22	0.131714	0.2	1102.32	0.23	0.0735759	0.27	0.436235	0.25	0.106184	0.06	0.05	0.07	0.09	0.33	3.30896	0.2	0.25	0.288412	0.25173	0.031613	0.002387	0.319806	0.059035	0.362301	0.16	929.987	0.25	0.135726	0.22	1147.3	0.27	0.0813139	0.28	0.41913	0.3	0.109417	0.11	0.03	0.03	0.04	0.31	3.65697	0.15	0.22	0.288412	0.247319
4355000	0.26	841.487	0.22	0.131714	0.22	1113.4	0.23	0.0735759	0.27	0.44062	0.28	0.107251	0.01	0.05	0.05	0.04	0.34	3.30896	0.13	0.19	0.285542	0.251541	0.031579	0.002385	0.319794	0.059065	0.362386	0.16	929.987	0.25	0.135726	0.22	1147.3	0.27	0.0813139	0.26	0.423343	0.23	0.108329	0.01	0.01	0.06	0.04	0.28	3.65697	0.24	0.3	0.297195	0.247092
4360000	0.26	841.487	0.29	0.133038	0.22	1113.4	0.26	0.0743153	0.27	0.44062	0.22	0.106184	0.03	0.06	0.13	0.06	0.33	3.30896	0.12	0.36	0.291311	0.251446	0.031568	0.002382	0.319868	0.059207	0.362581	0.22	939.333	0.26	0.13709	0.24	1158.84	0.24	0.0805048	0.31	0.427597	0.27	0.109417	0.03	0.05	0.05	0.06	0.22	3.65697	0.12	0.28	0.306246	0.247219
4365000	0.22	849.944	0.29	0.133038	0.22	1113.4	0.26	0.0743153	0.28	0.445048	0.22	0.105127	0.08	0.06	0.03	0.05	0.28	3.30896	0.12	0.27	0.288412	0.251401	0.03159	0.002379	0.31992	0.059154	0.362432	0.22	939.333	0.26	0.13709	0.24	1158.84	0.24	0.0805048	0.29	0.431895	0.18	0.108329	0.03	0.01	0.09	0.01	0.29	3.65697	0.2	0.3	0.309324	0.247438
4370000	0.22	849.944	0.28	0.134375	0.31	1102.32	0.32	0.0750622	0.16	0.44062	0.25	0.104081	0.06	0.05	0.05	0.06	0.24	3.30896	0.2	0.29	0.291311	0.251278	0.031557	0.002377	0.319871	0.059123	0.362444	0.19	948.774	0.26	0.13709	0.36	1147.3	0.21	0.0797038	0.29	0.436235	0.19	0.107251	0.05	0.05	0.04	0.02	0.25	3.65697	0.21	0.24	0.306246	0.247553
4375000	0.22	849.944	0.28	0.134375	0.31	1102.32	0.32	0.0750622	0.22	0.436235	0.3	0.105127	0.05	0.05	0.07	0.06	0.2	3.30896	0.19	0.28	0.294238	0.251122	0.031524	0.002374	0.319805	0.059086	0.362483	0.19	948.774	0.28	0.138467	0.36	1147.3	0.21	0.0797038	0.29	0.436235	0.24	0.106184	0.07	0.04	0.05	0.03	0.22	3.65697	0.17	0.27	0.312433	0.24758
4380000	0.25	858.486	0.29	0.135726	0.29	1091.35	0.24	0.0743153	0.29	0.44062	0.27	0.106184	0.03	0.04	0.03	0.08	0.3	3.30896	0.23	0.27	0.297195	0.251013	0.031523	0.002373	0.319906	0.059131	0.362493	0.27	939.333	0.28	0.138467	0.36	1147.3	0.28	0.0805048	0.23	0.431895	0.23	0.105127	0.03	0.02	0.1	0.07	0.21	3.65697	0.15	0.12	0.315573	0.24769
4385000	0.25	858.486	0.29	0.135726	0.29	1091.35	0.24	0.0743153	0.17	0.436235	0.23	0.105127	0.05	0.02	0.07	0.09	0.3	3.30896	0.2	0.2	0.297195	0.250952	0.031523	0.002374	0.31997	0.059193	0.362622	0.27	939.333	0.22	0.13709	0.31	1135.89	0.28	0.0805048	0.3	0.436235	0.23	0.104081	0.04	0.01	0.04	0.03	0.27	3.65697	0.18	0.29	0.318744	0.247886
4390000	0.24	867.114	0.27	0.13709	0.29	1091.35	0.26	0.0750622	0.28	0.44062	0.31	0.106184	0.05	0.04	0.08	0.08	0.26	3.30896	0.2	0.31	0.300182	0.250893	0.031525	0.002372	0.320027	0.05927	0.362779	0.27	939.333	0.22	0.13709	0.31	1135.89	0.27	0.0813139	0.31	0.44062	0.16	0.103045	0.03	0.02	0.03	0.02	0.2	3.65697	0.13	0.25	0.312433	0.247955
4395000	0.24	867.114	0.27	0.13709	0.33	1080.49	0.26	0.0750622	0.21	0.436235	0.32	0.107251	0.03	0.03	0.07	0.08	0.13	3.30896	0.15	0.17	0.291311	0.251091	0.031566	0.002373	0.319947	0.059233	0.362908	0.28	929.987	0.21	0.135726	0.28	1124.59	0.27	0.0813139	0.29	0.445048	0.16	0.103045	0	0.04	0.07	0.02	0.18	3.65697	0.16	0.31	0.321948	0.248107
4400000	0.21	875.828	0.25	0.135726	0.33	1080.49	0.25	0.0743153	0.28	0.44062	0.29	0.108329	0.04	0.06	0.07	0.03	0.31	3.30896	0.13	0.26	0.297195	0.251058	0.031534	0.00237	0.319755	0.059202	0.363	0.28	929.987	0.21	0.135726	0.28	1124.59	0.27	0.0813139	0.25	0.44062	0.28	0.104081	0.01	0.03	0.08	0.06	0.31	3.65697	0.18	0.3	0.318744	0.248031
4405000	0.21	875.828	0.25	0.135726	0.21	1091.35	0.25	0.0743153	0.27	0.445048	0.3	0.109417	0.05	0.04	0.08	0.02	0.19	3.30896	0.17	0.26	0.306246	0.250892	0.031521	0.002369	0.319856	0.059203	0.363021	0.29	920.733	0.25	0.134375	0.21	1135.89	0.27	0.0821311	0.33	0.445048	0.23	0.103045	0.03	0.01	0.05	0.01	0.23	3.65697	0.17	0.24	0.309324	0.24796
4410000	0.26	867.114	0.17	0.134375	0.21	1091.35	0.23	0.0735759	0.26	0.449521	0.25	0.108329	0.06	0.02	0.04	0.05	0.25	3.30896	0.17	0.24	0.303199	0.25094	0.031491	0.002366	0.319678	0.059174	0.363236	0.29	920.733	0.25	0.134375	0.21	1135.89	0.27	0.0821311	0.26	0.449521	0.2	0.10202	0.06	0.04	0.02	0.05	0.28	3.65697	0.16	0.23	0.303199	0.248016
4415000	0.26	867.114	0.17	0.134375	0.27	1080.49	0.23	0.0735759	0.23	0.445048	0.22	0.107251	0.07	0.04	0.07	0.04	0.3	3.30896	0.17	0.16	0.300182	0.250808	0.031508	0.00237	0.319803	0.059217	0.363322	0.24	929.987	0.25	0.134375	0.22	1147.3	0.21	0.0813139	0.26	0.449521	0.35	0.103045	0.04	0.06	0.06	0.05	0.23	3.65697	0.2	0.23	0.300182	0.247901
4420000	0.28	858.486	0.17	0.134375	0.27	1080.49	0.23	0.0735759	0.22	0.44062	0.22	0.106184	0.01	0.06	0.06	0.07	0.28	3.30896	0.16	0.26	0.300182	0.250716	0.031502	0.002373	0.319871	0.059266	0.363427	0.24	929.987	0.29	0.135726	0.22	1147.3	0.21	0.0813139	0.29	0.454039	0.32	0.104081	0.06	0.01	0.08	0.06	0.29	3.65697	0.15	0.26	0.297195	0.247946
4425000	0.28	858.486	0.32	0.135726	0.29	1069.74	0.31	0.0743153	0.22	0.436235	0.24	0.105127	0.05	0.01	0.05	0.06	0.22	3.30896	0.23	0.25	0.297195	0.25087	0.031492	0.002374	0.319745	0.059249	0.363525	0.27	920.733	0.29	0.135726	0.18	1158.84	0.25	0.0805048	0.28	0.458602	0.19	0.103045	0.09	0.03	0.15	0.05	0.26	3.65697	0.29	0.25	0.294238	0.248086
4430000	0.28	858.486	0.32	0.135726	0.29	1069.74	0.31	0.0743153	0.29	0.44062	0.24	0.105127	0.04	0.02	0.05	0.02	0.2	3.30896	0.17	0.27	0.300182	0.250749	0.031458	0.002373	0.319559	0.059213	0.363578	0.27	920.733	0.31	0.13709	0.18	1158.84	0.25	0.0805048	0.31	0.463211	0.23	0.10202	0.03	0.03	0.1	0.07	0.23	3.65697	0.21	0.16	0.288412	0.248281
4435000	0.21	867.114	0.31	0.13709	0.3	1059.1	0.32	0.0750622	0.29	0.44062	0.31	0.106184	0.06	0.04	0.06	0.03	0.28	3.30896	0.24	0.28	0.303199	0.250589	0.031424	0.00237	0.319582	0.059299	0.363728	0.23	929.987	0.31	0.13709	0.2	1170.48	0.24	0.0797038	0.22	0.458602	0.23	0.10202	0.02	0.02	0.06	0.03	0.32	3.65697	0.19	0.23	0.291311	0.248108
4440000	0.21	867.114	0.31	0.13709	0.3	1059.1	0.32	0.0750622	0.23	0.436235	0.27	0.107251	0.05	0.02	0.12	0.01	0.3	3.30896	0.16	0.33	0.303199	0.250603	0.031407	0.00237	0.319693	0.059387	0.363953	0.23	929.987	0.25	0.135726	0.2	1170.48	0.24	0.0797038	0.23	0.454039	0.21	0.101005	0.02	0.01	0.06	0.05	0.28	3.65697	0.17	0.33	0.294238	0.248124
4445000	0.3	858.486	0.28	0.138467	0.32	1048.56	0.29	0.0758166	0.28	0.44062	0.29	0.108329	0.06	0.04	0.08	0.04	0.2	3.30896	0.19	0.21	0.300182	0.250625	0.031378	0.002368	0.31957	0.059369	0.364003	0.18	939.333	0.25	0.135726	0.23	1182.24	0.16	0.0789107	0.17	0.449521	0.36	0.10202	0.12	0.06	0.09	0.06	0.34	3.65697	0.15	0.25	0.291311	0.248201
4450000	0.3	858.486	0.28	0.138467	0.32	1048.56	0.29	0.0758166	0.27	0.445048	0.3	0.109417	0.06	0.03	0.07	0.08	0.31	3.30896	0.2	0.17	0.297195	0.250666	0.031358	0.002365	0.319504	0.059412	0.364234	0.18	939.333	0.27	0.13709	0.23	1182.24	0.16	0.0789107	0.23	0.445048	0.2	0.101005	0.06	0.03	0.06	0.03	0.2	3.65697	0.19	0.3	0.291311	0.248157
4455000	0.16	867.114	0.27	0.139859	0.24	1059.1	0.29	0.0758166	0.21	0.44062	0.27	0.110517	0.04	0.02	0.04	0.02	0.25	3.30896	0.22	0.27	0.300182	0.25083	0.031346	0.002363	0.319401	0.059366	0.364206	0.26	929.987	0.27	0.13709	0.29	1170.48	0.16	0.0789107	0.3	0.449521	0.2	0.1	0.03	0.01	0.06	0.02	0.26	3.65697	0.1	0.3	0.294238	0.248222
4460000	0.16	867.114	0.27	0.139859	0.24	1059.1	0.26	0.0765786	0.29	0.445048	0.31	0.111628	0.04	0.03	0.04	0.05	0.32	3.30896	0.17	0.29	0.306246	0.250811	0.031319	0.00236	0.319315	0.059318	0.364279	0.26	929.987	0.28	0.138467	0.29	1170.48	0.28	0.0797038	0.31	0.454039	0.34	0.101005	0.05	0.03	0.03	0.01	0.23	3.65697	0.2	0.29	0.297195	0.24828
4465000	0.25	875.828	0.27	0.139859	0.24	1069.74	0.26	0.0765786	0.23	0.44062	0.26	0.11275	0.05	0.03	0.05	0.01	0.29	3.30896	0.17	0.28	0.309324	0.250832	0.031363	0.002367	0.319546	0.059307	0.364188	0.26	929.987	0.28	0.138467	0.29	1170.48	0.28	0.0797038	0.3	0.458602	0.27	0.10202	0.06	0.04	0.05	0.05	0.28	3.65697	0.2	0.21	0.297195	0.248352
4470000	0.25	875.828	0.25	0.138467	0.24	1069.74	0.32	0.0773482	0.33	0.445048	0.18	0.111628	0.05	0.02	0.04	0.05	0.24	3.30896	0.15	0.26	0.312433	0.250645	0.03134	0.002364	0.319616	0.059325	0.364213	0.28	920.733	0.33	0.139859	0.34	1158.84	0.35	0.0805048	0.3	0.458602	0.27	0.103045	0.05	0.02	0.06	0.04	0.21	3.65697	0.27	0.31	0.300182	0.248392
4475000	0.28	867.114	0.27	0.139859	0.25	1080.49	0.32	0.0773482	0.21	0.44062	0.18	0.111628	0.04	0.02	0.09	0.06	0.29	3.30896	0.13	0.2	0.306246	0.250853	0.031423	0.002366	0.319554	0.059283	0.36399	0.28	920.733	0.33	0.139859	0.34	1158.84	0.35	0.0805048	0.29	0.463211	0.26	0.104081	0.03	0.03	0.07	0.04	0.27	3.65697	0.17	0.25	0.297195	0.248298
4480000	0.28	867.114	0.27	0.139859	0.25	1080.49	0.25	0.0765786	0.22	0.436235	0.23	0.110517	0.01	0.04	0.04	0.04	0.35	3.30896	0.22	0.18	0.303199	0.250962	0.031419	0.002363	0.319371	0.05923	0.363877	0.17	929.987	0.32	0.141265	0.26	1147.3	0.3	0.0813139	0.18	0.458602	0.33	0.105127	0.02	0.05	0.06	0.04	0.26	3.65697	0.19	0.27	0.306246	0.24843
4485000	0.25	875.828	0.27	0.139859	0.24	1091.35	0.25	0.0765786	0.31	0.44062	0.22	0.109417	0.07	0.06	0.09	0.03	0.31	3.30896	0.14	0.22	0.300182	0.250809	0.031384	0.00236	0.31934	0.059247	0.364054	0.17	929.987	0.32	0.141265	0.26	1147.3	0.3	0.0813139	0.2	0.454039	0.26	0.106184	0.06	0.09	0.05	0.04	0.29	3.65697	0.19	0.12	0.297195	0.248581
4490000	0.25	875.828	0.28	0.141265	0.24	1091.35	0.21	0.0758166	0.31	0.44062	0.3	0.110517	0.02	0.03	0.05	0.07	0.23	3.30896	0.23	0.3	0.309324	0.250948	0.031403	0.002358	0.319303	0.059229	0.364017	0.28	920.733	0.24	0.139859	0.26	1135.89	0.31	0.0821311	0.26	0.458602	0.22	0.105127	0.01	0.05	0.07	0.03	0.16	3.65697	0.11	0.3	0.300182	0.248736
4495000	0.22	884.631	0.28	0.141265	0.31	1080.49	0.21	0.0758166	0.3	0.445048	0.3	0.111628	0.02	0.03	0.12	0.08	0.23	3.30896	0.18	0.23	0.303199	0.251035	0.031414	0.002357	0.319342	0.059203	0.363935	0.28	920.733	0.24	0.139859	0.26	1135.89	0.31	0.0821311	0.21	0.454039	0.31	0.106184	0.03	0.01	0.08	0.09	0.21	3.65697	0.09	0.26	0.297195	0.248537
4500000	0.22	884.631	0.22	0.139859	0.31	1080.49	0.29	0.0765786	0.3	0.445048	0.23	0.110517	0.03	0.04	0.09	0.06	0.35	3.30896	0.13	0.22	0.300182	0.250952	0.031393	0.002354	0.31939	0.059193	0.363907	0.2	929.987	0.28	0.141265	0.31	1124.59	0.29	0.0829566	0.28	0.458602	0.3	0.107251	0.03	0.03	0.14	0.08	0.22	3.65697	0.15	0.16	0.288412	0.248489
4505000	0.22	884.631	0.22	0.139859	0.31	1080.49	0.29	0.0765786	0.3	0.445048	0.32	0.111628	0.03	0.06	0.05	0.06	0.28	3.30896	0.2	0.25	0.291311	0.251028	0.031411	0.002371	0.31934	0.059248	0.36408	0.2	929.987	0.28	0.141265	0.31	1124.59	0.29	0.0829566	0.29	0.463211	0.29	0.108329	0.03	0.03	0.08	0.02	0.26	3.65697	0.18	0.22	0.291311	0.248444
4510000	0.19	893.521	0.25	0.138467	0.27	1069.74	0.19	0.0758166	0.21	0.44062	0.31	0.11275	0.03	0.04	0.04	0.07	0.29	3.30896	0.25	0.31	0.294238	0.251029	0.031396	0.002376	0.319321	0.059219	0.364162	0.2	929.987	0.25	0.139859	0.21	1135.89	0.31	0.0837903	0.24	0.458602	0.29	0.108329	0.05	0.02	0.06	0.07	0.28	3.65697	0.23	0.27	0.297195	0.248276
4515000	0.19	893.521	0.25	0.138467	0.2	1080.49	0.19	0.0758166	0.29	0.445048	0.26	0.113883	0.07	0.04	0.07	0.02	0.29	3.30896	0.16	0.22	0.294238	0.250811	0.031366	0.002373	0.319322	0.059199	0.364204	0.29	920.733	0.25	0.139859	0.21	1135.89	0.31	0.0837903	0.22	0.454039	0.28	0.109417	0.04	0.02	0.06	0.05	0.28	3.65697	0.17	0.29	0.306246	0.248192
4520000	0.16	902.501	0.21	0.13709	0.2	1080.49	0.18	0.0750622	0.26	0.449521	0.21	0.11275	0.03	0.04	0.15	0.04	0.34	3.30896	0.23	0.2	0.297195	0.250958	0.031411	0.002373	0.31925	0.059146	0.363967	0.29	920.733	0.25	0.138467	0.21	1135.89	0.3	0.0846324	0.17	0.449521	0.28	0.110517	0.04	0.03	0.06	0.01	0.29	3.65697	0.14	0.21	0.303199	0.248204
4525000	0.16	902.501	0.21	0.13709	0.24	1091.35	0.18	0.0750622	0.24	0.445048	0.22	0.111628	0.06	0.02	0.1	0.09	0.28	3.30896	0.16	0.28	0.294238	0.250894	0.031407	0.002373	0.319293	0.059099	0.363761	0.28	911.572	0.25	0.138467	0.25	1147.3	0.3	0.0846324	0.28	0.454039	0.23	0.109417	0.06	0.02	0.06	0.08	0.28	3.65697	0.13	0.21	0.294238	0.248272
4530000	0.31	893.521	0.2	0.135726	0.24	1091.35	0.35	0.0758166	0.27	0.449521	0.24	0.110517	0.05	0.06	0.07	0.05	0.25	3.30896	0.18	0.2	0.291311	0.250722	0.031377	0.00237	0.31933	0.059143	0.36384	0.28	911.572	0.23	0.13709	0.25	1147.3	0.3	0.085483	0.24	0.449521	0.17	0.108329	0.03	0.04	0.06	0.07	0.19	3.65697	0.2	0.2	0.288412	0.248202
4535000	0.31	893.521	0.2	0.135726	0.24	1091.35	0.35	0.0758166	0.24	0.445048	0.24	0.110517	0.06	0.06	0.07	0.02	0.21	3.30896	0.11	0.28	0.291311	0.250781	0.031377	0.002368	0.319325	0.059088	0.363713	0.21	920.733	0.23	0.13709	0.26	1135.89	0.3	0.085483	0.4	0.454039	0.28	0.109417	0.05	0	0.07	0.05	0.29	3.65697	0.2	0.23	0.285542	0.248034
4540000	0.21	902.501	0.3	0.13709	0.23	1102.32	0.29	0.0765786	0.19	0.44062	0.26	0.111628	0.05	0.04	0.08	0.09	0.25	3.30896	0.18	0.25	0.294238	0.250729	0.031372	0.002365	0.319365	0.05905	0.363599	0.21	920.733	0.23	0.13709	0.26	1135.89	0.21	0.0846324	0.24	0.449521	0.19	0.108329	0.01	0.01	0.01	0.02	0.24	3.65697	0.19	0.32	0.288412	0.248082
4545000	0.21	902.501	0.3	0.13709	0.23	1102.32	0.29	0.0765786	0.32	0.445048	0.16	0.110517	0	0.07	0.05	0.04	0.35	3.30896	0.19	0.24	0.297195	0.250547	0.031357	0.002363	0.319297	0.059014	0.363595	0.3	911.572	0.24	0.135726	0.24	1147.3	0.21	0.0846324	0.27	0.454039	0.21	0.107251	0.04	0.02	0.07	0.12	0.23	3.65697	0.1	0.23	0.285542	0.248148
4550000	0.31	893.521	0.25	0.135726	0.21	1113.4	0.29	0.0765786	0.26	0.449521	0.26	0.111628	0.04	0.04	0.03	0.07	0.27	3.30896	0.2	0.29	0.300182	0.250584	0.031361	0.00236	0.319324	0.05907	0.363704	0.3	911.572	0.24	0.135726	0.24	1147.3	0.29	0.085483	0.16	0.449521	0.21	0.107251	0.07	0.01	0.1	0.07	0.27	3.65697	0.21	0.33	0.288412	0.248348
4555000	0.31	893.521	0.25	0.135726	0.21	1113.4	0.33	0.0773482	0.3	0.454039	0.27	0.11275	0.04	0.05	0.07	0.07	0.28	3.30896	0.19	0.24	0.300182	0.25064	0.03143	0.002365	0.319418	0.059119	0.363654	0.3	902.501	0.26	0.13709	0.23	1158.84	0.29	0.085483	0.22	0.445048	0.26	0.108329	0.02	0.05	0.1	0.03	0.25	3.65697	0.23	0.27	0.291311	0.248429
4560000	0.3	884.631	0.35	0.13709	0.23	1124.59	0.33	0.0773482	0.28	0.458602	0.28	0.113883	0.01	0.04	0.04	0.05	0.23	3.30896	0.2	0.25	0.297195	0.250553	0.03142	0.002362	0.319465	0.059144	0.363652	0.3	902.501	0.26	0.13709	0.23	1158.84	0.29	0.085483	0.29	0.449521	0.18	0.107251	0.03	0.06	0.03	0.03	0.17	3.65697	0.18	0.17	0.294238	0.248445
4565000	0.3	884.631	0.35	0.13709	0.23	1124.59	0.26	0.0781256	0.28	0.458602	0.2	0.11275	0.03	0.01	0.05	0.04	0.27	3.30896	0.15	0.21	0.294238	0.250558	0.031399	0.00236	0.319425	0.059095	0.363551	0.3	902.501	0.25	0.135726	0.24	1170.48	0.3	0.0863421	0.25	0.445048	0.24	0.106184	0.02	0.05	0.09	0.07	0.3	3.65697	0.15	0.22	0.297195	0.248457
4570000	0.29	875.828	0.35	0.138467	0.22	1135.89	0.26	0.0781256	0.26	0.463211	0.2	0.111628	0.09	0.03	0.11	0.07	0.28	3.30896	0.17	0.29	0.303199	0.250625	0.031399	0.002357	0.319381	0.059069	0.363504	0.31	893.521	0.25	0.135726	0.24	1170.48	0.3	0.0863421	0.25	0.44062	0.32	0.107251	0.1	0.07	0.03	0.07	0.23	3.65697	0.17	0.25	0.300182	0.248648
4575000	0.29	875.828	0.35	0.138467	0.22	1135.89	0.33	0.0789107	0.3	0.467866	0.27	0.11275	0.02	0.03	0.12	0.05	0.21	3.30896	0.31	0.3	0.300182	0.250671	0.031395	0.002355	0.319254	0.059028	0.363514	0.31	893.521	0.25	0.135726	0.24	1170.48	0.21	0.085483	0.25	0.44062	0.29	0.108329	0.03	0.01	0.02	0.03	0.32	3.65697	0.26	0.26	0.303199	0.24872
4580000	0.29	875.828	0.35	0.138467	0.26	1124.59	0.33	0.0789107	0.21	0.463211	0.32	0.113883	0.05	0.03	0.07	0.05	0.26	3.30896	0.18	0.24	0.297195	0.250766	0.031387	0.002352	0.319264	0.059031	0.363501	0.28	884.631	0.27	0.13709	0.24	1182.24	0.21	0.085483	0.26	0.445048	0.19	0.107251	0.03	0.07	0.07	0.02	0.3	3.65697	0.12	0.18	0.306246	0.248936
4585000	0.25	884.631	0.24	0.13709	0.26	1124.59	0.28	0.0797038	0.19	0.458602	0.22	0.11275	0.06	0.03	0.05	0.04	0.2	3.30896	0.17	0.32	0.297195	0.250625	0.031365	0.002349	0.319277	0.059026	0.36348	0.28	884.631	0.27	0.13709	0.24	1182.24	0.33	0.0863421	0.3	0.449521	0.28	0.108329	0.07	0.06	0.1	0.01	0.2	3.65697	0.22	0.21	0.309324	0.248944
4590000	0.25	884.631	0.24	0.13709	0.26	1124.59	0.28	0.0797038	0.25	0.454039	0.29	0.113883	0.04	0.01	0.06	0.02	0.32	3.30896	0.12	0.32	0.306246	0.250578	0.031361	0.002347	0.319362	0.05903	0.363487	0.28	884.631	0.27	0.138467	0.23	1194.13	0.33	0.0863421	0.22	0.445048	0.25	0.107251	0.03	0.01	0.06	0.09	0.24	3.65697	0.12	0.25	0.303199	0.249147
4595000	0.28	875.828	0.21	0.135726	0.2	1135.89	0.35	0.0805048	0.24	0.449521	0.29	0.113883	0.07	0.02	0.05	0.07	0.19	3.30896	0.19	0.22	0.303199	0.25064	0.031342	0.002344	0.319247	0.05898	0.363345	0.33	875.828	0.27	0.138467	0.23	1194.13	0.33	0.0863421	0.25	0.44062	0.27	0.108329	0.05	0.01	0.06	0.05	0.29	3.65697	0.19	0.27	0.306246	0.24901
4600000	0.28	875.828	0.21	0.135726	0.2	1135.89	0.35	0.0805048	0.33	0.454039	0.26	0.115027	0.06	0.02	0.09	0.04	0.29	3.30896	0.18	0.26	0.306246	0.250614	0.03134	0.002347	0.31929	0.058985	0.363238	0.33	875.828	0.27	0.139859	0.24	1206.13	0.19	0.085483	0.27	0.445048	0.26	0.109417	0.05	0.04	0.04	0.06	0.22	3.65697	0.15	0.2	0.303199	0.249188
4605000	0.28	867.114	0.22	0.134375	0.25	1147.3	0.3	0.0813139	0.27	0.458602	0.2	0.113883	0.08	0.06	0.07	0	0.32	3.30896	0.19	0.28	0.315573	0.250611	0.03134	0.002348	0.319327	0.058989	0.363213	0.27	867.114	0.27	0.139859	0.24	1206.13	0.19	0.085483	0.32	0.449521	0.28	0.110517	0.03	0.08	0.04	0.07	0.26	3.65697	0.15	0.21	0.297195	0.249233
4610000	0.28	867.114	0.22	0.134375	0.25	1147.3	0.3	0.0813139	0.3	0.463211	0.27	0.115027	0.01	0.08	0.1	0.06	0.3	3.30896	0.19	0.29	0.315573	0.250625	0.031331	0.002346	0.319198	0.058952	0.363231	0.27	867.114	0.27	0.139859	0.28	1194.13	0.29	0.0863421	0.21	0.445048	0.22	0.109417	0.04	0.05	0.1	0.03	0.25	3.65697	0.22	0.25	0.300182	0.249369
4615000	0.32	858.486	0.3	0.135726	0.21	1158.84	0.27	0.0821311	0.24	0.458602	0.21	0.113883	0.07	0.04	0.12	0.06	0.28	3.30896	0.2	0.26	0.312433	0.250755	0.031408	0.002346	0.319371	0.058912	0.362973	0.27	858.486	0.24	0.138467	0.28	1194.13	0.29	0.0863421	0.32	0.449521	0.22	0.108329	0.04	0.01	0.08	0.03	0.25	3.65697	0.21	0.27	0.297195	0.249398
4620000	0.32	858.486	0.3	0.135726	0.21	1158.84	0.27	0.0821311	0.29	0.463211	0.34	0.115027	0.02	0.04	0.04	0.02	0.21	3.30896	0.17	0.24	0.315573	0.250745	0.031381	0.002344	0.319275	0.058851	0.362707	0.27	858.486	0.24	0.138467	0.28	1182.24	0.21	0.085483	0.27	0.454039	0.22	0.108329	0.08	0.05	0.02	0.06	0.27	3.65697	0.2	0.25	0.294238	0.249337
4625000	0.3	849.944	0.26	0.13709	0.39	1147.3	0.36	0.0829566	0.29	0.463211	0.25	0.113883	0.04	0.02	0.12	0.07	0.33	3.30896	0.26	0.3	0.315573	0.250661	0.031364	0.002341	0.319217	0.058811	0.362588	0.27	849.944	0.34	0.139859	0.28	1182.24	0.21	0.085483	0.29	0.458602	0.29	0.109417	0.05	0.04	0.01	0.04	0.18	3.65697	0.19	0.25	0.291311	0.249399
4630000	0.3	849.944	0.26	0.13709	0.39	1147.3	0.36	0.0829566	0.25	0.458602	0.24	0.11275	0.05	0.04	0.08	0.07	0.29	3.30896	0.19	0.23	0.312433	0.250684	0.031355	0.002338	0.319175	0.058761	0.362582	0.27	849.944	0.34	0.139859	0.28	1170.48	0.31	0.0863421	0.33	0.463211	0.26	0.110517	0.04	0.03	0.07	0.07	0.31	3.65697	0.17	0.26	0.291311	0.249416
4635000	0.33	841.487	0.26	0.13709	0.24	1158.84	0.36	0.0829566	0.28	0.463211	0.21	0.111628	0.02	0.06	0.1	0.06	0.25	3.30896	0.23	0.33	0.315573	0.2508	0.031382	0.002344	0.319089	0.058725	0.362597	0.19	858.486	0.24	0.138467	0.28	1170.48	0.31	0.0863421	0.19	0.458602	0.23	0.109417	0.06	0.01	0.05	0.04	0.25	3.65697	0.18	0.36	0.294238	0.249321
4640000	0.33	841.487	0.22	0.135726	0.24	1158.84	0.24	0.0821311	0.22	0.458602	0.21	0.110517	0.03	0.02	0.05	0.05	0.27	3.30896	0.24	0.26	0.321948	0.250714	0.031387	0.002342	0.319212	0.058799	0.362663	0.19	858.486	0.24	0.138467	0.22	1182.24	0.26	0.0872099	0.26	0.463211	0.19	0.108329	0.08	0.03	0.07	0.1	0.24	3.65697	0.14	0.24	0.291311	0.249445
4645000	0.33	841.487	0.22	0.135726	0.25	1170.48	0.24	0.0821311	0.25	0.454039	0.22	0.109417	0.08	0.06	0.05	0.07	0.2	3.30896	0.14	0.23	0.312433	0.250735	0.03138	0.002341	0.319106	0.058787	0.362706	0.23	867.114	0.24	0.13709	0.22	1182.24	0.26	0.0872099	0.28	0.467866	0.21	0.107251	0.07	0.04	0.11	0.04	0.22	3.65697	0.2	0.24	0.288412	0.249538
4650000	0.33	833.114	0.36	0.13709	0.25	1170.48	0.2	0.0813139	0.28	0.458602	0.16	0.108329	0.03	0	0.05	0.03	0.21	3.30896	0.2	0.12	0.315573	0.25075	0.031376	0.002339	0.319095	0.058814	0.362763	0.23	867.114	0.24	0.13709	0.22	1182.24	0.23	0.0863421	0.3	0.472568	0.25	0.106184	0.07	0.03	0.11	0.05	0.27	3.65697	0.12	0.31	0.285542	0.24964
4655000	0.33	833.114	0.36	0.13709	0.24	1182.24	0.2	0.0813139	0.23	0.454039	0.16	0.108329	0.05	0.04	0.04	0.02	0.3	3.30896	0.27	0.31	0.318744	0.250833	0.031397	0.002336	0.319016	0.058792	0.36279	0.24	875.828	0.25	0.135726	0.27	1170.48	0.23	0.0863421	0.2	0.467866	0.31	0.107251	0	0.02	0.05	0.04	0.2	3.65697	0.13	0.28	0.294238	0.249573
4660000	0.26	824.824	0.2	0.135726	0.24	1182.24	0.29	0.0821311	0.23	0.449521	0.21	0.107251	0.04	0.04	0.1	0.03	0.27	3.30896	0.21	0.18	0.315573	0.251055	0.031521	0.002348	0.319192	0.05882	0.362837	0.24	875.828	0.25	0.135726	0.27	1170.48	0.24	0.085483	0.21	0.463211	0.24	0.106184	0.08	0.03	0.01	0.07	0.31	3.65697	0.22	0.27	0.303199	0.249466
4665000	0.19	833.114	0.2	0.135726	0.22	1194.13	0.29	0.0821311	0.31	0.454039	0.26	0.108329	0.06	0.07	0.06	0.1	0.23	3.30896	0.17	0.2	0.315573	0.25111	0.031521	0.002345	0.319267	0.058833	0.362806	0.32	867.114	0.27	0.13709	0.22	1182.24	0.24	0.085483	0.21	0.463211	0.31	0.107251	0.04	0.09	0.12	0.04	0.22	3.65697	0.17	0.25	0.303199	0.249654
4670000	0.19	833.114	0.3	0.13709	0.22	1194.13	0.26	0.0829566	0.23	0.449521	0.25	0.107251	0.03	0.04	0.05	0.04	0.26	3.30896	0.17	0.22	0.306246	0.251052	0.031491	0.002343	0.31921	0.058814	0.362701	0.32	867.114	0.27	0.13709	0.25	1194.13	0.25	0.0846324	0.33	0.467866	0.23	0.106184	0.04	0.02	0.12	0.03	0.18	3.65697	0.17	0.21	0.300182	0.249764
4675000	0.21	841.487	0.3	0.13709	0.28	1182.24	0.26	0.0829566	0.19	0.445048	0.16	0.106184	0.03	0.04	0.07	0.03	0.24	3.30896	0.14	0.23	0.309324	0.251013	0.031461	0.00234	0.319091	0.058772	0.362624	0.27	858.486	0.25	0.135726	0.25	1194.13	0.25	0.0846324	0.26	0.472568	0.23	0.106184	0.02	0.03	0.04	0.03	0.21	3.65697	0.12	0.19	0.291311	0.249885
4680000	0.21	841.487	0.26	0.138467	0.28	1182.24	0.26	0.0829566	0.22	0.44062	0.31	0.107251	0.04	0.01	0.08	0.05	0.21	3.30896	0.24	0.28	0.306246	0.251039	0.031435	0.002338	0.318969	0.058744	0.362656	0.27	858.486	0.25	0.135726	0.25	1194.13	0.24	0.0837903	0.22	0.467866	0.23	0.105127	0.03	0.03	0.07	0.06	0.28	3.65697	0.17	0.22	0.288412	0.249795
4685000	0.25	849.944	0.26	0.138467	0.28	1182.24	0.34	0.0837903	0.26	0.445048	0.21	0.106184	0.06	0.04	0.11	0.09	0.22	3.30896	0.18	0.24	0.297195	0.251106	0.03145	0.002335	0.318988	0.058725	0.362624	0.28	849.944	0.27	0.13709	0.26	1182.24	0.24	0.0837903	0.22	0.463211	0.26	0.106184	0.03	0.01	0	0	0.22	3.65697	0.21	0.29	0.288412	0.249809
4690000	0.25	849.944	0.26	0.138467	0.3	1170.48	0.34	0.0837903	0.26	0.445048	0.27	0.107251	0.05	0.03	0.05	0.01	0.23	3.30896	0.23	0.25	0.294238	0.250889	0.031416	0.002333	0.318903	0.058756	0.362771	0.28	849.944	0.27	0.13709	0.26	1182.24	0.24	0.0837903	0.26	0.467866	0.26	0.107251	0.04	0	0.04	0.04	0.3	3.65697	0.2	0.27	0.297195	0.249788
4695000	0.15	858.486	0.25	0.13709	0.3	1170.48	0.23	0.0829566	0.26	0.449521	0.29	0.108329	0.03	0.04	0.06	0.02	0.22	3.30896	0.11	0.35	0.291311	0.250922	0.031426	0.002343	0.318902	0.05876	0.362903	0.28	849.944	0.27	0.13709	0.22	1194.13	0.26	0.0846324	0.24	0.463211	0.29	0.108329	0.01	0.03	0.05	0.04	0.24	3.65697	0.17	0.32	0.300182	0.249642
4700000	0.15	858.486	0.25	0.13709	0.25	1182.24	0.23	0.0829566	0.3	0.454039	0.22	0.107251	0.02	0.02	0.01	0.07	0.22	3.30896	0.22	0.26	0.300182	0.250893	0.031399	0.00234	0.318846	0.058729	0.362844	0.19	858.486	0.28	0.138467	0.22	1194.13	0.26	0.0846324	0.29	0.467866	0.24	0.107251	0.07	0.02	0.04	0.04	0.2	3.65697	0.19	0.28	0.297195	0.249721
4705000	0.15	858.486	0.26	0.138467	0.25	1182.24	0.25	0.0821311	0.25	0.449521	0.29	0.108329	0.04	0.02	0.1	0.03	0.29	3.30896	0.17	0.34	0.300182	0.25095	0.031449	0.002338	0.318833	0.058701	0.362882	0.19	858.486	0.28	0.138467	0.24	1206.13	0.19	0.0837903	0.32	0.472568	0.16	0.106184	0.02	0.01	0.05	0.04	0.23	3.65697	0.2	0.22	0.291311	0.249608
4710000	0.28	849.944	0.26	0.138467	0.29	1170.48	0.25	0.0821311	0.25	0.445048	0.21	0.107251	0.06	0.05	0.1	0.06	0.26	3.30896	0.15	0.26	0.297195	0.250995	0.031489	0.002337	0.318956	0.058687	0.362806	0.22	867.114	0.25	0.13709	0.24	1206.13	0.19	0.0837903	0.26	0.477318	0.27	0.107251	0.03	0.07	0.03	0.08	0.17	3.65697	0.19	0.22	0.294238	0.249507
4715000	0.28	849.944	0.23	0.13709	0.17	1182.24	0.26	0.0829566	0.23	0.44062	0.3	0.108329	0.06	0.02	0.06	0.08	0.21	3.30896	0.2	0.33	0.306246	0.251037	0.031466	0.002334	0.318885	0.058641	0.362832	0.22	867.114	0.25	0.13709	0.26	1194.13	0.22	0.0829566	0.25	0.472568	0.24	0.106184	0.08	0.03	0.1	0.04	0.21	3.65697	0.2	0.21	0.297195	0.249687
4720000	0.19	858.486	0.23	0.13709	0.17	1182.24	0.26	0.0829566	0.22	0.436235	0.3	0.108329	0.04	0.05	0.08	0.05	0.23	3.30896	0.23	0.24	0.309324	0.251162	0.031467	0.002337	0.318908	0.058628	0.362896	0.29	858.486	0.26	0.138467	0.26	1194.13	0.22	0.0829566	0.21	0.467866	0.24	0.106184	0.02	0.03	0.06	0.02	0.28	3.65697	0.19	0.25	0.300182	0.249693
4725000	0.19	858.486	0.24	0.135726	0.17	1182.24	0.26	0.0829566	0.16	0.431895	0.26	0.109417	0.04	0.05	0.04	0.03	0.25	3.30896	0.21	0.18	0.309324	0.251154	0.031482	0.002338	0.319037	0.058625	0.362824	0.29	858.486	0.26	0.138467	0.26	1194.13	0.24	0.0821311	0.26	0.472568	0.25	0.105127	0.01	0.01	0.07	0.02	0.17	3.65697	0.22	0.26	0.297195	0.249721
4730000	0.19	867.114	0.24	0.135726	0.23	1194.13	0.29	0.0837903	0.19	0.427597	0.34	0.110517	0.02	0.05	0.09	0.03	0.29	3.30896	0.16	0.28	0.312433	0.251111	0.031486	0.002345	0.318982	0.058628	0.362972	0.13	867.114	0.26	0.139859	0.22	1206.13	0.24	0.0821311	0.26	0.472568	0.27	0.106184	0.01	0.04	0.05	0.06	0.16	3.65697	0.14	0.21	0.291311	0.249698
4735000	0.19	867.114	0.2	0.134375	0.23	1194.13	0.29	0.0837903	0.28	0.431895	0.26	0.111628	0.02	0.03	0.12	0.07	0.18	3.30896	0.14	0.29	0.315573	0.251127	0.031483	0.002347	0.318995	0.058655	0.362864	0.13	867.114	0.26	0.139859	0.22	1206.13	0.22	0.0813139	0.24	0.467866	0.18	0.105127	0.05	0.01	0.04	0.06	0.25	3.65697	0.18	0.26	0.294238	0.249676
4740000	0.22	875.828	0.2	0.134375	0.27	1182.24	0.33	0.0846324	0.26	0.436235	0.26	0.11275	0.06	0.02	0.05	0.06	0.27	3.30896	0.26	0.29	0.315573	0.251246	0.031491	0.002352	0.318932	0.058674	0.362987	0.27	858.486	0.23	0.138467	0.22	1218.25	0.22	0.0813139	0.23	0.463211	0.24	0.104081	0.04	0.02	0.07	0.03	0.31	3.65697	0.25	0.34	0.303199	0.249652
4745000	0.22	875.828	0.2	0.134375	0.27	1182.24	0.33	0.0846324	0.29	0.44062	0.28	0.113883	0.07	0.04	0.05	0.05	0.31	3.30896	0.12	0.23	0.318744	0.251254	0.031481	0.00235	0.318934	0.058663	0.363164	0.27	858.486	0.23	0.138467	0.22	1218.25	0.32	0.0821311	0.32	0.467866	0.25	0.103045	0.03	0	0.07	0.01	0.35	3.65697	0.17	0.16	0.294238	0.249774
4750000	0.21	884.631	0.26	0.135726	0.27	1182.24	0.23	0.0837903	0.29	0.445048	0.26	0.115027	0.05	0.01	0.03	0.03	0.29	3.30896	0.19	0.25	0.315573	0.251278	0.031449	0.002347	0.318796	0.058629	0.363215	0.16	867.114	0.22	0.13709	0.23	1230.49	0.32	0.0821311	0.2	0.463211	0.22	0.10202	0.05	0.02	0.1	0.03	0.33	3.65697	0.18	0.21	0.291311	0.249965
4755000	0.21	884.631	0.26	0.135726	0.35	1170.48	0.23	0.0837903	0.3	0.449521	0.24	0.113883	0.04	0	0.05	0.06	0.29	3.30896	0.15	0.25	0.312433	0.251295	0.031443	0.002345	0.318706	0.058621	0.363333	0.16	867.114	0.22	0.13709	0.23	1230.49	0.32	0.0821311	0.29	0.467866	0.33	0.103045	0.04	0.04	0.03	0.04	0.28	3.65697	0.19	0.28	0.294238	0.25001
4760000	0.21	884.631	0.26	0.13709	0.35	1170.48	0.23	0.0829566	0.3	0.449521	0.17	0.11275	0.04	0.05	0.08	0.06	0.28	3.30896	0.1	0.28	0.312433	0.25131	0.031438	0.002348	0.31873	0.058652	0.363411	0.24	875.828	0.26	0.138467	0.29	1218.25	0.21	0.0813139	0.18	0.463211	0.34	0.104081	0.05	0.03	0.11	0.07	0.27	3.65697	0.18	0.3	0.291311	0.250139
4765000	0.25	893.521	0.26	0.13709	0.34	1158.84	0.23	0.0829566	0.23	0.445048	0.21	0.111628	0.02	0.03	0.06	0.05	0.21	3.30896	0.22	0.26	0.309324	0.251255	0.031409	0.002345	0.318737	0.058637	0.363382	0.24	875.828	0.26	0.138467	0.29	1218.25	0.21	0.0813139	0.36	0.467866	0.25	0.103045	0.04	0.03	0.06	0.03	0.25	3.65697	0.14	0.29	0.297195	0.250107
4770000	0.25	893.521	0.26	0.138467	0.34	1158.84	0.23	0.0821311	0.21	0.44062	0.24	0.110517	0.02	0.04	0.05	0.09	0.26	3.30896	0.2	0.24	0.300182	0.251112	0.031392	0.002343	0.318827	0.058626	0.363309	0.24	875.828	0.26	0.138467	0.29	1218.25	0.21	0.0805048	0.34	0.472568	0.33	0.104081	0.06	0.02	0.04	0.03	0.31	3.65697	0.15	0.23	0.300182	0.250021
4775000	0.36	884.631	0.26	0.138467	0.21	1170.48	0.23	0.0821311	0.24	0.436235	0.27	0.111628	0.05	0.02	0.05	0.06	0.19	3.30896	0.23	0.29	0.309324	0.251043	0.031411	0.00234	0.318853	0.058571	0.363088	0.25	884.631	0.22	0.13709	0.33	1206.13	0.21	0.0805048	0.23	0.467866	0.2	0.103045	0.06	0.02	0.06	0.07	0.2	3.65697	0.17	0.2	0.303199	0.250081
4780000	0.36	884.631	0.32	0.139859	0.21	1170.48	0.26	0.0829566	0.28	0.44062	0.28	0.11275	0.07	0.04	0.03	0.04	0.26	3.30896	0.24	0.24	0.306246	0.250994	0.031412	0.002339	0.318826	0.058562	0.363001	0.25	884.631	0.22	0.13709	0.33	1206.13	0.26	0.0813139	0.21	0.463211	0.25	0.10202	0.07	0.02	0	0.02	0.27	3.65697	0.25	0.31	0.300182	0.249974
4785000	0.27	875.828	0.32	0.139859	0.28	1158.84	0.26	0.0829566	0.31	0.445048	0.34	0.113883	0.08	0.07	0.09	0.03	0.27	3.30896	0.14	0.22	0.303199	0.250819	0.031382	0.002336	0.3187	0.058552	0.363159	0.32	875.828	0.27	0.138467	0.17	1218.25	0.26	0.0813139	0.28	0.467866	0.31	0.103045	0.02	0.02	0.07	0.03	0.25	3.65697	0.15	0.23	0.300182	0.249895
4790000	0.27	875.828	0.26	0.141265	0.28	1158.84	0.27	0.0837903	0.18	0.44062	0.24	0.11275	0.05	0.02	0.04	0.08	0.23	3.30896	0.14	0.31	0.303199	0.250664	0.031359	0.002335	0.318784	0.058641	0.363374	0.32	875.828	0.27	0.138467	0.17	1218.25	0.22	0.0805048	0.28	0.472568	0.31	0.104081	0	0.03	0.03	0.04	0.33	3.65697	0.23	0.25	0.297195	0.250038
4795000	0.25	884.631	0.26	0.141265	0.24	1170.48	0.27	0.0837903	0.22	0.436235	0.26	0.113883	0.05	0.03	0.08	0.09	0.24	3.30896	0.16	0.35	0.306246	0.250584	0.031337	0.002335	0.318868	0.058657	0.363428	0.24	884.631	0.27	0.139859	0.31	1206.13	0.22	0.0805048	0.24	0.467866	0.24	0.103045	0.02	0.01	0.06	0.03	0.27	3.65697	0.16	0.33	0.300182	0.249943
4800000	0.25	884.631	0.26	0.141265	0.24	1170.48	0.27	0.0837903	0.26	0.44062	0.26	0.113883	0.05	0.01	0.04	0.06	0.32	3.30896	0.25	0.23	0.309324	0.25067	0.031339	0.002333	0.31881	0.058621	0.363417	0.24	884.631	0.27	0.139859	0.31	1206.13	0.31	0.0813139	0.24	0.463211	0.3	0.104081	0.06	0.02	0.06	0.04	0.28	3.65697	0.19	0.16	0.291311	0.249797
4805000	0.23	893.521	0.22	0.139859	0.33	1158.84	0.21	0.0829566	0.19	0.436235	0.24	0.11275	0.04	0.04	0.06	0.06	0.27	3.30896	0.23	0.36	0.312433	0.250745	0.031451	0.002335	0.318966	0.058626	0.363351	0.24	884.631	0.27	0.139859	0.27	1194.13	0.31	0.0813139	0.21	0.458602	0.28	0.105127	0.11	0.01	0.06	0.06	0.25	3.65697	0.2	0.27	0.300182	0.249663
4810000	0.23	893.521	0.22	0.139859	0.33	1158.84	0.21	0.0829566	0.24	0.431895	0.23	0.111628	0.07	0.01	0.07	0.04	0.3	3.30896	0.22	0.26	0.309324	0.250701	0.031445	0.00234	0.319009	0.058649	0.363458	0.21	893.521	0.34	0.141265	0.27	1194.13	0.3	0.0821311	0.22	0.454039	0.28	0.105127	0.04	0.04	0.08	0.04	0.22	3.65697	0.15	0.23	0.300182	0.249539
4815000	0.29	884.631	0.22	0.138467	0.27	1147.3	0.23	0.0821311	0.24	0.427597	0.25	0.110517	0.05	0.04	0.05	0.05	0.35	3.30896	0.13	0.11	0.312433	0.250846	0.031435	0.002338	0.318853	0.058616	0.363483	0.21	893.521	0.24	0.139859	0.22	1206.13	0.3	0.0821311	0.25	0.449521	0.26	0.106184	0.04	0.06	0.12	0.09	0.26	3.65697	0.33	0.31	0.309324	0.249515
4820000	0.29	884.631	0.22	0.138467	0.27	1147.3	0.23	0.0821311	0.26	0.431895	0.26	0.110517	0.03	0.02	0.07	0.02	0.21	3.30896	0.15	0.34	0.318744	0.250682	0.031406	0.002335	0.318891	0.058594	0.363411	0.23	902.501	0.24	0.139859	0.22	1206.13	0.25	0.0813139	0.22	0.445048	0.23	0.105127	0.04	0.02	0.04	0.04	0.24	3.65697	0.2	0.28	0.306246	0.249474
4825000	0.31	875.828	0.24	0.13709	0.27	1147.3	0.3	0.0829566	0.26	0.431895	0.26	0.110517	0.04	0.05	0.02	0.03	0.29	3.30896	0.22	0.18	0.315573	0.25069	0.031418	0.00234	0.319084	0.058624	0.363315	0.23	902.501	0.24	0.139859	0.26	1194.13	0.25	0.0813139	0.18	0.44062	0.24	0.104081	0.03	0.02	0.07	0.09	0.2	3.65697	0.15	0.21	0.303199	0.249489
4830000	0.31	875.828	0.24	0.13709	0.3	1135.89	0.3	0.0829566	0.31	0.436235	0.28	0.111628	0.05	0.02	0.06	0.02	0.26	3.30896	0.21	0.21	0.306246	0.250944	0.031574	0.002349	0.319263	0.058599	0.363163	0.26	893.521	0.25	0.138467	0.26	1194.13	0.27	0.0821311	0.25	0.436235	0.21	0.103045	0.03	0.06	0.1	0.08	0.24	3.65697	0.14	0.28	0.306246	0.249607
4835000	0.25	884.631	0.24	0.13709	0.25	1147.3	0.22	0.0821311	0.24	0.431895	0.22	0.110517	0.05	0.02	0.08	0.03	0.31	3.30896	0.14	0.27	0.303199	0.250751	0.031553	0.002347	0.319379	0.058591	0.363118	0.26	893.521	0.25	0.138467	0.18	1206.13	0.27	0.0821311	0.25	0.436235	0.23	0.10202	0.07	0.03	0.04	0.05	0.19	3.65697	0.18	0.28	0.303199	0.249695
4840000	0.25	884.631	0.25	0.135726	0.25	1147.3	0.22	0.0821311	0.17	0.427597	0.22	0.109417	0.03	0.04	0.1	0.06	0.28	3.30896	0.21	0.22	0.306246	0.250621	0.03153	0.002344	0.319522	0.058631	0.363111	0.27	884.631	0.23	0.13709	0.18	1206.13	0.24	0.0813139	0.25	0.431895	0.23	0.101005	0.06	0.04	0.08	0.03	0.21	3.65697	0.22	0.19	0.297195	0.249746
4845000	0.25	884.631	0.25	0.135726	0.28	1135.89	0.24	0.0813139	0.34	0.431895	0.19	0.108329	0.03	0.04	0.03	0.01	0.33	3.30896	0.15	0.25	0.309324	0.250401	0.031508	0.002342	0.319533	0.05862	0.363125	0.27	884.631	0.23	0.13709	0.29	1194.13	0.24	0.0813139	0.29	0.436235	0.31	0.10202	0.02	0.01	0.06	0.03	0.3	3.65697	0.11	0.27	0.300182	0.249798
4850000	0.25	893.521	0.25	0.134375	0.28	1135.89	0.24	0.0813139	0.17	0.427597	0.3	0.109417	0.07	0.03	0.04	0.03	0.28	3.30896	0.19	0.32	0.315573	0.250493	0.031494	0.002343	0.319475	0.058638	0.363274	0.27	884.631	0.23	0.13709	0.29	1194.13	0.23	0.0805048	0.25	0.431895	0.3	0.103045	0.03	0.03	0.06	0.03	0.22	3.65697	0.18	0.31	0.297195	0.249923
4855000	0.31	884.631	0.25	0.134375	0.27	1124.59	0.2	0.0805048	0.28	0.431895	0.22	0.108329	0.02	0.03	0.06	0.03	0.25	3.30896	0.19	0.27	0.312433	0.250601	0.03158	0.002344	0.319615	0.058591	0.363084	0.19	893.521	0.35	0.138467	0.25	1206.13	0.23	0.0805048	0.22	0.427597	0.24	0.10202	0.03	0.04	0.02	0.07	0.25	3.65697	0.2	0.22	0.294238	0.249978
4860000	0.31	884.631	0.28	0.135726	0.27	1124.59	0.2	0.0805048	0.32	0.436235	0.23	0.107251	0	0	0.02	0.02	0.24	3.30896	0.13	0.16	0.303199	0.250403	0.031561	0.002342	0.319718	0.058593	0.363068	0.19	893.521	0.35	0.138467	0.25	1206.13	0.29	0.0813139	0.37	0.431895	0.32	0.103045	0.06	0	0.03	0.04	0.21	3.65697	0.17	0.23	0.285542	0.249923
4865000	0.31	884.631	0.28	0.135726	0.26	1113.4	0.2	0.0805048	0.35	0.44062	0.3	0.108329	0.09	0.06	0.11	0.05	0.29	3.30896	0.16	0.24	0.303199	0.250207	0.031532	0.002339	0.319842	0.058633	0.363073	0.23	902.501	0.24	0.13709	0.25	1206.13	0.29	0.0813139	0.34	0.436235	0.32	0.103045	0.03	0.03	0.14	0.01	0.3	3.65697	0.21	0.26	0.294238	0.250044
4870000	0.27	875.828	0.28	0.13709	0.26	1113.4	0.26	0.0813139	0.2	0.436235	0.28	0.109417	0.06	0.04	0.04	0	0.17	3.30896	0.12	0.31	0.306246	0.250205	0.031521	0.002343	0.319839	0.05866	0.363212	0.23	902.501	0.31	0.138467	0.33	1194.13	0.29	0.0821311	0.31	0.44062	0.25	0.101005	0.03	0.04	0.06	0.03	0.2	3.65697	0.22	0.3	0.297195	0.250077
4875000	0.27	875.828	0.28	0.13709	0.26	1113.4	0.26	0.0813139	0.26	0.44062	0.3	0.110517	0.05	0.01	0.16	0.05	0.25	3.30896	0.14	0.21	0.303199	0.250211	0.031548	0.002358	0.319929	0.058713	0.3633	0.23	902.501	0.31	0.138467	0.33	1194.13	0.29	0.0821311	0.3	0.445048	0.25	0.101005	0.07	0.02	0.04	0.01	0.26	3.65697	0.19	0.18	0.291311	0.249991
4880000	0.25	884.631	0.22	0.135726	0.2	1124.59	0.19	0.0805048	0.21	0.436235	0.32	0.111628	0.04	0.03	0.04	0.02	0.19	3.30896	0.12	0.23	0.306246	0.250222	0.031577	0.002362	0.319984	0.058714	0.363228	0.27	893.521	0.31	0.138467	0.29	1182.24	0.28	0.0829566	0.23	0.44062	0.27	0.10202	0.05	0.02	0.09	0.09	0.21	3.65697	0.15	0.25	0.288412	0.249937
4885000	0.25	884.631	0.22	0.135726	0.2	1124.59	0.19	0.0805048	0.31	0.44062	0.32	0.111628	0.09	0.03	0.11	0.03	0.27	3.30896	0.24	0.29	0.309324	0.250353	0.031573	0.002359	0.319858	0.058661	0.363087	0.27	893.521	0.26	0.139859	0.29	1182.24	0.28	0.0829566	0.25	0.436235	0.26	0.103045	0.06	0.01	0.02	0.04	0.2	3.65697	0.18	0.22	0.279888	0.249931
4890000	0.22	893.521	0.22	0.135726	0.32	1113.4	0.2	0.0797038	0.28	0.445048	0.18	0.110517	0.03	0.03	0.04	0.02	0.3	3.30896	0.23	0.22	0.306246	0.250213	0.031553	0.002357	0.319899	0.058655	0.36311	0.22	902.501	0.26	0.139859	0.26	1170.48	0.28	0.0829566	0.25	0.431895	0.25	0.10202	0.04	0.06	0.08	0.09	0.24	3.65697	0.15	0.28	0.285542	0.250041
4895000	0.22	893.521	0.25	0.134375	0.32	1113.4	0.2	0.0797038	0.29	0.449521	0.25	0.109417	0.06	0.02	0.05	0.07	0.32	3.30896	0.2	0.26	0.312433	0.250356	0.031569	0.002356	0.319834	0.058629	0.363063	0.25	911.572	0.19	0.138467	0.26	1170.48	0.19	0.0821311	0.25	0.431895	0.35	0.103045	0.03	0.01	0.07	0.05	0.21	3.65697	0.21	0.22	0.288412	0.250132
4900000	0.32	884.631	0.25	0.134375	0.25	1124.59	0.3	0.0805048	0.31	0.454039	0.22	0.108329	0.04	0.04	0.07	0.06	0.22	3.30896	0.21	0.15	0.309324	0.250348	0.031602	0.002358	0.32002	0.058719	0.36311	0.25	911.572	0.19	0.138467	0.26	1170.48	0.19	0.0821311	0.34	0.436235	0.3	0.104081	0.03	0.02	0.05	0.04	0.26	3.65697	0.09	0.32	0.294238	0.250238
4905000	0.32	884.631	0.31	0.135726	0.25	1124.59	0.3	0.0805048	0.25	0.449521	0.26	0.109417	0.08	0.04	0.04	0.03	0.23	3.30896	0.16	0.22	0.300182	0.2501	0.03157	0.002356	0.320122	0.058854	0.36334	0.25	911.572	0.23	0.13709	0.26	1158.84	0.3	0.0829566	0.24	0.431895	0.33	0.105127	0.05	0.05	0.06	0.05	0.29	3.65697	0.2	0.23	0.291311	0.25022
4910000	0.32	875.828	0.31	0.135726	0.22	1135.89	0.26	0.0813139	0.29	0.454039	0.22	0.108329	0.05	0.04	0.09	0.05	0.27	3.30896	0.23	0.28	0.303199	0.25	0.031566	0.002358	0.320232	0.058925	0.363372	0.29	902.501	0.23	0.13709	0.26	1147.3	0.3	0.0829566	0.24	0.427597	0.15	0.104081	0.03	0.04	0.02	0.02	0.24	3.65697	0.22	0.36	0.288412	0.250248
4915000	0.32	875.828	0.23	0.134375	0.22	1135.89	0.26	0.0813139	0.22	0.449521	0.29	0.109417	0.01	0.05	0.06	0.05	0.3	3.30896	0.16	0.25	0.300182	0.249915	0.031548	0.002357	0.320302	0.058888	0.363336	0.29	902.501	0.3	0.138467	0.26	1147.3	0.22	0.0821311	0.31	0.431895	0.31	0.104081	0.04	0.01	0.09	0.08	0.35	3.65697	0.19	0.23	0.285542	0.25003
4920000	0.32	875.828	0.23	0.134375	0.24	1147.3	0.24	0.0805048	0.22	0.445048	0.18	0.108329	0.06	0.02	0.07	0.05	0.27	3.30896	0.17	0.22	0.294238	0.249983	0.031537	0.002355	0.320145	0.058844	0.363399	0.26	893.521	0.3	0.138467	0.23	1158.84	0.22	0.0821311	0.24	0.427597	0.28	0.105127	0.03	0	0.12	0.05	0.21	3.65697	0.16	0.27	0.288412	0.249925
4925000	0.23	884.631	0.2	0.133038	0.24	1147.3	0.24	0.0805048	0.23	0.44062	0.18	0.108329	0.05	0.05	0.07	0.02	0.21	3.30896	0.24	0.23	0.297195	0.249998	0.031576	0.002367	0.320309	0.058895	0.363459	0.26	893.521	0.3	0.138467	0.23	1158.84	0.24	0.0813139	0.3	0.431895	0.26	0.106184	0.05	0.04	0.08	0.04	0.21	3.65697	0.18	0.29	0.294238	0.249996
4930000	0.23	884.631	0.2	0.133038	0.21	1158.84	0.24	0.0805048	0.3	0.445048	0.27	0.108329	0.07	0.03	0.03	0.06	0.28	3.30896	0.18	0.28	0.294238	0.25015	0.031586	0.002366	0.320191	0.058876	0.363514	0.28	884.631	0.21	0.13709	0.3	1147.3	0.24	0.0813139	0.29	0.436235	0.26	0.107251	0.06	0.02	0.07	0.02	0.14	3.65697	0.18	0.21	0.291311	0.250067
4935000	0.35	875.828	0.2	0.133038	0.21	1158.84	0.17	0.0797038	0.3	0.449521	0.26	0.109417	0.03	0.04	0	0.08	0.28	3.30896	0.14	0.28	0.297195	0.250078	0.031568	0.002363	0.320123	0.058837	0.363456	0.28	884.631	0.21	0.13709	0.3	1147.3	0.21	0.0805048	0.22	0.431895	0.31	0.108329	0.05	0.02	0.1	0.03	0.17	3.65697	0.2	0.17	0.288412	0.250047
4940000	0.35	875.828	0.22	0.131714	0.21	1158.84	0.17	0.0797038	0.27	0.454039	0.26	0.109417	0.07	0.04	0.05	0.08	0.26	3.30896	0.13	0.3	0.300182	0.249973	0.031564	0.002361	0.320182	0.058824	0.363433	0.28	884.631	0.29	0.138467	0.16	1158.84	0.21	0.0805048	0.26	0.436235	0.23	0.107251	0.07	0.04	0.07	0.02	0.27	3.65697	0.22	0.24	0.282701	0.249975
4945000	0.28	867.114	0.22	0.131714	0.27	1147.3	0.27	0.0805048	0.24	0.449521	0.26	0.110517	0.06	0.06	0.03	0.05	0.31	3.30896	0.1	0.24	0.300182	0.250118	0.031566	0.002362	0.320067	0.05882	0.36362	0.26	875.828	0.29	0.138467	0.16	1158.84	0.21	0.0805048	0.35	0.44062	0.28	0.108329	0.04	0.03	0.04	0.05	0.24	3.65697	0.12	0.29	0.285542	0.249917
4950000	0.28	867.114	0.26	0.133038	0.27	1147.3	0.27	0.0805048	0.26	0.454039	0.21	0.109417	0	0.04	0.07	0.02	0.26	3.30896	0.24	0.22	0.297195	0.250171	0.031546	0.002361	0.319995	0.058818	0.363652	0.21	884.631	0.28	0.139859	0.16	1158.84	0.2	0.0797038	0.18	0.436235	0.28	0.108329	0.06	0.06	0.08	0.05	0.26	3.65697	0.12	0.24	0.277103	0.249881
4955000	0.28	867.114	0.26	0.133038	0.25	1158.84	0.29	0.0813139	0.31	0.458602	0.25	0.108329	0.04	0.06	0.07	0.05	0.31	3.30896	0.18	0.17	0.294238	0.250264	0.031574	0.002362	0.319966	0.058779	0.36351	0.21	884.631	0.24	0.138467	0.23	1170.48	0.2	0.0797038	0.2	0.431895	0.26	0.109417	0.04	0.03	0.07	0.06	0.23	3.65697	0.17	0.25	0.274346	0.249987
4960000	0.31	858.486	0.22	0.131714	0.25	1158.84	0.29	0.0813139	0.31	0.458602	0.25	0.106184	0.04	0.04	0.09	0.05	0.27	3.30896	0.15	0.21	0.291311	0.250366	0.031599	0.002361	0.320051	0.058732	0.363379	0.27	875.828	0.24	0.138467	0.23	1170.48	0.23	0.0789107	0.28	0.436235	0.17	0.108329	0.03	0.02	0.06	0.03	0.21	3.65697	0.18	0.36	0.274346	0.250011
4965000	0.31	858.486	0.22	0.131714	0.24	1170.48	0.28	0.0821311	0.25	0.454039	0.26	0.107251	0.04	0.03	0.03	0.04	0.29	3.30896	0.2	0.32	0.294238	0.250381	0.031581	0.002359	0.319961	0.058678	0.363253	0.27	875.828	0.24	0.138467	0.2	1182.24	0.23	0.0789107	0.21	0.431895	0.26	0.109417	0.08	0.03	0.06	0.03	0.28	3.65697	0.07	0.31	0.277103	0.250115
4970000	0.25	867.114	0.22	0.131714	0.24	1170.48	0.28	0.0821311	0.3	0.458602	0.26	0.107251	0.02	0.04	0.04	0.03	0.25	3.30896	0.2	0.28	0.300182	0.25027	0.031551	0.002356	0.319828	0.058651	0.363328	0.22	884.631	0.25	0.13709	0.2	1182.24	0.21	0.0781256	0.21	0.431895	0.28	0.110517	0.02	0.01	0.04	0.03	0.22	3.65697	0.2	0.28	0.285542	0.250188
4975000	0.25	867.114	0.25	0.130404	0.22	1182.24	0.36	0.0829566	0.28	0.463211	0.23	0.106184	0.03	0.02	0.07	0.08	0.26	3.30896	0.26	0.23	0.291311	0.250159	0.031576	0.002354	0.319901	0.058646	0.363255	0.22	884.631	0.25	0.13709	0.2	1182.24	0.21	0.0781256	0.27	0.436235	0.35	0.111628	0.09	0.08	0.06	0.07	0.23	3.65697	0.21	0.31	0.291311	0.250087
4980000	0.27	858.486	0.25	0.130404	0.22	1182.24	0.36	0.0829566	0.25	0.458602	0.27	0.107251	0.07	0.03	0.03	0.03	0.34	3.30896	0.23	0.26	0.294238	0.250264	0.031568	0.002352	0.319754	0.058604	0.363294	0.22	884.631	0.27	0.138467	0.29	1170.48	0.27	0.0789107	0.22	0.431895	0.27	0.11275	0.04	0.04	0.05	0.08	0.18	3.65697	0.19	0.25	0.282701	0.249983
4985000	0.27	858.486	0.29	0.131714	0.25	1194.13	0.36	0.0829566	0.26	0.463211	0.23	0.106184	0.04	0.03	0.09	0.01	0.21	3.30896	0.16	0.22	0.288412	0.250327	0.031587	0.002351	0.319723	0.058605	0.363275	0.22	893.521	0.27	0.138467	0.29	1170.48	0.27	0.0789107	0.21	0.427597	0.24	0.111628	0.03	0.02	0.03	0.06	0.24	3.65697	0.22	0.21	0.279888	0.249855
4990000	0.26	849.944	0.29	0.131714	0.25	1194.13	0.21	0.0821311	0.25	0.458602	0.26	0.107251	0.05	0.02	0.07	0.02	0.31	3.30896	0.19	0.27	0.291311	0.25043	0.031575	0.002349	0.319649	0.058556	0.363184	0.22	893.521	0.19	0.13709	0.27	1158.84	0.3	0.0797038	0.28	0.431895	0.23	0.110517	0.03	0.02	0.1	0.07	0.3	3.65697	0.18	0.28	0.282701	0.249747
4995000	0.26	849.944	0.34	0.133038	0.25	1194.13	0.21	0.0821311	0.3	0.463211	0.26	0.107251	0.05	0.05	0.06	0.06	0.28	3.30896	0.28	0.26	0.294238	0.250243	0.031546	0.002347	0.319633	0.058553	0.363174	0.33	884.631	0.19	0.13709	0.27	1158.84	0.3	0.0797038	0.33	0.436235	0.27	0.111628	0.04	0.06	0.13	0.07	0.22	3.65697	0.14	0.28	0.288412	0.249844
5000000	0.28	841.487	0.34	0.133038	0.33	1182.24	0.29	0.0829566	0.29	0.467866	0.27	0.108329	0.06	0.02	0.09	0.07	0.17	3.30896	0.19	0.3	0.303199	0.250201	0.031518	0.002344	0.31956	0.058528	0.363183	0.33	884.631	0.19	0.13709	0.24	1170.48	0.3	0.0797038	0.26	0.44062	0.27	0.111628	0.05	0.04	0.07	0.08	0.3	3.65697	0.22	0.33	0.285542	0.249868
5005000	0.28	841.487	0.34	0.133038	0.33	1182.24	0.29	0.0829566	0.23	0.463211	0.22	0.107251	0.04	0.03	0.08	0.03	0.26	3.30896	0.14	0.31	0.309324	0.25031	0.031562	0.002345	0.319556	0.058511	0.363145	0.24	893.521	0.29	0.138467	0.24	1170.48	0.25	0.0789107	0.31	0.445048	0.2	0.110517	0.04	0.06	0.06	0.03	0.25	3.65697	0.19	0.29	0.288412	0.249958
5010000	0.23	849.944	0.26	0.134375	0.24	1194.13	0.27	0.0837903	0.26	0.467866	0.19	0.106184	0.01	0.07	0.07	0.07	0.29	3.30896	0.21	0.23	0.306246	0.250392	0.031545	0.002347	0.319428	0.058517	0.363191	0.24	893.521	0.29	0.138467	0.3	1158.84	0.25	0.0789107	0.29	0.449521	0.23	0.109417	0.04	0.03	0.06	0.08	0.29	3.65697	0.21	0.32	0.297195	0.250081
5015000	0.23	849.944	0.26	0.134375	0.24	1194.13	0.27	0.0837903	0.24	0.463211	0.34	0.107251	0.04	0.04	0.04	0.01	0.26	3.30896	0.16	0.32	0.309324	0.2503	0.031547	0.002348	0.319479	0.058515	0.363245	0.23	902.501	0.24	0.13709	0.3	1158.84	0.29	0.0797038	0.29	0.449521	0.34	0.110517	0.04	0.02	0.05	0.07	0.22	3.65697	0.27	0.24	0.294238	0.250035
5020000	0.25	858.486	0.24	0.133038	0.19	1206.13	0.27	0.0846324	0.28	0.467866	0.26	0.108329	0.03	0.02	0.08	0.04	0.19	3.30896	0.21	0.21	0.306246	0.250081	0.031519	0.002346	0.319528	0.058617	0.363472	0.23	902.501	0.24	0.13709	0.33	1147.3	0.29	0.0797038	0.33	0.454039	0.27	0.111628	0.03	0.06	0.03	0.03	0.25	3.65697	0.16	0.24	0.294238	0.250009
5025000	0.25	858.486	0.24	0.133038	0.19	1206.13	0.27	0.0846324	0.26	0.472568	0.26	0.109417	0.09	0.02	0.07	0.03	0.27	3.30896	0.23	0.26	0.306246	0.250009	0.031502	0.002344	0.319414	0.058598	0.363545	0.22	911.572	0.31	0.138467	0.33	1147.3	0.27	0.0805048	0.27	0.458602	0.22	0.110517	0.04	0.01	0.05	0.04	0.27	3.65697	0.2	0.27	0.303199	0.250079
5030000	0.24	867.114	0.3	0.134375	0.21	1218.25	0.15	0.0837903	0.19	0.467866	0.28	0.110517	0.04	0.04	0.06	0.07	0.32	3.30896	0.2	0.16	0.303199	0.249939	0.031499	0.002345	0.319537	0.058629	0.363535	0.22	911.572	0.31	0.138467	0.22	1158.84	0.27	0.0805048	0.27	0.463211	0.2	0.109417	0.04	0.01	0.05	0.03	0.23	3.65697	0.22	0.28	0.306246	0.25008
5035000	0.24	867.114	0.3	0.134375	0.21	1218.25	0.15	0.0837903	0.26	0.472568	0.22	0.109417	0.04	0.04	0.05	0.04	0.3	3.30896	0.17	0.28	0.306246	0.249918	0.031505	0.002345	0.319633	0.058671	0.363627	0.23	920.733	0.21	0.13709	0.22	1158.84	0.17	0.0797038	0.23	0.458602	0.24	0.108329	0.06	0.04	0.09	0.1	0.28	3.65697	0.14	0.22	0.300182	0.250204
5040000	0.23	875.828	0.27	0.135726	0.22	1230.49	0.22	0.0829566	0.24	0.467866	0.22	0.109417	0.05	0.03	0.03	0.04	0.24	3.30896	0.19	0.23	0.300182	0.249894	0.031486	0.002342	0.319533	0.058668	0.363659	0.23	920.733	0.21	0.13709	0.22	1158.84	0.17	0.0797038	0.19	0.454039	0.32	0.109417	0.03	0.05	0.05	0.02	0.23	3.65697	0.14	0.23	0.303199	0.250273
5045000	0.23	875.828	0.27	0.135726	0.27	1218.25	0.22	0.0829566	0.25	0.463211	0.26	0.110517	0.02	0.02	0.03	0.05	0.43	3.30896	0.22	0.26	0.303199	0.249854	0.031477	0.00234	0.319581	0.058619	0.363502	0.19	929.987	0.32	0.138467	0.26	1147.3	0.34	0.0805048	0.25	0.449521	0.27	0.110517	0.08	0.04	0.06	0.1	0.33	3.65697	0.13	0.26	0.300182	0.250273
5050000	0.14	884.631	0.27	0.135726	0.27	1218.25	0.27	0.0837903	0.18	0.458602	0.26	0.111628	0.03	0.03	0.05	0.04	0.24	3.30896	0.27	0.26	0.306246	0.249626	0.031455	0.002338	0.319749	0.058708	0.3636	0.19	929.987	0.32	0.138467	0.26	1147.3	0.34	0.0805048	0.25	0.445048	0.31	0.111628	0.06	0.03	0.05	0.04	0.3	3.65697	0.2	0.22	0.297195	0.250081
5055000	0.14	884.631	0.27	0.13709	0.27	1218.25	0.27	0.0837903	0.18	0.458602	0.24	0.110517	0.02	0.03	0.08	0	0.23	3.30896	0.24	0.24	0.297195	0.249485	0.031429	0.002335	0.319849	0.058747	0.363722	0.19	929.987	0.32	0.138467	0.23	1158.84	0.25	0.0797038	0.24	0.44062	0.29	0.11275	0.02	0.06	0.08	0.04	0.22	3.65697	0.16	0.18	0.294238	0.24995
5060000	0.29	875.828	0.27	0.13709	0.28	1206.13	0.21	0.0829566	0.33	0.458602	0.21	0.109417	0.06	0.02	0.06	0.08	0.34	3.30896	0.17	0.28	0.300182	0.249431	0.031409	0.002333	0.319839	0.058728	0.363693	0.26	920.733	0.2	0.13709	0.23	1158.84	0.25	0.0797038	0.29	0.445048	0.3	0.113883	0.04	0.08	0.17	0.06	0.23	3.65697	0.26	0.26	0.297195	0.250019
5065000	0.29	875.828	0.27	0.138467	0.28	1206.13	0.21	0.0829566	0.27	0.463211	0.25	0.108329	0.04	0.09	0.08	0.1	0.36	3.30896	0.16	0.18	0.300182	0.249309	0.03139	0.002335	0.319889	0.058761	0.36376	0.26	920.733	0.2	0.13709	0.3	1147.3	0.35	0.0805048	0.24	0.44062	0.27	0.115027	0.03	0.02	0.05	0.04	0.2	3.65697	0.17	0.33	0.297195	0.250162
5070000	0.29	875.828	0.27	0.138467	0.22	1218.25	0.34	0.0837903	0.27	0.463211	0.22	0.107251	0.06	0.05	0.03	0.05	0.25	3.30896	0.15	0.19	0.291311	0.249327	0.031399	0.002332	0.319899	0.058811	0.363834	0.29	911.572	0.32	0.138467	0.3	1147.3	0.35	0.0805048	0.24	0.436235	0.27	0.116183	0.09	0.02	0.08	0.09	0.23	3.65697	0.18	0.25	0.297195	0.250175
5075000	0.21	884.631	0.25	0.13709	0.22	1218.25	0.34	0.0837903	0.29	0.467866	0.31	0.108329	0.07	0.01	0.1	0.05	0.28	3.30896	0.17	0.27	0.300182	0.249333	0.031389	0.00233	0.319863	0.058806	0.363844	0.29	911.572	0.32	0.138467	0.28	1135.89	0.35	0.0805048	0.24	0.431895	0.27	0.116183	0.06	0.02	0.08	0.03	0.36	3.65697	0.17	0.25	0.297195	0.25015
5080000	0.21	884.631	0.25	0.13709	0.26	1206.13	0.27	0.0846324	0.24	0.463211	0.21	0.107251	0.02	0.01	0.02	0.08	0.27	3.30896	0.17	0.27	0.303199	0.24937	0.031381	0.002328	0.319807	0.058809	0.363908	0.21	920.733	0.35	0.139859	0.28	1135.89	0.24	0.0797038	0.3	0.436235	0.24	0.115027	0.07	0	0.13	0.06	0.28	3.65697	0.14	0.29	0.306246	0.249911
5085000	0.28	875.828	0.25	0.13709	0.26	1206.13	0.27	0.0846324	0.18	0.458602	0.22	0.106184	0.06	0.05	0.07	0.04	0.21	3.30896	0.17	0.26	0.303199	0.249371	0.031401	0.002332	0.319931	0.058846	0.363974	0.21	920.733	0.35	0.139859	0.27	1124.59	0.16	0.0789107	0.35	0.44062	0.3	0.116183	0.05	0.01	0.08	0.07	0.33	3.65697	0.27	0.22	0.297195	0.249749
5090000	0.28	875.828	0.26	0.138467	0.33	1194.13	0.22	0.0837903	0.29	0.463211	0.23	0.105127	0.06	0.02	0.07	0.08	0.3	3.30896	0.17	0.21	0.300182	0.249526	0.031451	0.002343	0.320001	0.05887	0.364136	0.21	920.733	0.29	0.141265	0.27	1124.59	0.16	0.0789107	0.34	0.445048	0.27	0.117351	0.05	0.02	0.02	0.01	0.2	3.65697	0.22	0.24	0.294238	0.249742
5095000	0.31	867.114	0.26	0.138467	0.33	1194.13	0.22	0.0837903	0.33	0.467866	0.23	0.105127	0.05	0.08	0.07	0.1	0.27	3.30896	0.19	0.28	0.297195	0.249504	0.031446	0.002343	0.320004	0.058937	0.364315	0.24	929.987	0.29	0.141265	0.29	1113.4	0.16	0.0789107	0.32	0.449521	0.21	0.116183	0.11	0.06	0.13	0.05	0.24	3.65697	0.18	0.28	0.303199	0.24983
5100000	0.31	867.114	0.25	0.13709	0.22	1206.13	0.26	0.0846324	0.23	0.463211	0.27	0.105127	0	0.01	0.01	0.03	0.29	3.30896	0.14	0.26	0.306246	0.249441	0.031462	0.002342	0.320052	0.058966	0.364404	0.3	920.733	0.21	0.139859	0.29	1113.4	0.32	0.0797038	0.17	0.445048	0.24	0.115027	0.01	0.06	0.08	0.03	0.21	3.65697	0.16	0.23	0.300182	0.249899
5105000	0.31	867.114	0.25	0.13709	0.22	1206.13	0.26	0.0846324	0.3	0.467866	0.24	0.104081	0	0.04	0.04	0.04	0.23	3.30896	0.22	0.25	0.303199	0.249597	0.031506	0.00235	0.319976	0.058965	0.364478	0.3	920.733	0.19	0.138467	0.26	1102.32	0.32	0.0797038	0.17	0.445048	0.18	0.113883	0.05	0.06	0.11	0.08	0.25	3.65697	0.17	0.22	0.297195	0.249914
5110000	0.25	875.828	0.32	0.138467	0.22	1206.13	0.28	0.085483	0.25	0.463211	0.32	0.105127	0.07	0.02	0.08	0.04	0.3	3.30896	0.17	0.24	0.297195	0.249527	0.031499	0.00235	0.320043	0.058946	0.364408	0.3	920.733	0.19	0.138467	0.26	1102.32	0.18	0.0789107	0.22	0.44062	0.17	0.11275	0.07	0.05	0.06	0.04	0.22	3.65697	0.26	0.2	0.297195	0.249791
5115000	0.25	875.828	0.32	0.138467	0.25	1218.25	0.28	0.085483	0.3	0.467866	0.16	0.104081	0.02	0.1	0.04	0.07	0.21	3.30896	0.18	0.14	0.294238	0.249428	0.031482	0.00235	0.320109	0.058956	0.364375	0.34	911.572	0.19	0.138467	0.26	1102.32	0.18	0.0789107	0.28	0.445048	0.25	0.111628	0.04	0.03	0.07	0.02	0.3	3.65697	0.19	0.24	0.300182	0.249888
5120000	0.22	884.631	0.16	0.13709	0.25	1218.25	0.28	0.085483	0.27	0.472568	0.16	0.104081	0.07	0.01	0.06	0.05	0.27	3.30896	0.23	0.18	0.291311	0.249272	0.031452	0.002348	0.320164	0.059031	0.36447	0.34	911.572	0.23	0.13709	0.28	1091.35	0.25	0.0781256	0.18	0.44062	0.2	0.110517	0.03	0.02	0.03	0.05	0.3	3.65697	0.19	0.26	0.309324	0.249972
5125000	0.22	884.631	0.16	0.13709	0.22	1230.49	0.23	0.0846324	0.27	0.472568	0.25	0.103045	0.03	0.04	0.03	0.01	0.25	3.30896	0.25	0.37	0.294238	0.24935	0.031458	0.002345	0.320075	0.058998	0.364414	0.22	920.733	0.23	0.13709	0.28	1091.35	0.25	0.0781256	0.21	0.436235	0.23	0.109417	0.04	0.02	0.03	0.06	0.26	3.65697	0.22	0.26	0.312433	0.249935
5130000	0.22	893.521	0.24	0.135726	0.22	1230.49	0.23	0.0846324	0.2	0.467866	0.22	0.10202	0.03	0.06	0.01	0.01	0.3	3.30896	0.19	0.23	0.288412	0.249383	0.031483	0.002359	0.320147	0.059086	0.364523	0.22	920.733	0.37	0.138467	0.22	1102.32	0.33	0.0789107	0.26	0.44062	0.23	0.108329	0.08	0.01	0.1	0.04	0.29	3.65697	0.19	0.16	0.312433	0.249844
5135000	0.22	893.521	0.24	0.135726	0.27	1218.25	0.19	0.0837903	0.21	0.463211	0.21	0.101005	0.02	0.05	0.07	0.01	0.26	3.30896	0.17	0.28	0.297195	0.24932	0.031476	0.002358	0.320146	0.059127	0.364637	0.29	911.572	0.37	0.138467	0.22	1102.32	0.33	0.0789107	0.27	0.445048	0.28	0.109417	0.04	0.05	0.07	0.04	0.31	3.65697	0.17	0.22	0.303199	0.24966
5140000	0.3	884.631	0.24	0.135726	0.27	1218.25	0.19	0.0837903	0.27	0.472568	0.28	0.10202	0.06	0.01	0.11	0.04	0.3	3.30896	0.13	0.28	0.297195	0.249256	0.031451	0.002356	0.320107	0.059138	0.364685	0.29	911.572	0.24	0.13709	0.27	1091.35	0.33	0.0797038	0.32	0.449521	0.31	0.110517	0.04	0.03	0.13	0.01	0.25	3.65697	0.26	0.22	0.294238	0.249706
5145000	0.3	884.631	0.27	0.13709	0.37	1206.13	0.3	0.0846324	0.27	0.472568	0.26	0.103045	0.04	0.05	0.07	0.06	0.24	3.30896	0.22	0.23	0.300182	0.249235	0.031429	0.002354	0.320072	0.059147	0.36476	0.31	902.501	0.24	0.13709	0.27	1091.35	0.33	0.0797038	0.29	0.454039	0.31	0.110517	0.03	0.02	0.05	0.05	0.19	3.65697	0.25	0.24	0.294238	0.249809
5150000	0.3	884.631	0.27	0.13709	0.37	1206.13	0.3	0.0846324	0.27	0.477318	0.25	0.10202	0.08	0.03	0.04	0.05	0.27	3.30896	0.19	0.17	0.303199	0.249215	0.031449	0.002356	0.320116	0.059154	0.364701	0.31	902.501	0.26	0.138467	0.27	1091.35	0.33	0.0797038	0.29	0.454039	0.23	0.109417	0.06	0.04	0.05	0.09	0.29	3.65697	0.23	0.27	0.303199	0.249745
5155000	0.22	893.521	0.17	0.135726	0.28	1194.13	0.3	0.0846324	0.23	0.472568	0.26	0.103045	0.03	0.03	0.04	0.04	0.2	3.30896	0.27	0.26	0.300182	0.249282	0.031481	0.002355	0.320212	0.059129	0.364506	0.26	893.521	0.26	0.138467	0.25	1102.32	0.26	0.0805048	0.24	0.449521	0.25	0.108329	0.03	0.04	0.07	0.08	0.22	3.65697	0.17	0.2	0.306246	0.249621
5160000	0.22	893.521	0.17	0.135726	0.28	1194.13	0.15	0.0837903	0.23	0.467866	0.27	0.104081	0.03	0.04	0.09	0.05	0.35	3.30896	0.21	0.28	0.297195	0.249327	0.031494	0.002356	0.320257	0.059146	0.364602	0.26	893.521	0.21	0.13709	0.25	1102.32	0.26	0.0805048	0.24	0.445048	0.23	0.107251	0.03	0.04	0.06	0.04	0.27	3.65697	0.21	0.28	0.303199	0.249521
5165000	0.22	902.501	0.29	0.13709	0.26	1182.24	0.28	0.0846324	0.24	0.463211	0.23	0.103045	0.03	0.02	0.05	0.03	0.22	3.30896	0.15	0.26	0.297195	0.249406	0.031498	0.002363	0.320261	0.05922	0.364834	0.26	893.521	0.21	0.13709	0.28	1091.35	0.26	0.0813139	0.21	0.44062	0.18	0.106184	0.08	0.09	0.07	0.03	0.3	3.65697	0.16	0.24	0.303199	0.249547
5170000	0.22	902.501	0.29	0.13709	0.26	1182.24	0.28	0.0846324	0.3	0.467866	0.25	0.10202	0.03	0	0.07	0.08	0.24	3.30896	0.2	0.27	0.306246	0.249439	0.031485	0.002368	0.320212	0.059262	0.364907	0.23	902.501	0.21	0.13709	0.28	1091.35	0.26	0.0813139	0.29	0.445048	0.27	0.107251	0.09	0.06	0.07	0.02	0.24	3.65697	0.18	0.33	0.309324	0.249599
5175000	0.29	893.521	0.28	0.138467	0.26	1182.24	0.28	0.0846324	0.24	0.463211	0.25	0.10202	0.04	0.02	0.07	0.01	0.23	3.30896	0.23	0.23	0.297195	0.249555	0.031524	0.002365	0.320258	0.059224	0.364731	0.23	902.501	0.29	0.138467	0.26	1080.49	0.25	0.0805048	0.24	0.44062	0.26	0.108329	0.03	0.04	0.09	0.01	0.24	3.65697	0.22	0.27	0.312433	0.249603
5180000	0.29	893.521	0.28	0.138467	0.28	1170.48	0.26	0.085483	0.28	0.467866	0.26	0.103045	0.05	0.06	0.07	0.03	0.28	3.30896	0.15	0.19	0.300182	0.249609	0.03157	0.002363	0.320391	0.059171	0.364459	0.24	911.572	0.29	0.138467	0.26	1080.49	0.25	0.0805048	0.22	0.436235	0.19	0.107251	0.07	0.05	0.02	0.03	0.26	3.65697	0.17	0.29	0.315573	0.249414
5185000	0.26	884.631	0.28	0.138467	0.28	1170.48	0.26	0.085483	0.3	0.472568	0.25	0.10202	0.05	0.02	0.05	0.04	0.26	3.30896	0.23	0.24	0.291311	0.249679	0.031592	0.002361	0.320437	0.059134	0.36435	0.24	911.572	0.2	0.13709	0.26	1069.74	0.27	0.0813139	0.27	0.44062	0.19	0.107251	0.05	0.03	0.06	0.06	0.23	3.65697	0.18	0.26	0.315573	0.249286
5190000	0.26	884.631	0.32	0.139859	0.25	1182.24	0.24	0.0846324	0.25	0.467866	0.24	0.101005	0.01	0	0.03	0.08	0.21	3.30896	0.19	0.32	0.291311	0.249468	0.031575	0.002362	0.320507	0.059197	0.364473	0.23	920.733	0.2	0.13709	0.26	1069.74	0.27	0.0813139	0.24	0.436235	0.27	0.108329	0.03	0.05	0.1	0.11	0.21	3.65697	0.19	0.25	0.306246	0.249199
5195000	0.17	893.521	0.32	0.139859	0.25	1182.24	0.24	0.0846324	0.22	0.463211	0.33	0.10202	0.03	0.03	0.08	0.02	0.28	3.30896	0.23	0.33	0.294238	0.249295	0.031548	0.00236	0.320533	0.059227	0.36451	0.23	920.733	0.3	0.138467	0.18	1080.49	0.29	0.0821311	0.25	0.431895	0.24	0.107251	0.06	0.05	0.05	0.03	0.21	3.65697	0.13	0.16	0.297195	0.249101
5200000	0.17	893.521	0.32	0.141265	0.29	1170.48	0.24	0.0837903	0.22	0.458602	0.29	0.103045	0.04	0.02	0.11	0.06	0.28	3.30896	0.17	0.28	0.294238	0.24916	0.031534	0.002358	0.320568	0.059202	0.364446	0.2	929.987	0.3	0.138467	0.18	1080.49	0.29	0.0821311	0.18	0.427597	0.27	0.108329	0.02	0.02	0.04	0.07	0.23	3.65697	0.16	0.26	0.300182	0.249158
5205000	0.28	884.631	0.32	0.141265	0.29	1170.48	0.24	0.0837903	0.2	0.454039	0.28	0.104081	0.03	0.07	0.06	0.06	0.26	3.30896	0.2	0.35	0.303199	0.249252	0.03156	0.002357	0.320528	0.059163	0.36436	0.2	929.987	0.29	0.139859	0.25	1091.35	0.24	0.0813139	0.3	0.431895	0.25	0.107251	0.06	0.02	0.03	0.06	0.27	3.65697	0.25	0.33	0.303199	0.249093
5210000	0.28	884.631	0.28	0.142684	0.28	1158.84	0.24	0.0837903	0.28	0.458602	0.22	0.103045	0.06	0.06	0.08	0.04	0.25	3.30896	0.21	0.2	0.300182	0.24913	0.03155	0.002355	0.320607	0.059223	0.364542	0.27	920.733	0.29	0.139859	0.25	1091.35	0.24	0.0813139	0.3	0.436235	0.22	0.106184	0.03	0.04	0.06	0.02	0.24	3.65697	0.19	0.33	0.303199	0.249119
5215000	0.27	875.828	0.28	0.142684	0.28	1158.84	0.3	0.0846324	0.25	0.454039	0.29	0.104081	0.09	0.05	0.1	0.01	0.24	3.30896	0.17	0.24	0.291311	0.248996	0.031519	0.002352	0.32058	0.059261	0.364724	0.27	920.733	0.23	0.138467	0.25	1091.35	0.23	0.0805048	0.3	0.436235	0.19	0.105127	0.03	0.02	0.04	0.02	0.23	3.65697	0.25	0.33	0.306246	0.24931
5220000	0.27	875.828	0.34	0.144118	0.27	1147.3	0.3	0.0846324	0.25	0.449521	0.26	0.105127	0.03	0.05	0.06	0.02	0.24	3.30896	0.17	0.25	0.285542	0.24903	0.031512	0.002353	0.320553	0.05927	0.364776	0.37	911.572	0.23	0.138467	0.3	1080.49	0.23	0.0805048	0.25	0.431895	0.32	0.106184	0.06	0.05	0.04	0.04	0.27	3.65697	0.24	0.2	0.309324	0.249445
5225000	0.31	867.114	0.34	0.144118	0.27	1147.3	0.3	0.0846324	0.18	0.445048	0.17	0.104081	0.02	0.02	0.05	0.01	0.4	3.30896	0.16	0.27	0.288412	0.249127	0.031512	0.002351	0.320564	0.059222	0.364633	0.37	911.572	0.25	0.13709	0.3	1080.49	0.23	0.0805048	0.26	0.436235	0.21	0.105127	0.05	0	0.04	0.03	0.3	3.65697	0.14	0.34	0.312433	0.249484
5230000	0.31	867.114	0.25	0.142684	0.27	1147.3	0.17	0.0837903	0.28	0.449521	0.3	0.105127	0.03	0.06	0.09	0.06	0.28	3.30896	0.14	0.19	0.291311	0.249064	0.031488	0.002351	0.320577	0.059218	0.364661	0.2	920.733	0.25	0.13709	0.23	1091.35	0.16	0.0797038	0.31	0.44062	0.21	0.105127	0.06	0.04	0.06	0.04	0.28	3.65697	0.19	0.31	0.309324	0.249631
5235000	0.25	875.828	0.25	0.142684	0.22	1158.84	0.17	0.0837903	0.23	0.445048	0.26	0.106184	0.04	0.03	0.04	0.03	0.26	3.30896	0.23	0.23	0.294238	0.249043	0.031468	0.00235	0.320414	0.059202	0.364834	0.2	920.733	0.23	0.135726	0.23	1091.35	0.16	0.0797038	0.25	0.436235	0.26	0.106184	0.06	0.06	0.09	0.04	0.32	3.65697	0.19	0.19	0.309324	0.249524
5240000	0.25	875.828	0.25	0.142684	0.22	1158.84	0.16	0.0829566	0.23	0.445048	0.23	0.105127	0.03	0.03	0.09	0.04	0.29	3.30896	0.21	0.26	0.297195	0.248937	0.031462	0.002349	0.320517	0.059284	0.364883	0.2	920.733	0.23	0.135726	0.21	1102.32	0.23	0.0789107	0.29	0.44062	0.34	0.107251	0.05	0.06	0.06	0.02	0.27	3.65697	0.15	0.24	0.312433	0.249651
5245000	0.27	867.114	0.23	0.141265	0.26	1147.3	0.16	0.0829566	0.33	0.449521	0.23	0.105127	0.1	0.01	0.07	0.06	0.29	3.30896	0.23	0.2	0.294238	0.248871	0.031452	0.002347	0.320543	0.059247	0.364799	0.21	929.987	0.25	0.134375	0.21	1102.32	0.23	0.0789107	0.25	0.436235	0.25	0.106184	0.01	0.04	0.05	0.05	0.31	3.65697	0.25	0.23	0.315573	0.249603
5250000	0.27	867.114	0.23	0.141265	0.26	1147.3	0.21	0.0821311	0.34	0.454039	0.29	0.106184	0.08	0.04	0.03	0.03	0.28	3.30896	0.26	0.28	0.297195	0.248972	0.031517	0.002349	0.320677	0.059245	0.364759	0.21	929.987	0.25	0.134375	0.27	1091.35	0.33	0.0797038	0.32	0.44062	0.32	0.107251	0.03	0.01	0.06	0.06	0.17	3.65697	0.23	0.29	0.312433	0.249627
5255000	0.33	858.486	0.21	0.139859	0.26	1135.89	0.21	0.0821311	0.18	0.449521	0.26	0.107251	0.05	0.03	0.03	0.01	0.3	3.30896	0.17	0.27	0.300182	0.249002	0.03152	0.002347	0.320607	0.059221	0.364731	0.31	920.733	0.25	0.134375	0.27	1091.35	0.33	0.0797038	0.17	0.436235	0.23	0.106184	0.06	0.04	0.07	0.05	0.26	3.65697	0.17	0.32	0.312433	0.249703
5260000	0.33	858.486	0.21	0.139859	0.26	1135.89	0.34	0.0829566	0.31	0.454039	0.23	0.106184	0.04	0.04	0.05	0.03	0.37	3.30896	0.14	0.32	0.303199	0.248922	0.031519	0.002344	0.320636	0.05919	0.364576	0.31	920.733	0.24	0.133038	0.27	1091.35	0.33	0.0797038	0.21	0.431895	0.24	0.105127	0.01	0.01	0.05	0.03	0.17	3.65697	0.16	0.24	0.315573	0.249531
5265000	0.24	867.114	0.22	0.138467	0.26	1124.59	0.34	0.0829566	0.22	0.449521	0.31	0.107251	0.06	0.02	0.03	0.1	0.26	3.30896	0.22	0.22	0.297195	0.248743	0.031493	0.002342	0.320629	0.059219	0.36471	0.3	911.572	0.24	0.133038	0.17	1102.32	0.28	0.0805048	0.28	0.436235	0.22	0.104081	0.05	0.01	0.05	0.03	0.19	3.65697	0.17	0.26	0.318744	0.249547
5270000	0.24	867.114	0.22	0.138467	0.26	1124.59	0.23	0.0821311	0.15	0.445048	0.29	0.108329	0.09	0.06	0.06	0.08	0.27	3.30896	0.24	0.31	0.300182	0.248613	0.031471	0.002341	0.320681	0.059215	0.364694	0.3	911.572	0.24	0.131714	0.17	1102.32	0.28	0.0805048	0.28	0.44062	0.34	0.105127	0.06	0.04	0.06	0.03	0.25	3.65697	0.16	0.21	0.315573	0.24955
5275000	0.31	858.486	0.25	0.13709	0.3	1113.4	0.23	0.0821311	0.3	0.449521	0.25	0.107251	0.06	0.02	0.08	0.04	0.32	3.30896	0.16	0.27	0.303199	0.248682	0.031525	0.002341	0.320771	0.059227	0.364715	0.24	920.733	0.24	0.131714	0.26	1091.35	0.3	0.0813139	0.28	0.44062	0.27	0.106184	0.01	0.03	0.09	0.02	0.23	3.65697	0.27	0.27	0.315573	0.249439
5280000	0.31	858.486	0.25	0.13709	0.3	1113.4	0.27	0.0829566	0.24	0.445048	0.17	0.106184	0.04	0.03	0.04	0.05	0.24	3.30896	0.13	0.29	0.306246	0.248695	0.031518	0.00234	0.320688	0.059183	0.364639	0.24	920.733	0.2	0.130404	0.26	1091.35	0.3	0.0813139	0.23	0.436235	0.27	0.106184	0.03	0.04	0.07	0.04	0.19	3.65697	0.18	0.27	0.312433	0.249457
5285000	0.23	867.114	0.25	0.13709	0.34	1102.32	0.27	0.0829566	0.24	0.44062	0.34	0.107251	0.04	0.06	0.09	0.07	0.21	3.30896	0.16	0.26	0.306246	0.248672	0.031494	0.002338	0.320624	0.059145	0.36459	0.3	911.572	0.2	0.130404	0.27	1080.49	0.18	0.0805048	0.27	0.44062	0.31	0.107251	0.04	0.01	0.07	0.06	0.24	3.65697	0.14	0.34	0.312433	0.249443
5290000	0.23	867.114	0.25	0.135726	0.34	1102.32	0.22	0.0821311	0.2	0.436235	0.22	0.106184	0.06	0.04	0.11	0.06	0.26	3.30896	0.19	0.19	0.309324	0.248793	0.031519	0.002337	0.320568	0.05911	0.364614	0.3	911.572	0.16	0.129106	0.27	1080.49	0.18	0.0805048	0.27	0.445048	0.19	0.106184	0.06	0.02	0.1	0.03	0.31	3.65697	0.11	0.28	0.309324	0.249619
5295000	0.23	875.828	0.34	0.13709	0.17	1113.4	0.22	0.0821311	0.24	0.431895	0.33	0.107251	0.05	0.03	0.01	0.11	0.21	3.30896	0.14	0.23	0.309324	0.248808	0.03155	0.002336	0.320565	0.059084	0.364623	0.3	911.572	0.16	0.129106	0.33	1069.74	0.29	0.0813139	0.2	0.44062	0.24	0.105127	0.04	0.04	0.06	0.07	0.25	3.65697	0.17	0.23	0.306246	0.249712
5300000	0.23	875.828	0.34	0.13709	0.17	1113.4	0.37	0.0829566	0.22	0.427597	0.21	0.106184	0.02	0.03	0.04	0.04	0.37	3.30896	0.13	0.24	0.306246	0.248673	0.031526	0.002335	0.320661	0.059164	0.364667	0.3	902.501	0.29	0.130404	0.33	1069.74	0.29	0.0813139	0.2	0.44062	0.27	0.106184	0.02	0.05	0.1	0.03	0.23	3.65697	0.25	0.3	0.315573	0.249843
5305000	0.16	884.631	0.25	0.135726	0.28	1102.32	0.37	0.0829566	0.25	0.423343	0.29	0.107251	0.05	0	0.06	0.03	0.23	3.30896	0.25	0.25	0.303199	0.248735	0.031564	0.002333	0.320711	0.059119	0.36446	0.3	902.501	0.29	0.130404	0.23	1080.49	0.25	0.0805048	0.21	0.436235	0.22	0.105127	0.02	0.03	0.06	0.03	0.27	3.65697	0.24	0.17	0.312433	0.249871
5310000	0.16	884.631	0.25	0.135726	0.28	1102.32	0.25	0.0821311	0.26	0.427597	0.23	0.106184	0.08	0.03	0.12	0.02	0.28	3.30896	0.17	0.29	0.306246	0.24885	0.03155	0.002331	0.320569	0.059092	0.364558	0.22	911.572	0.24	0.129106	0.23	1080.49	0.25	0.0805048	0.29	0.44062	0.36	0.106184	0.04	0.04	0.03	0.05	0.18	3.65697	0.22	0.26	0.312433	0.249756
5315000	0.23	893.521	0.25	0.135726	0.3	1091.35	0.25	0.0821311	0.37	0.431895	0.23	0.106184	0.08	0.04	0.13	0.06	0.32	3.30896	0.22	0.19	0.306246	0.248959	0.031535	0.002329	0.320462	0.059084	0.364671	0.22	911.572	0.24	0.129106	0.2	1091.35	0.25	0.0805048	0.17	0.436235	0.3	0.107251	0.02	0.05	0.08	0.02	0.2	3.65697	0.13	0.26	0.315573	0.249816
5320000	0.23	893.521	0.25	0.134375	0.3	1091.35	0.25	0.0821311	0.24	0.427597	0.3	0.107251	0.07	0.03	0.08	0.1	0.39	3.30896	0.2	0.2	0.309324	0.249048	0.031571	0.002333	0.320495	0.059103	0.364648	0.32	902.501	0.33	0.130404	0.2	1091.35	0.26	0.0813139	0.35	0.44062	0.22	0.106184	0.11	0.04	0.12	0.05	0.29	3.65697	0.13	0.23	0.306246	0.249792
5325000	0.27	884.631	0.25	0.134375	0.24	1102.32	0.33	0.0829566	0.24	0.423343	0.23	0.106184	0.01	0.09	0.07	0.04	0.29	3.30896	0.16	0.19	0.306246	0.248988	0.031545	0.002331	0.320425	0.059091	0.364751	0.32	902.501	0.33	0.130404	0.22	1102.32	0.29	0.0821311	0.28	0.445048	0.36	0.107251	0.07	0.04	0.13	0.04	0.18	3.65697	0.2	0.22	0.306246	0.249861
5330000	0.27	884.631	0.33	0.135726	0.24	1102.32	0.33	0.0829566	0.28	0.427597	0.23	0.105127	0.04	0.02	0.08	0.05	0.26	3.30896	0.18	0.2	0.297195	0.248756	0.031515	0.002328	0.320624	0.059171	0.364841	0.2	911.572	0.31	0.131714	0.22	1102.32	0.29	0.0821311	0.3	0.449521	0.26	0.108329	0.02	0.05	0.06	0.04	0.15	3.65697	0.18	0.26	0.315573	0.249783
5335000	0.24	893.521	0.33	0.135726	0.31	1091.35	0.28	0.0837903	0.17	0.423343	0.16	0.104081	0.02	0.04	0.07	0.03	0.31	3.30896	0.12	0.26	0.300182	0.248547	0.031485	0.002326	0.320698	0.059243	0.364971	0.2	911.572	0.31	0.131714	0.28	1091.35	0.21	0.0813139	0.21	0.445048	0.27	0.109417	0.04	0.05	0.09	0.07	0.26	3.65697	0.24	0.32	0.312433	0.249732
5340000	0.24	893.521	0.33	0.13709	0.31	1091.35	0.28	0.0837903	0.29	0.427597	0.35	0.105127	0.05	0.05	0.05	0.04	0.24	3.30896	0.21	0.28	0.309324	0.24853	0.031469	0.002325	0.320623	0.05924	0.365042	0.27	902.501	0.31	0.131714	0.28	1091.35	0.21	0.0813139	0.2	0.44062	0.27	0.110517	0.03	0.01	0.02	0.03	0.21	3.65697	0.21	0.18	0.306246	0.249799
5345000	0.17	902.501	0.33	0.13709	0.31	1091.35	0.29	0.0846324	0.37	0.431895	0.26	0.106184	0.1	0.04	0.07	0.06	0.23	3.30896	0.21	0.27	0.309324	0.248707	0.031519	0.002323	0.320666	0.059195	0.364814	0.27	902.501	0.26	0.133038	0.28	1091.35	0.26	0.0821311	0.27	0.445048	0.27	0.111628	0.09	0.03	0.05	0.07	0.21	3.65697	0.18	0.28	0.309324	0.249771
5350000	0.17	902.501	0.31	0.138467	0.21	1102.32	0.29	0.0846324	0.24	0.427597	0.25	0.105127	0.02	0.05	0.06	0.05	0.23	3.30896	0.2	0.21	0.306246	0.248774	0.031576	0.002321	0.320669	0.059147	0.364517	0.16	911.572	0.26	0.133038	0.23	1102.32	0.26	0.0821311	0.27	0.445048	0.2	0.110517	0.04	0.05	0.03	0.09	0.29	3.65697	0.21	0.33	0.312433	0.249871
5355000	0.17	902.501	0.31	0.138467	0.28	1091.35	0.29	0.085483	0.29	0.431895	0.33	0.106184	0.03	0.03	0.05	0.06	0.3	3.30896	0.24	0.29	0.306246	0.248805	0.03158	0.002321	0.320741	0.059123	0.364449	0.16	911.572	0.21	0.131714	0.23	1102.32	0.24	0.0813139	0.23	0.44062	0.18	0.109417	0.05	0.02	0.08	0.09	0.27	3.65697	0.17	0.33	0.309324	0.249771
5360000	0.25	911.572	0.3	0.139859	0.28	1091.35	0.29	0.085483	0.25	0.427597	0.25	0.105127	0.05	0.06	0.06	0.03	0.22	3.30896	0.25	0.27	0.303199	0.248628	0.031551	0.002319	0.320568	0.059077	0.364462	0.16	911.572	0.21	0.131714	0.15	1113.4	0.24	0.0813139	0.25	0.436235	0.18	0.109417	0.04	0.03	0.03	0.05	0.18	3.65697	0.22	0.31	0.306246	0.249612
5365000	0.25	911.572	0.3	0.139859	0.28	1091.35	0.27	0.0863421	0.21	0.423343	0.3	0.106184	0.06	0	0.06	0.06	0.24	3.30896	0.14	0.25	0.300182	0.248705	0.031599	0.00232	0.320669	0.059068	0.364371	0.24	920.733	0.28	0.133038	0.15	1113.4	0.24	0.0813139	0.23	0.431895	0.24	0.108329	0.06	0.1	0.13	0.07	0.27	3.65697	0.2	0.23	0.306246	0.249746
5370000	0.19	920.733	0.27	0.141265	0.31	1080.49	0.27	0.0863421	0.21	0.423343	0.31	0.107251	0.07	0.04	0.13	0.07	0.25	3.30896	0.19	0.23	0.291311	0.248788	0.031609	0.002324	0.320648	0.059054	0.364337	0.24	920.733	0.28	0.133038	0.25	1124.59	0.25	0.0805048	0.21	0.427597	0.32	0.109417	0.06	0.06	0.13	0.06	0.2	3.65697	0.15	0.2	0.309324	0.249874
5375000	0.19	920.733	0.27	0.141265	0.31	1080.49	0.27	0.0863421	0.27	0.427597	0.31	0.107251	0.01	0.01	0.06	0.03	0.24	3.30896	0.12	0.24	0.285542	0.248799	0.031581	0.002322	0.320461	0.059013	0.364396	0.23	929.987	0.25	0.131714	0.25	1124.59	0.25	0.0805048	0.29	0.431895	0.3	0.110517	0.04	0.02	0.05	0.02	0.22	3.65697	0.18	0.2	0.306246	0.250022
5380000	0.16	929.987	0.27	0.141265	0.31	1069.74	0.25	0.085483	0.37	0.431895	0.3	0.109417	0.03	0.06	0.01	0.04	0.3	3.30896	0.16	0.3	0.288412	0.248798	0.031591	0.002327	0.320485	0.059046	0.364455	0.23	929.987	0.25	0.131714	0.24	1135.89	0.2	0.0797038	0.14	0.427597	0.25	0.109417	0.05	0.02	0.1	0.05	0.2	3.65697	0.22	0.26	0.303199	0.249913
5385000	0.16	929.987	0.22	0.139859	0.31	1069.74	0.25	0.085483	0.26	0.436235	0.31	0.110517	0.08	0.06	0.06	0.04	0.27	3.30896	0.29	0.3	0.291311	0.248891	0.03161	0.002335	0.320479	0.059088	0.364657	0.24	939.333	0.37	0.133038	0.24	1135.89	0.2	0.0797038	0.38	0.431895	0.32	0.110517	0.07	0.01	0.05	0.02	0.24	3.65697	0.19	0.25	0.294238	0.250084
5390000	0.16	929.987	0.22	0.139859	0.31	1069.74	0.24	0.0846324	0.25	0.431895	0.19	0.109417	0.09	0.01	0.1	0.12	0.27	3.30896	0.2	0.26	0.300182	0.248956	0.03161	0.002335	0.32045	0.059052	0.364621	0.24	939.333	0.37	0.133038	0.24	1147.3	0.21	0.0789107	0.29	0.436235	0.25	0.109417	0.04	0.01	0.05	0.05	0.2	3.65697	0.15	0.14	0.297195	0.250218
5395000	0.29	920.733	0.28	0.141265	0.3	1059.1	0.24	0.0846324	0.18	0.427597	0.28	0.110517	0.06	0.02	0.05	0.04	0.24	3.30896	0.19	0.28	0.303199	0.24894	0.031602	0.002333	0.320481	0.059017	0.364475	0.24	939.333	0.31	0.134375	0.24	1147.3	0.21	0.0789107	0.26	0.44062	0.24	0.108329	0.02	0.04	0.04	0.04	0.29	3.65697	0.12	0.26	0.300182	0.250115
5400000	0.29	920.733	0.28	0.141265	0.3	1059.1	0.27	0.085483	0.22	0.423343	0.27	0.111628	0.04	0.04	0.08	0.06	0.33	3.30896	0.15	0.28	0.303199	0.248992	0.031611	0.002332	0.320522	0.059047	0.364528	0.24	948.774	0.31	0.134375	0.32	1135.89	0.28	0.0797038	0.23	0.436235	0.23	0.107251	0.07	0.02	0.05	0.04	0.27	3.65697	0.16	0.27	0.300182	0.249999
5405000	0.3	911.572	0.25	0.139859	0.22	1069.74	0.27	0.085483	0.28	0.427597	0.18	0.110517	0.04	0.07	0.07	0.08	0.32	3.30896	0.17	0.24	0.300182	0.249133	0.0317	0.002334	0.320619	0.059034	0.364447	0.24	948.774	0.31	0.134375	0.32	1135.89	0.28	0.0797038	0.27	0.44062	0.25	0.106184	0.01	0.03	0.06	0.05	0.16	3.65697	0.3	0.25	0.297195	0.249845
5410000	0.3	911.572	0.25	0.139859	0.22	1069.74	0.26	0.0863421	0.3	0.431895	0.18	0.110517	0.08	0.04	0.03	0.03	0.27	3.30896	0.18	0.24	0.303199	0.249126	0.031679	0.002334	0.320517	0.059027	0.364618	0.27	939.333	0.31	0.135726	0.29	1124.59	0.2	0.0789107	0.22	0.436235	0.32	0.107251	0.05	0.02	0.07	0.01	0.2	3.65697	0.22	0.18	0.288412	0.249855
5415000	0.27	902.501	0.25	0.139859	0.14	1080.49	0.26	0.0863421	0.26	0.436235	0.31	0.111628	0.04	0.02	0.06	0.07	0.23	3.30896	0.17	0.24	0.300182	0.249069	0.03167	0.002345	0.320632	0.059071	0.364643	0.27	939.333	0.31	0.135726	0.29	1124.59	0.2	0.0789107	0.26	0.44062	0.25	0.106184	0.08	0.06	0.07	0.02	0.32	3.65697	0.22	0.29	0.297195	0.249858
5420000	0.27	902.501	0.26	0.141265	0.14	1080.49	0.26	0.0863421	0.27	0.44062	0.27	0.11275	0.05	0.06	0.04	0.11	0.32	3.30896	0.17	0.25	0.294238	0.249172	0.031723	0.00236	0.320637	0.059122	0.36484	0.39	929.987	0.23	0.134375	0.16	1135.89	0.25	0.0781256	0.3	0.445048	0.23	0.105127	0.06	0.01	0.07	0.05	0.28	3.65697	0.2	0.26	0.297195	0.249872
5425000	0.29	893.521	0.26	0.142684	0.14	1080.49	0.28	0.0872099	0.26	0.445048	0.24	0.111628	0.05	0	0.08	0.07	0.25	3.30896	0.19	0.27	0.297195	0.249131	0.031699	0.002358	0.32052	0.059105	0.364954	0.39	929.987	0.23	0.134375	0.16	1135.89	0.25	0.0781256	0.3	0.445048	0.24	0.104081	0.05	0.03	0.08	0.04	0.24	3.65697	0.19	0.38	0.300182	0.24999
5430000	0.29	893.521	0.26	0.142684	0.24	1091.35	0.28	0.0872099	0.31	0.449521	0.2	0.110517	0.02	0.08	0.08	0.06	0.3	3.30896	0.22	0.3	0.306246	0.249073	0.031672	0.002356	0.320491	0.0591	0.365059	0.28	920.733	0.31	0.135726	0.16	1135.89	0.29	0.0789107	0.27	0.449521	0.37	0.105127	0.04	0.07	0.05	0.1	0.27	3.65697	0.11	0.29	0.303199	0.250076
5435000	0.21	902.501	0.25	0.141265	0.24	1091.35	0.19	0.0863421	0.23	0.445048	0.29	0.111628	0.06	0.06	0.07	0.09	0.28	3.30896	0.21	0.19	0.303199	0.249075	0.031657	0.002354	0.320361	0.059078	0.365079	0.28	920.733	0.31	0.135726	0.24	1147.3	0.29	0.0789107	0.32	0.454039	0.23	0.104081	0.01	0.03	0.1	0.05	0.26	3.65697	0.16	0.32	0.312433	0.250193
5440000	0.21	902.501	0.25	0.141265	0.27	1080.49	0.19	0.0863421	0.22	0.44062	0.25	0.110517	0.03	0.05	0.05	0.02	0.29	3.30896	0.19	0.18	0.297195	0.248938	0.031634	0.002354	0.320427	0.059149	0.365308	0.21	929.987	0.31	0.135726	0.24	1147.3	0.23	0.0781256	0.25	0.449521	0.21	0.103045	0.08	0.04	0.07	0.08	0.24	3.65697	0.17	0.31	0.315573	0.250262
5445000	0.25	911.572	0.25	0.141265	0.27	1080.49	0.21	0.085483	0.24	0.436235	0.19	0.109417	0.04	0.03	0.1	0.06	0.24	3.30896	0.15	0.21	0.288412	0.248848	0.031616	0.002352	0.320442	0.059144	0.365305	0.21	929.987	0.33	0.13709	0.25	1158.84	0.23	0.0781256	0.31	0.454039	0.21	0.103045	0.05	0.03	0.08	0.06	0.2	3.65697	0.17	0.3	0.318744	0.25019
5450000	0.25	911.572	0.21	0.139859	0.24	1091.35	0.21	0.085483	0.29	0.44062	0.27	0.110517	0	0.03	0.06	0.03	0.17	3.30896	0.15	0.21	0.288412	0.249006	0.031674	0.002355	0.320459	0.059114	0.365293	0.24	939.333	0.3	0.138467	0.25	1158.84	0.26	0.0789107	0.24	0.449521	0.22	0.10202	0.05	0.01	0.05	0.05	0.16	3.65697	0.22	0.2	0.315573	0.250306
5455000	0.26	902.501	0.21	0.139859	0.24	1091.35	0.19	0.0846324	0.29	0.44062	0.24	0.109417	0.07	0.02	0.06	0.06	0.28	3.30896	0.15	0.24	0.291311	0.248824	0.031647	0.002353	0.320384	0.059153	0.365459	0.24	939.333	0.3	0.138467	0.25	1158.84	0.26	0.0789107	0.26	0.454039	0.32	0.103045	0.05	0.01	0.11	0.08	0.27	3.65697	0.17	0.34	0.315573	0.250149
5460000	0.26	902.501	0.27	0.141265	0.19	1102.32	0.19	0.0846324	0.17	0.436235	0.27	0.110517	0.01	0.03	0.04	0.08	0.25	3.30896	0.26	0.24	0.288412	0.248732	0.031639	0.002359	0.320474	0.059237	0.365523	0.24	939.333	0.3	0.138467	0.29	1147.3	0.26	0.0789107	0.26	0.458602	0.24	0.10202	0.05	0.04	0.07	0.03	0.27	3.65697	0.18	0.25	0.312433	0.250164
5465000	0.2	911.572	0.27	0.141265	0.19	1102.32	0.27	0.085483	0.25	0.431895	0.23	0.109417	0.03	0.01	0.04	0.05	0.26	3.30896	0.19	0.33	0.294238	0.24878	0.031673	0.002357	0.320501	0.059182	0.36522	0.31	929.987	0.25	0.13709	0.29	1147.3	0.32	0.0797038	0.26	0.463211	0.33	0.103045	0.01	0.04	0.04	0.05	0.23	3.65697	0.15	0.15	0.315573	0.25007
5470000	0.2	911.572	0.35	0.142684	0.3	1091.35	0.27	0.085483	0.32	0.436235	0.33	0.110517	0.04	0.03	0.11	0	0.26	3.30896	0.15	0.32	0.291311	0.248888	0.031679	0.002354	0.320472	0.059137	0.365077	0.31	929.987	0.25	0.13709	0.29	1135.89	0.32	0.0797038	0.25	0.458602	0.3	0.104081	0.05	0.04	0.14	0.02	0.16	3.65697	0.31	0.26	0.318744	0.250099
5475000	0.24	920.733	0.35	0.142684	0.3	1091.35	0.28	0.0863421	0.27	0.44062	0.24	0.109417	0.04	0.02	0.08	0.06	0.3	3.30896	0.22	0.18	0.288412	0.248734	0.031649	0.002352	0.320522	0.059118	0.364901	0.3	920.733	0.27	0.138467	0.29	1135.89	0.31	0.0805048	0.29	0.463211	0.2	0.103045	0.07	0.06	0.04	0.06	0.24	3.65697	0.23	0.24	0.309324	0.250164
5480000	0.24	920.733	0.28	0.144118	0.3	1091.35	0.28	0.0863421	0.24	0.436235	0.25	0.108329	0.02	0.07	0.11	0.04	0.26	3.30896	0.12	0.2	0.282701	0.248701	0.031623	0.00235	0.320373	0.059076	0.364963	0.3	920.733	0.27	0.138467	0.23	1147.3	0.31	0.0805048	0.19	0.458602	0.28	0.104081	0.01	0.04	0.01	0.05	0.28	3.65697	0.18	0.18	0.303199	0.250204
5485000	0.23	929.987	0.28	0.144118	0.19	1102.32	0.31	0.0872099	0.23	0.431895	0.25	0.108329	0.04	0.04	0.02	0.04	0.32	3.30896	0.09	0.35	0.291311	0.248572	0.031603	0.002348	0.320455	0.059122	0.365046	0.22	929.987	0.23	0.13709	0.23	1147.3	0.3	0.0813139	0.25	0.454039	0.33	0.105127	0.04	0.04	0	0.04	0.14	3.65697	0.14	0.25	0.300182	0.250263
5490000	0.23	929.987	0.22	0.142684	0.19	1102.32	0.31	0.0872099	0.23	0.431895	0.32	0.109417	0.08	0.04	0.05	0.05	0.28	3.30896	0.2	0.22	0.294238	0.248363	0.031576	0.002346	0.320495	0.059198	0.3652	0.22	929.987	0.23	0.13709	0.23	1158.84	0.3	0.0813139	0.26	0.458602	0.33	0.105127	0.03	0.02	0.06	0.03	0.23	3.65697	0.21	0.3	0.303199	0.250116
5495000	0.22	939.333	0.22	0.142684	0.19	1113.4	0.28	0.0880863	0.28	0.436235	0.19	0.108329	0.05	0.07	0.03	0.03	0.24	3.30896	0.21	0.27	0.303199	0.248412	0.031562	0.002344	0.320432	0.059178	0.365297	0.3	920.733	0.22	0.135726	0.23	1158.84	0.28	0.0821311	0.28	0.463211	0.25	0.104081	0.03	0.02	0.07	0.04	0.28	3.65697	0.18	0.24	0.294238	0.250233
5500000	0.22	939.333	0.22	0.142684	0.19	1113.4	0.28	0.0880863	0.18	0.431895	0.26	0.109417	0.03	0.04	0.06	0.11	0.28	3.30896	0.22	0.31	0.303199	0.248373	0.031549	0.002344	0.320471	0.059211	0.365353	0.3	920.733	0.22	0.135726	0.28	1147.3	0.28	0.0821311	0.28	0.463211	0.27	0.105127	0.02	0.02	0.04	0.04	0.15	3.65697	0.11	0.25	0.297195	0.250242
5505000	0.22	939.333	0.22	0.141265	0.28	1102.32	0.32	0.0889716	0.31	0.436235	0.24	0.108329	0.03	0.01	0.05	0.02	0.3	3.30896	0.13	0.29	0.306246	0.248486	0.031538	0.002343	0.320335	0.059179	0.36531	0.23	929.987	0.26	0.13709	0.28	1147.3	0.32	0.0829566	0.27	0.467866	0.25	0.104081	0.04	0.03	0.08	0.01	0.27	3.65697	0.16	0.27	0.303199	0.250154
5510000	0.23	948.774	0.22	0.141265	0.28	1102.32	0.32	0.0889716	0.3	0.44062	0.26	0.109417	0.04	0.04	0.09	0.04	0.23	3.30896	0.27	0.32	0.315573	0.24866	0.031539	0.002342	0.320244	0.059137	0.365276	0.23	929.987	0.26	0.13709	0.26	1135.89	0.32	0.0829566	0.2	0.463211	0.28	0.105127	0.04	0.01	0.06	0.09	0.27	3.65697	0.19	0.26	0.306246	0.250166
5515000	0.23	948.774	0.27	0.142684	0.33	1091.35	0.26	0.0898658	0.17	0.436235	0.26	0.109417	0.03	0.02	0.07	0.05	0.25	3.30896	0.28	0.17	0.306246	0.248732	0.031563	0.002345	0.320316	0.059209	0.365363	0.36	920.733	0.26	0.138467	0.26	1135.89	0.24	0.0821311	0.29	0.467866	0.25	0.104081	0.05	0.04	0.08	0.04	0.24	3.65697	0.12	0.27	0.309324	0.250151
5520000	0.29	939.333	0.27	0.142684	0.33	1091.35	0.26	0.0898658	0.21	0.431895	0.19	0.109417	0.02	0.02	0.06	0.06	0.23	3.30896	0.17	0.33	0.312433	0.248732	0.031581	0.002352	0.320353	0.059257	0.365536	0.36	920.733	0.26	0.138467	0.26	1135.89	0.24	0.0821311	0.19	0.463211	0.24	0.103045	0.04	0.04	0.09	0.04	0.27	3.65697	0.21	0.26	0.315573	0.250233
5525000	0.29	939.333	0.29	0.144118	0.34	1080.49	0.29	0.090769	0.26	0.436235	0.19	0.109417	0.05	0.03	0.17	0.03	0.25	3.30896	0.13	0.16	0.306246	0.248673	0.031561	0.002349	0.320334	0.059215	0.365461	0.36	920.733	0.26	0.138467	0.23	1147.3	0.19	0.0813139	0.21	0.458602	0.32	0.104081	0.03	0.03	0.14	0.03	0.25	3.65697	0.18	0.28	0.312433	0.250352
5530000	0.29	929.987	0.29	0.144118	0.34	1080.49	0.29	0.090769	0.25	0.431895	0.26	0.110517	0.03	0.05	0.11	0.07	0.21	3.30896	0.22	0.31	0.303199	0.24881	0.031571	0.00235	0.320313	0.0592	0.365375	0.19	929.987	0.32	0.139859	0.25	1158.84	0.19	0.0813139	0.25	0.454039	0.33	0.105127	0.02	0.02	0.01	0.02	0.28	3.65697	0.15	0.17	0.303199	0.25052
5535000	0.29	929.987	0.29	0.144118	0.34	1080.49	0.22	0.0898658	0.24	0.427597	0.16	0.109417	0.03	0.02	0.04	0.06	0.28	3.30896	0.17	0.24	0.297195	0.248714	0.031544	0.002347	0.320244	0.059229	0.36546	0.19	929.987	0.32	0.139859	0.25	1158.84	0.19	0.0813139	0.17	0.449521	0.31	0.106184	0.05	0.02	0.02	0.05	0.33	3.65697	0.19	0.19	0.300182	0.250498
5540000	0.28	920.733	0.29	0.145567	0.18	1091.35	0.22	0.0898658	0.36	0.431895	0.2	0.108329	0.03	0.01	0.09	0.05	0.26	3.30896	0.13	0.23	0.288412	0.248734	0.031555	0.002346	0.320345	0.059217	0.365316	0.27	920.733	0.25	0.138467	0.25	1158.84	0.29	0.0821311	0.27	0.454039	0.24	0.105127	0.05	0.03	0.06	0.03	0.24	3.65697	0.17	0.22	0.303199	0.250536
5545000	0.28	920.733	0.29	0.145567	0.26	1080.49	0.2	0.0889716	0.25	0.427597	0.27	0.109417	0.04	0	0.06	0.05	0.23	3.30896	0.19	0.26	0.297195	0.24873	0.031551	0.002344	0.320303	0.059214	0.365293	0.27	920.733	0.25	0.138467	0.2	1170.48	0.29	0.0821311	0.22	0.449521	0.23	0.104081	0.06	0.04	0.05	0.06	0.24	3.65697	0.19	0.2	0.303199	0.250587
5550000	0.36	911.572	0.27	0.14703	0.26	1080.49	0.2	0.0889716	0.32	0.431895	0.28	0.110517	0.06	0.06	0.06	0.06	0.26	3.30896	0.12	0.32	0.300182	0.248797	0.031556	0.002343	0.320255	0.059234	0.365342	0.28	911.572	0.3	0.139859	0.2	1170.48	0.14	0.0813139	0.3	0.454039	0.28	0.105127	0.03	0.03	0.06	0.03	0.26	3.65697	0.22	0.22	0.300182	0.250565
5555000	0.36	911.572	0.27	0.14703	0.26	1080.49	0.2	0.0889716	0.28	0.436235	0.36	0.111628	0.02	0.01	0.07	0.07	0.27	3.30896	0.25	0.31	0.306246	0.248917	0.031555	0.002341	0.320148	0.059183	0.365178	0.28	911.572	0.3	0.139859	0.27	1158.84	0.14	0.0813139	0.22	0.449521	0.23	0.104081	0.04	0.03	0.07	0.03	0.19	3.65697	0.19	0.16	0.291311	0.250552
5560000	0.36	911.572	0.25	0.145567	0.19	1091.35	0.19	0.0880863	0.23	0.431895	0.24	0.110517	0.06	0.02	0.11	0.12	0.34	3.30896	0.17	0.31	0.315573	0.249035	0.031537	0.002339	0.319917	0.059136	0.365185	0.28	911.572	0.26	0.141265	0.27	1158.84	0.24	0.0805048	0.27	0.454039	0.22	0.103045	0.01	0.05	0.09	0.05	0.23	3.65697	0.23	0.28	0.291311	0.250425
5565000	0.31	902.501	0.25	0.145567	0.19	1091.35	0.19	0.0880863	0.32	0.436235	0.21	0.109417	0.02	0.02	0.03	0.06	0.21	3.30896	0.13	0.17	0.312433	0.249069	0.03153	0.002338	0.319927	0.059126	0.365185	0.32	902.501	0.26	0.141265	0.25	1170.48	0.24	0.0805048	0.25	0.449521	0.27	0.104081	0.04	0.05	0.07	0.04	0.22	3.65697	0.17	0.29	0.294238	0.250551
5570000	0.31	902.501	0.23	0.144118	0.24	1102.32	0.19	0.0872099	0.25	0.431895	0.21	0.108329	0.02	0.01	0.13	0.08	0.23	3.30896	0.2	0.26	0.309324	0.249077	0.031542	0.002341	0.319944	0.059135	0.365052	0.32	902.501	0.19	0.139859	0.25	1170.48	0.33	0.0813139	0.19	0.445048	0.26	0.105127	0.04	0.03	0.05	0.09	0.19	3.65697	0.22	0.26	0.297195	0.250475
5575000	0.28	893.521	0.23	0.144118	0.24	1102.32	0.19	0.0872099	0.27	0.436235	0.25	0.107251	0.03	0.06	0.13	0.09	0.34	3.30896	0.15	0.19	0.312433	0.249057	0.031533	0.002339	0.319958	0.059118	0.365067	0.27	893.521	0.19	0.139859	0.28	1158.84	0.33	0.0813139	0.23	0.44062	0.26	0.105127	0.04	0.05	0.08	0.05	0.24	3.65697	0.2	0.21	0.291311	0.250562
5580000	0.28	893.521	0.22	0.142684	0.31	1091.35	0.16	0.0863421	0.27	0.44062	0.22	0.106184	0.05	0.01	0.03	0.05	0.26	3.30896	0.23	0.28	0.312433	0.249195	0.031555	0.002345	0.319987	0.059168	0.36521	0.27	893.521	0.25	0.138467	0.28	1158.84	0.33	0.0813139	0.29	0.445048	0.29	0.106184	0.07	0.01	0.1	0.08	0.22	3.65697	0.2	0.26	0.297195	0.250385
5585000	0.27	884.631	0.22	0.142684	0.31	1091.35	0.16	0.0863421	0.29	0.445048	0.32	0.107251	0.06	0.03	0.05	0.06	0.24	3.30896	0.22	0.26	0.309324	0.249197	0.031589	0.002346	0.32007	0.059165	0.36515	0.26	884.631	0.25	0.138467	0.28	1158.84	0.31	0.0821311	0.28	0.449521	0.31	0.107251	0.06	0.06	0.02	0.06	0.24	3.65697	0.15	0.19	0.288412	0.250344
5590000	0.27	884.631	0.23	0.141265	0.25	1102.32	0.23	0.085483	0.29	0.445048	0.26	0.108329	0.03	0.02	0.07	0.04	0.3	3.30896	0.21	0.3	0.312433	0.249302	0.031609	0.002345	0.320048	0.059206	0.36529	0.26	884.631	0.25	0.138467	0.27	1147.3	0.31	0.0821311	0.24	0.445048	0.28	0.108329	0.07	0.02	0.05	0.04	0.23	3.65697	0.22	0.28	0.294238	0.250236
5595000	0.27	875.828	0.23	0.141265	0.25	1102.32	0.23	0.085483	0.2	0.44062	0.31	0.109417	0.03	0.03	0.05	0.12	0.22	3.30896	0.26	0.32	0.312433	0.249203	0.031584	0.002343	0.319979	0.059191	0.365399	0.2	893.521	0.28	0.139859	0.27	1147.3	0.28	0.0829566	0.24	0.44062	0.24	0.107251	0.04	0.05	0.04	0.04	0.29	3.65697	0.24	0.25	0.291311	0.250139
5600000	0.27	875.828	0.23	0.141265	0.25	1102.32	0.22	0.0846324	0.22	0.436235	0.3	0.110517	0.03	0.05	0.03	0.01	0.29	3.30896	0.2	0.25	0.309324	0.249066	0.031566	0.002341	0.320113	0.059285	0.365426	0.2	893.521	0.28	0.139859	0.29	1135.89	0.28	0.0829566	0.3	0.445048	0.23	0.106184	0.04	0.04	0.06	0.04	0.25	3.65697	0.15	0.31	0.294238	0.250001
5605000	0.26	867.114	0.31	0.142684	0.19	1113.4	0.22	0.0846324	0.29	0.44062	0.22	0.109417	0.02	0	0.05	0.02	0.26	3.30896	0.15	0.25	0.306246	0.249218	0.031602	0.002343	0.320102	0.059313	0.365518	0.2	902.501	0.29	0.141265	0.29	1135.89	0.27	0.0837903	0.25	0.44062	0.21	0.105127	0.02	0.02	0.07	0.03	0.22	3.65697	0.26	0.28	0.294238	0.250022
5610000	0.26	867.114	0.31	0.142684	0.19	1113.4	0.24	0.0837903	0.29	0.445048	0.19	0.108329	0.08	0.07	0.08	0.03	0.22	3.30896	0.13	0.28	0.309324	0.249191	0.031625	0.002346	0.320181	0.059403	0.365682	0.2	902.501	0.29	0.141265	0.3	1124.59	0.27	0.0837903	0.26	0.445048	0.28	0.106184	0.07	0.03	0.08	0.11	0.21	3.65697	0.15	0.19	0.291311	0.250145
5615000	0.22	875.828	0.22	0.141265	0.19	1124.59	0.24	0.0837903	0.25	0.44062	0.16	0.107251	0.03	0.07	0.06	0.05	0.3	3.30896	0.25	0.26	0.315573	0.249143	0.031636	0.002354	0.320222	0.059426	0.365756	0.3	893.521	0.26	0.142684	0.3	1124.59	0.27	0.0837903	0.26	0.445048	0.28	0.107251	0.07	0.04	0.08	0.03	0.26	3.65697	0.18	0.21	0.288412	0.250051
5620000	0.22	875.828	0.22	0.141265	0.19	1124.59	0.35	0.0846324	0.22	0.436235	0.26	0.108329	0.03	0.05	0.05	0.03	0.41	3.30896	0.23	0.11	0.318744	0.2491	0.031618	0.002352	0.320186	0.059398	0.365736	0.3	893.521	0.26	0.142684	0.3	1124.59	0.26	0.0846324	0.17	0.44062	0.32	0.108329	0.03	0.03	0.06	0.05	0.24	3.65697	0.14	0.24	0.285542	0.250022
5625000	0.2	884.631	0.28	0.142684	0.19	1124.59	0.35	0.0846324	0.2	0.431895	0.26	0.108329	0.04	0.02	0.06	0.04	0.23	3.30896	0.21	0.27	0.321948	0.249087	0.0316	0.002351	0.320089	0.059381	0.365761	0.3	893.521	0.19	0.141265	0.34	1113.4	0.26	0.0846324	0.2	0.436235	0.24	0.107251	0.05	0.06	0.05	0.03	0.15	3.65697	0.17	0.32	0.282701	0.249842
5630000	0.2	884.631	0.28	0.142684	0.28	1113.4	0.23	0.0837903	0.2	0.431895	0.24	0.107251	0.04	0.01	0.13	0.06	0.29	3.30896	0.24	0.2	0.315573	0.249146	0.031593	0.002351	0.320124	0.059411	0.365898	0.2	902.501	0.19	0.141265	0.34	1113.4	0.32	0.085483	0.28	0.44062	0.22	0.106184	0.03	0.03	0.08	0.08	0.25	3.65697	0.17	0.25	0.282701	0.24999
5635000	0.26	875.828	0.17	0.141265	0.28	1113.4	0.23	0.0837903	0.31	0.436235	0.28	0.108329	0.06	0.07	0.05	0.04	0.28	3.30896	0.18	0.23	0.312433	0.249159	0.03161	0.002349	0.320128	0.059415	0.365823	0.2	902.501	0.23	0.139859	0.22	1124.59	0.32	0.085483	0.24	0.436235	0.29	0.107251	0.05	0.02	0.08	0.07	0.24	3.65697	0.17	0.2	0.274346	0.249898
5640000	0.26	875.828	0.17	0.141265	0.26	1102.32	0.23	0.0837903	0.31	0.44062	0.27	0.109417	0.06	0.01	0.03	0.06	0.31	3.30896	0.22	0.32	0.309324	0.249245	0.03159	0.002347	0.319941	0.059381	0.36589	0.25	911.572	0.23	0.139859	0.22	1124.59	0.25	0.0846324	0.31	0.44062	0.21	0.106184	0.05	0.03	0.05	0.01	0.26	3.65697	0.17	0.31	0.282701	0.249802
5645000	0.26	867.114	0.26	0.142684	0.26	1102.32	0.19	0.0829566	0.26	0.445048	0.24	0.108329	0.03	0.03	0.06	0.05	0.3	3.30896	0.23	0.2	0.306246	0.249279	0.031593	0.002346	0.319873	0.059345	0.365853	0.25	911.572	0.23	0.139859	0.29	1113.4	0.25	0.0846324	0.27	0.445048	0.28	0.107251	0.05	0.02	0.1	0.04	0.23	3.65697	0.16	0.26	0.291311	0.249787
5650000	0.26	867.114	0.26	0.142684	0.26	1102.32	0.19	0.0829566	0.18	0.44062	0.24	0.107251	0.05	0.03	0.05	0.03	0.19	3.30896	0.17	0.23	0.300182	0.249264	0.031578	0.002345	0.319929	0.059369	0.365919	0.29	902.501	0.32	0.141265	0.29	1113.4	0.24	0.0837903	0.25	0.44062	0.28	0.107251	0.01	0.02	0.12	0.08	0.26	3.65697	0.17	0.32	0.300182	0.249833
5655000	0.25	875.828	0.23	0.141265	0.27	1091.35	0.22	0.0821311	0.33	0.445048	0.23	0.106184	0.02	0.02	0.05	0.03	0.22	3.30896	0.16	0.21	0.291311	0.249184	0.031588	0.002351	0.320052	0.059447	0.365978	0.29	902.501	0.32	0.141265	0.19	1124.59	0.24	0.0837903	0.32	0.445048	0.31	0.108329	0.02	0.04	0.08	0.04	0.27	3.65697	0.28	0.25	0.300182	0.249986
5660000	0.25	875.828	0.23	0.141265	0.27	1091.35	0.22	0.0821311	0.22	0.44062	0.27	0.107251	0.03	0.05	0.1	0.03	0.32	3.30896	0.26	0.23	0.294238	0.249243	0.031586	0.002357	0.319996	0.059489	0.366158	0.27	893.521	0.24	0.139859	0.19	1124.59	0.32	0.0846324	0.25	0.44062	0.22	0.107251	0.08	0.02	0.04	0.05	0.14	3.65697	0.16	0.33	0.303199	0.249942
5665000	0.24	884.631	0.28	0.142684	0.26	1080.49	0.22	0.0813139	0.23	0.436235	0.24	0.106184	0.04	0.02	0.08	0.02	0.25	3.30896	0.18	0.2	0.294238	0.249215	0.031573	0.002356	0.319957	0.05948	0.366169	0.27	893.521	0.24	0.139859	0.19	1124.59	0.22	0.0837903	0.28	0.445048	0.23	0.106184	0.08	0	0.05	0.05	0.23	3.65697	0.16	0.27	0.300182	0.249969
5670000	0.24	884.631	0.28	0.142684	0.26	1080.49	0.22	0.0813139	0.23	0.431895	0.2	0.105127	0.01	0.02	0.1	0.06	0.25	3.30896	0.2	0.31	0.300182	0.249272	0.031551	0.00236	0.319869	0.059495	0.366252	0.28	884.631	0.33	0.141265	0.35	1113.4	0.22	0.0837903	0.26	0.449521	0.28	0.107251	0.02	0.01	0.07	0.07	0.26	3.65697	0.19	0.3	0.306246	0.250025
5675000	0.24	884.631	0.26	0.144118	0.19	1091.35	0.29	0.0821311	0.25	0.427597	0.28	0.106184	0.05	0.05	0.07	0.02	0.27	3.30896	0.14	0.21	0.294238	0.249375	0.031526	0.002358	0.319698	0.059461	0.366446	0.28	884.631	0.33	0.141265	0.35	1113.4	0.22	0.0837903	0.29	0.454039	0.36	0.108329	0.03	0.02	0.04	0.02	0.26	3.65697	0.17	0.26	0.303199	0.250135
5680000	0.26	875.828	0.26	0.144118	0.19	1091.35	0.29	0.0821311	0.31	0.431895	0.27	0.107251	0.05	0.04	0.09	0.04	0.21	3.30896	0.25	0.29	0.303199	0.249386	0.031505	0.002356	0.319617	0.059466	0.366558	0.26	875.828	0.25	0.139859	0.24	1124.59	0.23	0.0829566	0.3	0.458602	0.25	0.107251	0.09	0.04	0.08	0.08	0.28	3.65697	0.24	0.23	0.300182	0.250235
5685000	0.26	875.828	0.21	0.142684	0.31	1080.49	0.3	0.0829566	0.25	0.427597	0.25	0.106184	0.03	0.02	0.03	0.07	0.23	3.30896	0.27	0.23	0.306246	0.24942	0.031491	0.002354	0.319498	0.059437	0.366563	0.26	875.828	0.25	0.139859	0.24	1124.59	0.23	0.0829566	0.32	0.463211	0.27	0.108329	0.02	0.08	0.11	0.01	0.21	3.65697	0.17	0.36	0.306246	0.25016
5690000	0.2	884.631	0.21	0.142684	0.31	1080.49	0.3	0.0829566	0.3	0.431895	0.17	0.105127	0.03	0.03	0.03	0.04	0.26	3.30896	0.21	0.19	0.303199	0.249326	0.031467	0.002352	0.31948	0.059452	0.366628	0.21	884.631	0.24	0.138467	0.21	1135.89	0.25	0.0821311	0.29	0.467866	0.22	0.107251	0.05	0.06	0.05	0.06	0.2	3.65697	0.24	0.33	0.309324	0.250256
5695000	0.2	884.631	0.24	0.141265	0.24	1091.35	0.3	0.0829566	0.33	0.436235	0.31	0.106184	0	0.01	0.05	0.02	0.25	3.30896	0.17	0.25	0.306246	0.249321	0.031447	0.002352	0.319481	0.05945	0.366645	0.21	884.631	0.24	0.138467	0.21	1135.89	0.25	0.0821311	0.29	0.467866	0.26	0.108329	0.04	0.02	0.07	0.05	0.24	3.65697	0.19	0.31	0.312433	0.250351
5700000	0.18	893.521	0.24	0.141265	0.24	1091.35	0.28	0.0837903	0.23	0.431895	0.25	0.105127	0.04	0	0.04	0.03	0.21	3.30896	0.2	0.2	0.303199	0.249215	0.03143	0.00235	0.319542	0.059477	0.366654	0.26	875.828	0.24	0.138467	0.17	1147.3	0.25	0.0813139	0.26	0.472568	0.26	0.108329	0.06	0.03	0.09	0	0.29	3.65697	0.17	0.21	0.309324	0.250271
5705000	0.18	893.521	0.29	0.142684	0.21	1102.32	0.28	0.0837903	0.22	0.427597	0.29	0.106184	0.06	0.04	0.02	0.05	0.26	3.30896	0.27	0.18	0.294238	0.249062	0.031405	0.002348	0.319509	0.059466	0.36666	0.26	875.828	0.24	0.13709	0.17	1147.3	0.25	0.0813139	0.31	0.477318	0.27	0.109417	0.03	0.05	0.08	0.06	0.29	3.65697	0.16	0.27	0.306246	0.250372
5710000	0.3	884.631	0.29	0.142684	0.21	1102.32	0.21	0.0829566	0.15	0.423343	0.29	0.106184	0.02	0.03	0.02	0.05	0.24	3.30896	0.25	0.34	0.297195	0.248962	0.031377	0.002346	0.319425	0.059455	0.366721	0.17	884.631	0.24	0.13709	0.31	1135.89	0.17	0.0805048	0.25	0.472568	0.25	0.108329	0.04	0.04	0.04	0.03	0.19	3.65697	0.24	0.22	0.309324	0.250394
5715000	0.3	884.631	0.27	0.144118	0.27	1091.35	0.21	0.0829566	0.3	0.427597	0.26	0.107251	0.06	0.06	0.08	0.08	0.24	3.30896	0.13	0.27	0.300182	0.248866	0.031364	0.002346	0.319498	0.059438	0.366705	0.17	884.631	0.28	0.138467	0.31	1135.89	0.17	0.0805048	0.27	0.477318	0.31	0.109417	0.04	0.02	0.05	0.06	0.3	3.65697	0.18	0.28	0.309324	0.250433
5720000	0.25	893.521	0.27	0.144118	0.27	1091.35	0.24	0.0821311	0.24	0.423343	0.31	0.108329	0.05	0.03	0.05	0.07	0.27	3.30896	0.18	0.19	0.297195	0.248883	0.031394	0.002344	0.319573	0.059424	0.366586	0.35	875.828	0.28	0.138467	0.31	1135.89	0.17	0.0805048	0.34	0.482115	0.21	0.108329	0.03	0.03	0.07	0.03	0.32	3.65697	0.28	0.23	0.306246	0.250445
5725000	0.25	893.521	0.21	0.142684	0.25	1102.32	0.24	0.0821311	0.24	0.423343	0.34	0.109417	0.03	0.03	0.06	0.03	0.21	3.30896	0.15	0.29	0.303199	0.248893	0.031397	0.002354	0.319565	0.059472	0.366656	0.35	875.828	0.32	0.139859	0.29	1124.59	0.22	0.0797038	0.25	0.477318	0.23	0.107251	0.11	0.05	0.08	0.08	0.2	3.65697	0.15	0.25	0.309324	0.250437
5730000	0.27	884.631	0.21	0.142684	0.25	1102.32	0.2	0.0813139	0.35	0.431895	0.22	0.108329	0.01	0.02	0.02	0.09	0.27	3.30896	0.22	0.32	0.306246	0.248812	0.031381	0.002357	0.319686	0.059565	0.366812	0.35	875.828	0.32	0.139859	0.29	1124.59	0.22	0.0797038	0.26	0.482115	0.21	0.106184	0.05	0.06	0.09	0.05	0.24	3.65697	0.15	0.3	0.306246	0.250368
5735000	0.27	884.631	0.22	0.141265	0.25	1113.4	0.2	0.0813139	0.35	0.431895	0.26	0.109417	0.01	0.02	0.02	0.01	0.19	3.30896	0.17	0.29	0.303199	0.248742	0.03136	0.002356	0.3197	0.059571	0.366852	0.23	884.631	0.28	0.141265	0.19	1135.89	0.19	0.0789107	0.25	0.477318	0.4	0.107251	0.06	0.04	0.11	0.07	0.25	3.65697	0.2	0.26	0.303199	0.2503
5740000	0.22	893.521	0.22	0.141265	0.25	1113.4	0.2	0.0813139	0.3	0.436235	0.21	0.108329	0.04	0.05	0.06	0.05	0.24	3.30896	0.15	0.18	0.306246	0.248812	0.031344	0.002354	0.319595	0.059532	0.366769	0.23	884.631	0.28	0.141265	0.19	1135.89	0.19	0.0789107	0.28	0.482115	0.29	0.108329	0.06	0.03	0.06	0.05	0.23	3.65697	0.23	0.26	0.303199	0.250186
5745000	0.22	893.521	0.22	0.141265	0.2	1124.59	0.24	0.0805048	0.28	0.44062	0.27	0.109417	0.04	0.04	0.06	0.05	0.25	3.30896	0.13	0.26	0.315573	0.248806	0.031337	0.002354	0.319677	0.059567	0.366737	0.29	875.828	0.28	0.141265	0.21	1147.3	0.15	0.0781256	0.25	0.477318	0.24	0.107251	0.06	0.02	0.05	0.03	0.25	3.65697	0.2	0.3	0.306246	0.250297
5750000	0.26	884.631	0.21	0.139859	0.2	1124.59	0.24	0.0805048	0.24	0.436235	0.19	0.108329	0.02	0	0.06	0.01	0.25	3.30896	0.18	0.22	0.315573	0.248597	0.03131	0.002352	0.319648	0.059548	0.366785	0.29	875.828	0.27	0.142684	0.21	1147.3	0.15	0.0781256	0.25	0.472568	0.21	0.106184	0.01	0.04	0.1	0.02	0.21	3.65697	0.18	0.24	0.303199	0.250378
5755000	0.26	884.631	0.21	0.139859	0.26	1113.4	0.25	0.0797038	0.34	0.44062	0.24	0.107251	0.01	0.07	0.11	0.08	0.26	3.30896	0.21	0.21	0.306246	0.248526	0.031306	0.002353	0.319714	0.059557	0.366757	0.19	884.631	0.27	0.144118	0.21	1147.3	0.15	0.0781256	0.29	0.477318	0.27	0.107251	0.03	0.03	0.04	0.06	0.18	3.65697	0.16	0.34	0.300182	0.250346
5760000	0.21	893.521	0.31	0.141265	0.26	1113.4	0.25	0.0797038	0.28	0.445048	0.2	0.106184	0.03	0.03	0.07	0.03	0.23	3.30896	0.16	0.19	0.306246	0.248525	0.031286	0.002352	0.319734	0.059562	0.366802	0.19	884.631	0.27	0.144118	0.31	1135.89	0.23	0.0773482	0.2	0.472568	0.2	0.106184	0.06	0.04	0.09	0.09	0.25	3.65697	0.16	0.27	0.297195	0.250438
5765000	0.21	893.521	0.31	0.141265	0.26	1113.4	0.27	0.0805048	0.23	0.44062	0.25	0.105127	0.02	0.02	0.06	0.02	0.3	3.30896	0.16	0.36	0.309324	0.248529	0.031267	0.002352	0.319673	0.059561	0.366905	0.19	884.631	0.34	0.145567	0.31	1135.89	0.23	0.0773482	0.21	0.467866	0.28	0.107251	0.04	0.03	0.08	0.06	0.21	3.65697	0.23	0.24	0.291311	0.250465
5770000	0.26	884.631	0.2	0.139859	0.23	1124.59	0.27	0.0805048	0.21	0.436235	0.2	0.104081	0.04	0.06	0.04	0.06	0.25	3.30896	0.17	0.27	0.315573	0.248613	0.031251	0.00235	0.319591	0.059532	0.366825	0.21	893.521	0.34	0.145567	0.23	1147.3	0.27	0.0781256	0.27	0.472568	0.28	0.107251	0.04	0.03	0.08	0.03	0.28	3.65697	0.24	0.25	0.288412	0.250508
5775000	0.26	884.631	0.2	0.139859	0.23	1124.59	0.27	0.0805048	0.37	0.44062	0.22	0.103045	0.05	0.03	0.03	0.09	0.26	3.30896	0.23	0.3	0.321948	0.248736	0.031311	0.002353	0.319659	0.059548	0.366845	0.21	893.521	0.25	0.144118	0.23	1147.3	0.27	0.0781256	0.25	0.467866	0.23	0.106184	0.03	0.03	0.05	0.04	0.27	3.65697	0.11	0.26	0.297195	0.25046
5780000	0.24	893.521	0.3	0.141265	0.34	1113.4	0.24	0.0797038	0.29	0.445048	0.31	0.104081	0.1	0.06	0.09	0.08	0.27	3.30896	0.29	0.22	0.318744	0.248669	0.031305	0.002356	0.319757	0.05958	0.36686	0.26	884.631	0.25	0.144118	0.27	1135.89	0.16	0.0773482	0.24	0.463211	0.28	0.107251	0.07	0.02	0.06	0.03	0.28	3.65697	0.17	0.2	0.294238	0.250391
5785000	0.24	893.521	0.3	0.141265	0.34	1113.4	0.24	0.0797038	0.25	0.44062	0.23	0.103045	0.06	0.04	0.07	0.05	0.26	3.30896	0.2	0.26	0.315573	0.248647	0.031285	0.002354	0.319665	0.059568	0.366917	0.26	884.631	0.26	0.145567	0.27	1135.89	0.16	0.0773482	0.22	0.458602	0.31	0.108329	0.06	0.05	0.07	0.05	0.23	3.65697	0.18	0.3	0.294238	0.25045
5790000	0.26	884.631	0.3	0.141265	0.23	1124.59	0.3	0.0805048	0.25	0.44062	0.32	0.104081	0.06	0.04	0.08	0.07	0.23	3.30896	0.2	0.24	0.309324	0.248774	0.031306	0.002369	0.31968	0.059629	0.367006	0.22	893.521	0.26	0.145567	0.27	1124.59	0.27	0.0781256	0.2	0.454039	0.24	0.107251	0.05	0.01	0.05	0.08	0.21	3.65697	0.2	0.35	0.303199	0.250619
5795000	0.26	884.631	0.23	0.139859	0.23	1124.59	0.3	0.0805048	0.26	0.445048	0.32	0.104081	0.02	0.03	0.09	0.06	0.21	3.30896	0.21	0.26	0.312433	0.248825	0.031353	0.002378	0.319712	0.059621	0.366896	0.22	893.521	0.24	0.144118	0.27	1124.59	0.27	0.0781256	0.22	0.449521	0.24	0.105127	0.06	0.04	0.07	0.03	0.22	3.65697	0.18	0.24	0.297195	0.250697
5800000	0.26	884.631	0.23	0.139859	0.23	1124.59	0.22	0.0797038	0.31	0.449521	0.23	0.103045	0.08	0.03	0.05	0.04	0.29	3.30896	0.25	0.16	0.315573	0.248805	0.031346	0.002376	0.319684	0.059576	0.366675	0.25	902.501	0.24	0.144118	0.25	1135.89	0.27	0.0781256	0.25	0.445048	0.24	0.105127	0.08	0.02	0.08	0.05	0.22	3.65697	0.23	0.26	0.294238	0.250612
5805000	0.24	893.521	0.28	0.141265	0.25	1135.89	0.22	0.0797038	0.21	0.445048	0.29	0.104081	0.02	0.03	0.04	0.05	0.26	3.30896	0.22	0.23	0.306246	0.248781	0.031356	0.002374	0.319707	0.059606	0.366742	0.25	902.501	0.26	0.145567	0.25	1135.89	0.31	0.0789107	0.23	0.44062	0.29	0.106184	0.08	0.04	0.09	0.07	0.26	3.65697	0.14	0.31	0.294238	0.250716
5810000	0.24	893.521	0.28	0.141265	0.25	1135.89	0.22	0.0797038	0.29	0.449521	0.21	0.103045	0.02	0.05	0.04	0.01	0.29	3.30896	0.18	0.29	0.312433	0.24877	0.031349	0.002375	0.319732	0.059609	0.366776	0.23	911.572	0.26	0.145567	0.22	1147.3	0.31	0.0789107	0.17	0.436235	0.24	0.105127	0.05	0.06	0.12	0.09	0.26	3.65697	0.21	0.17	0.291311	0.250727
5815000	0.29	884.631	0.2	0.139859	0.31	1124.59	0.31	0.0805048	0.27	0.454039	0.33	0.104081	0.05	0.03	0.03	0.02	0.27	3.30896	0.16	0.27	0.309324	0.248755	0.031331	0.002373	0.319649	0.059572	0.366695	0.23	911.572	0.25	0.144118	0.22	1147.3	0.2	0.0781256	0.17	0.431895	0.16	0.104081	0.03	0.02	0.05	0.04	0.23	3.65697	0.22	0.24	0.282701	0.250728
5820000	0.29	884.631	0.2	0.139859	0.31	1124.59	0.31	0.0805048	0.25	0.449521	0.24	0.103045	0.05	0.06	0.07	0.11	0.25	3.30896	0.17	0.28	0.312433	0.24868	0.031339	0.002371	0.319686	0.05954	0.366537	0.36	902.501	0.25	0.144118	0.24	1158.84	0.2	0.0781256	0.17	0.431895	0.18	0.103045	0.06	0.01	0.06	0.04	0.31	3.65697	0.15	0.32	0.291311	0.250807
5825000	0.26	875.828	0.31	0.141265	0.16	1135.89	0.24	0.0797038	0.21	0.445048	0.28	0.104081	0.05	0.01	0.04	0.08	0.28	3.30896	0.13	0.22	0.303199	0.248753	0.031318	0.002369	0.31949	0.059488	0.366457	0.36	902.501	0.25	0.144118	0.24	1158.84	0.31	0.0789107	0.28	0.436235	0.24	0.10202	0.05	0.04	0.07	0.08	0.24	3.65697	0.13	0.28	0.291311	0.250971
5830000	0.26	875.828	0.31	0.141265	0.16	1135.89	0.24	0.0797038	0.24	0.44062	0.26	0.105127	0.03	0.03	0.08	0.02	0.26	3.30896	0.2	0.2	0.294238	0.248799	0.031316	0.002367	0.319376	0.059447	0.366437	0.36	902.501	0.2	0.142684	0.3	1147.3	0.31	0.0789107	0.24	0.431895	0.26	0.103045	0.04	0.03	0.04	0.03	0.2	3.65697	0.16	0.3	0.300182	0.250919
5835000	0.26	875.828	0.31	0.141265	0.2	1147.3	0.24	0.0789107	0.24	0.436235	0.41	0.106184	0.02	0.05	0.13	0.04	0.22	3.30896	0.2	0.24	0.294238	0.248706	0.031293	0.002365	0.319455	0.059412	0.366346	0.29	893.521	0.2	0.142684	0.3	1147.3	0.31	0.0789107	0.2	0.427597	0.28	0.104081	0.03	0.03	0.05	0.02	0.29	3.65697	0.13	0.23	0.297195	0.25079
5840000	0.3	867.114	0.26	0.142684	0.2	1147.3	0.24	0.0789107	0.23	0.431895	0.41	0.106184	0.03	0.04	0.15	0.06	0.3	3.30896	0.18	0.26	0.297195	0.248745	0.031292	0.002363	0.319444	0.059416	0.366353	0.29	893.521	0.25	0.141265	0.38	1135.89	0.29	0.0797038	0.33	0.431895	0.23	0.103045	0.03	0.05	0.11	0.06	0.29	3.65697	0.23	0.24	0.294238	0.250747
5845000	0.3	867.114	0.26	0.142684	0.31	1135.89	0.26	0.0797038	0.24	0.427597	0.35	0.107251	0.06	0.02	0.05	0.03	0.21	3.30896	0.18	0.32	0.300182	0.248728	0.031273	0.002361	0.31946	0.059409	0.366291	0.35	884.631	0.25	0.141265	0.38	1135.89	0.29	0.0797038	0.24	0.427597	0.3	0.104081	0.04	0.05	0.09	0.04	0.21	3.65697	0.22	0.21	0.291311	0.250707
5850000	0.2	875.828	0.3	0.144118	0.31	1135.89	0.26	0.0797038	0.19	0.423343	0.26	0.108329	0.01	0.02	0.05	0.06	0.27	3.30896	0.2	0.27	0.303199	0.248825	0.03129	0.002365	0.31945	0.05938	0.36622	0.35	884.631	0.28	0.142684	0.29	1124.59	0.32	0.0805048	0.34	0.431895	0.25	0.103045	0.06	0.04	0.08	0.1	0.26	3.65697	0.15	0.19	0.288412	0.250547
5855000	0.2	875.828	0.3	0.144118	0.31	1135.89	0.26	0.0797038	0.25	0.41913	0.2	0.107251	0.05	0.04	0.07	0.04	0.3	3.30896	0.19	0.23	0.294238	0.248866	0.031281	0.002363	0.319412	0.059352	0.366188	0.24	893.521	0.28	0.142684	0.29	1124.59	0.32	0.0805048	0.34	0.431895	0.27	0.104081	0.02	0.03	0.1	0.06	0.22	3.65697	0.25	0.27	0.291311	0.250451
5860000	0.27	867.114	0.21	0.142684	0.29	1124.59	0.35	0.0805048	0.17	0.41496	0.28	0.108329	0.02	0.05	0.11	0.05	0.27	3.30896	0.12	0.29	0.300182	0.248976	0.031262	0.002361	0.31923	0.059321	0.36636	0.24	893.521	0.25	0.141265	0.29	1124.59	0.22	0.0797038	0.31	0.436235	0.27	0.104081	0.05	0.06	0.09	0.07	0.19	3.65697	0.19	0.21	0.288412	0.250388
5865000	0.27	867.114	0.21	0.142684	0.29	1124.59	0.34	0.0813139	0.28	0.41913	0.2	0.107251	0.05	0.02	0.04	0.03	0.21	3.30896	0.13	0.34	0.303199	0.248914	0.031236	0.002359	0.319227	0.059322	0.36639	0.24	893.521	0.25	0.141265	0.34	1113.4	0.22	0.0797038	0.3	0.44062	0.27	0.105127	0.03	0.04	0.08	0.1	0.25	3.65697	0.22	0.19	0.285542	0.250423
5870000	0.27	867.114	0.28	0.144118	0.29	1113.4	0.34	0.0813139	0.26	0.423343	0.3	0.108329	0.04	0.01	0.02	0.04	0.29	3.30896	0.2	0.23	0.297195	0.248825	0.031213	0.002357	0.319202	0.05935	0.366457	0.21	902.501	0.25	0.141265	0.34	1113.4	0.21	0.0789107	0.37	0.445048	0.24	0.104081	0.04	0.07	0.11	0.04	0.18	3.65697	0.24	0.21	0.285542	0.250491
5875000	0.14	875.828	0.28	0.144118	0.29	1113.4	0.34	0.0813139	0.26	0.423343	0.26	0.109417	0.05	0.04	0.03	0.06	0.32	3.30896	0.19	0.28	0.300182	0.249001	0.031192	0.002355	0.31898	0.059304	0.366486	0.21	902.501	0.32	0.142684	0.26	1102.32	0.21	0.0789107	0.26	0.449521	0.29	0.105127	0.02	0.01	0.04	0.04	0.23	3.65697	0.12	0.23	0.288412	0.250439
5880000	0.14	875.828	0.24	0.142684	0.2	1124.59	0.16	0.0805048	0.38	0.427597	0.22	0.108329	0.04	0.04	0.05	0.04	0.3	3.30896	0.22	0.23	0.297195	0.24911	0.031184	0.002353	0.318843	0.05926	0.366494	0.18	911.572	0.32	0.142684	0.26	1102.32	0.35	0.0797038	0.3	0.454039	0.21	0.104081	0.02	0.03	0.05	0.06	0.25	3.65697	0.27	0.29	0.297195	0.25057
5885000	0.24	884.631	0.24	0.142684	0.2	1124.59	0.16	0.0805048	0.21	0.423343	0.22	0.108329	0.04	0	0.01	0.1	0.19	3.30896	0.22	0.23	0.291311	0.24904	0.031197	0.002363	0.31899	0.059355	0.366612	0.18	911.572	0.28	0.144118	0.22	1113.4	0.35	0.0797038	0.16	0.449521	0.3	0.105127	0.04	0.04	0.04	0.05	0.25	3.65697	0.18	0.39	0.294238	0.250725
[truncated: 823 more rows]
[truncated: 6 more columns]

## Sheet: L segment raw posterior output
MCMC file
[ Gen -- Generation]
[ <name1>(<name2>)$acc_run2 -- Acceptance rate of move <name1> changing parameter 1 in run 2]
[truncated: 2,003 more rows]
[truncated: 6 more columns]

## Sheet: S segment summary parameter val
SUMMARY PARAMETER VALUES (pstat):
[truncated: 21 more rows]

## Sheet: L segment summary parameter val
SUMMARY PARAMETER VALUES (pstat):
[truncated: 21 more rows]
